# Supplementary material for: LAITOR - Literature Assistant for Identification of Terms co-Occurrences and Relationships
Source: BMC Bioinformatics. 2010 Feb 1;11:70. doi: 10.1186/1471-2105-11-70 (PMC3098111; doi:10.1186/1471-2105-11-70)
Supplement: Additional file 1 — Application dataset. [file 1471-2105-11-70-S1.TXT]

19061402
18936963
18953543
19061405
19061406
18855102
18979117
19055434
18818927
18775503
18926975
18757127
19061399
19055441
18952157
19068548
18931976
18952790
18926970
18930880
18824107
18830705
18996450
18830706
19061401
18815787
18974936
18956212
18848636
18541338
18462831
19061400
18825361
18582937
18931103
18853130
18683252
18841482
18818929
18754756
19088296
18313167
19026725
18974997
18930878
18703797
18929678
18825384
18846319
18931137
18957376
18926971
18953575
18810535
19055439
19055443
19088295
18926974
18973799
19061398
18950697
18836689
18839316
18926973
18471929
18807203
18772897
18855007
18958862
18845181
18974099
19061404
18455260
18931920
18830797
18937034
18952791
19018571
18956175
18977764
18854999
18978065
18761033
19025565
18974066
19032596
18825415
19032107
19037882
17929195
19025577
19025567
19001426
19019195
19054079
18543330
18663607
19055437
18590761
18922229
18565618
18327653
18949488
18848846
18815118
19054114
18931924
19076228
18804350
18945474
18978364
18842687
18971285
18840517
18850082
18930879
18430489
18433929
18601948
19028453
18952797
18978052
18789530
18839251
19055442
17922220
18840540
18987879
18636073
18953668
18789707
18821059
19079352
18952802
18848950
18803232
18835224
18537039
19093266
19032105
18983902
18977338
19063829
19010330
19055438
18951916
18950624
18975010
18945785
19088287
19019480
19041541
18971282
18785220
18839130
18818928
18952796
18972114
18202901
18845548
18766201
19074652
18423787
18579204
18930168
18792793
19010666
18832525
17934871
19074451
18455833
16877119
19025574
18680198
18767925
18815767
18662805
18262648
18829178
18685572
19007787
18945787
18699730
18328562
18692544
19092056
19076824
18694843
18998159
19035777
18923405
18979169
18952623
19016870
18926977
18804550
18813904
16877117
18789462
18952786
18850102
18931136
19016883
18538925
18687707
18562042
18554782
18824033
18846361
18771683
18786935
18952788
18820024
19061421
19079337
18941794
18796394
18835406
18929602
18792917
18952799
18791695
18949489
18502577
19088269
18781167
18761034
18955062
19023125
18373205
19010518
18782748
19074654
19054118
18775793
18762240
19019196
18935972
18973913
18640795
18691760
18513866
18976638
18830673
18826962
18978047
18329785
18945761
18984645
19025496
18585859
18830577
19088293
18791694
18775787
19054115
19079353
18955504
18851938
19002717
19081515
18950706
18848867
18539329
18664505
18840463
18971280
18936037
19046054
19021881
18784916
19088275
19016828
18978064
18974100
19054076
18722552
18974090
19028313
18616978
19081951
18707878
19000632
18692970
19016730
18964303
18974227
18936300
18835234
18996374
18304632
19028308
18951782
18815822
18996591
18563179
19057201
19012491
18698091
19088268
18931135
18842333
18949455
18626791
18082311
18945765
18940247
19087108
18975014
18661553
17920964
19008011
18719891
18566917
18796392
18726169
19085832
18829666
18945421
18789407
18814850
18821074
18973133
18764783
18922873
18664640
19085524
18725250
18675334
19030877
18726959
18922764
18676100
18983842
18951895
18951121
18978054
18814145
18978066
18955503
17924204
18977283
18824117
19079287
18522534
18614276
18984588
18806277
19067749
18562095
18851900
18848982
18583020
18789353
18930844
18818012
18930793
18488222
19054062
18845550
19085837
19000628
18700179
19021880
18957287
18848584
18948140
19048408
18945781
18978062
18804488
18832078
18812294
19088113
19061403
18592235
18973746
18926972
18780289
18691358
19076531
18950627
18940188
19063691
18513961
19082504
19034562
18814142
19029993
18482797
18817898
18948299
18638538
19088286
19025995
18950715
19012251
18952789
18952459
19054068
19082485
18780287
18845549
18719857
18774240
18820970
18813905
18648386
18926919
18840471
18823067
19088272
18936160
18984367
18941793
18930085
18835763
19003995
19019078
18706859
18621489
18720471
19076793
18657473
18942103
18989900
19028456
18640072
19004514
19004005
18927467
19050044
18783846
18945782
19013437
18817890
18957278
19066283
18642102
18996950
18952173
19081928
18293098
18985381
18985430
18931389
18820960
18688264
18843507
19025571
19082436
19074648
19088289
18945770
18824089
18792062
18664639
18984013
18844221
18392559
18760299
18952624
19013529
18805675
18805782
19082487
18556087
18936442
18842961
18836818
18676105
18825383
19016806
18948224
18978061
19088282
18623167
18675524
18760344
18060517
18664409
19025572
18656318
18823776
19066287
19019672
18664642
19016878
19048622
18657317
18778928
18922760
18922864
18723473
18814146
18948176
19054119
19002474
18931129
18842963
19085840
18841350
18955146
19063818
18815184
18762912
18987888
19004466
19074651
18949575
19081908
18936156
18793667
19088279
18470529
18729826
18996371
18617682
18767174
18840603
18955168
18762952
18683250
18771747
18844224
19053882
18996550
18930837
19012983
19015881
18819842
19055435
19029955
18946679
19054116
18803026
19082468
18976699
18853412
18992716
18941786
18853468
18976161
19054120
19034519
18760302
18653330
18778245
18983479
18973781
18715828
17950860
18618656
18979118
18654608
18977016
18410407
17906943
18977358
18973754
18831993
18953574
19051319
18848818
18992715
18983995
19063710
18845260
18810376
19082494
18942095
18778918
18787932
18502597
18824118
18522806
18978059
18767150
18815829
18942710
18768164
18854970
18844239
18950644
19028314
18952573
18922763
18991331
18778902
18923406
18815788
18929666
18825690
18926921
18842714
18809319
18783868
19011897
18986663
18952803
18845237
19087109
19013134
18620004
18636345
19025570
19019082
18983491
18990530
18990527
18835156
18774944
18952182
19082503
18598236
18924134
18803169
18795891
18983445
19082473
19077665
18627006
18778243
18952158
18400047
19063703
18617266
18722482
19082511
18996430
18838126
19012240
19088278
18462703
18971269
19063692
18987887
19087197
18852255
18242701
18618733
19092409
19048407
18853273
19045925
18769020
18945777
18824023
18851937
18620819
19028404
18945764
18677515
18706694
19016879
18709649
18709648
19060334
19017550
18834889
18789604
19007750
19016825
19021882
18703270
18757837
18765347
18930133
18802452
18592268
18701224
19029489
19059538
18845130
18957375
19090911
18752464
18931384
18706860
18350296
18522807
18930122
18727094
19079271
18512072
18971278
18588511
18981223
18931939
18996433
18541335
18926751
18790074
18984647
18988888
19026736
19035462
18678243
18955131
19010308
18974965
19036802
19057188
18701883
19082496
19077688
18983480
18945779
18935984
19076788
18855131
19008254
18573328
18448193
18948250
18785212
18716612
18975380
19010827
19001448
19093268
18824496
18545265
18984025
18926976
18790538
18706695
18922867
18945788
18802931
19082443
18929679
19026986
18849169
18841372
18936161
18996961
19003955
18972128
18996451
18844223
18952180
18854367
19077565
18930703
18563176
18830131
19027973
19005681
18832049
19001451
18849587
18945767
18812290
19015889
19082483
18778787
18952801
19031463
18479816
18835586
18930810
19070783
18952787
19048405
18598747
18832059
18358646
18985063
18755494
19004491
19076945
18839177
18940204
18929644
18809507
18984648
19011628
18820933
18824136
19008054
18820934
17934797
18836996
18615110
18948202
18823822
19056796
19086992
18755499
19064190
18996370
19030178
19035455
18977059
19046614
18594980
18977264
19082458
18657418
19055433
19023591
19008009
18848776
19021879
18484570
18977736
18953524
19076949
18785619
18973138
18751964
18930714
18946654
18845401
19082174
18851996
18973223
19057199
18639629
17922253
19000750
19046057
18633438
18789398
18550164
18706753
18815185
18465229
18977421
18839161
18854405
19025493
19064121
18990461
18831058
18845183
19066288
19029902
18957474
18572402
18772489
19079348
18983882
18262840
18704770
19004007
19016882
18924151
19084131
18178523
19060181
18503570
18809243
18818046
18812225
19077695
18848748
19013698
18793839
18785222
18459152
18448194
18839250
19055436
18940205
18937626
18757232
18977303
18759130
19016826
18848588
18973139
19086062
18824554
18726119
19082476
18495337
19010331
18972576
18497709
19014992
18413004
19027509
18700992
18278498
18676103
18936297
18852064
18836147
18670745
18706857
18947878
18676199
18976800
18692126
19019473
18801573
18824472
18850577
18849583
19028300
19018273
18936961
19007958
18832050
19082506
18946655
18796399
18783878
18774731
18930835
18790561
19084125
18810517
18992717
18635816
18937972
18805503
18846398
18719907
18990526
18942717
18924150
18449896
18688695
19088284
18983830
19030186
19076776
18930544
18976671
18923819
18930951
18849347
18996610
18849585
18831980
18926861
18927090
18823060
19050045
18449895
19033880
19012982
18790076
18950626
18821076
19000731
19059021
18939944
18945766
18949453
18775595
18940270
18800065
18936159
18690206
18692925
18814959
19085906
19088291
18715140
19076530
18844238
18636347
18801647
19076632
18781596
18715663
18373093
18824106
18202900
18800233
18996422
19038597
19006182
19004025
18805405
18823066
18996428
19060335
18801387
16877118
18977514
19012249
18767038
17601638
19013435
18721130
19081927
19003791
19027613
18663604
19088297
18835302
18829152
18283462
18815768
18976239
