# Supplementary material for: LAITOR - Literature Assistant for Identification of Terms co-Occurrences and Relationships
Source: BMC Bioinformatics. 2010 Feb 1;11:70. doi: 10.1186/1471-2105-11-70 (PMC3098111; doi:10.1186/1471-2105-11-70)
Supplement: Additional file 3 — Plant protein dictionary. [file 1471-2105-11-70-S3.TXT]

GeneID	Symbol	Synonyms
4271103	trnQ-UUG	-
4271104	CisiCr008	-
4271105	trnA-UGC	-
4271106	trnA-UGC	-
4271107	trnR-ACG	-
4271108	trnN-GUU	-
4271109	ycf1	-
4271110	ndhF	-
4271111	rpl32	-
4271112	trnL-UAG	-
4271113	ccsA	-
4271114	ndhD	-
4271115	psaC	-
4271116	petL	-
4271117	petG	-
4271118	trnW-CCA	-
4271119	trnP-UGG	-
4271120	psaJ	-
4271121	rpl33	-
4271122	rps18	-
4271123	rpl20	-
4271124	clpP	-
4271125	psbB	-
4271126	psbT	-
4271127	psbN	-
4271128	psbH	-
4271129	petB	-
4271130	psaB	-
4271131	psaA	-
4271132	ycf3	-
4271133	trnS-GGA	-
4271134	rps4	-
4271135	trnT-UGU	-
4271136	trnL-UAA	-
4271137	trnL-UAA	-
4271138	trnF-GAA	-
4271139	ndhJ	-
4271140	ndhK	-
4271141	ndhE	-
4271142	ndhG	-
4271143	ndhI	-
4271144	ndhA	-
4271145	ndhH	-
4271146	rps15	-
4271147	ycf1	-
4271148	trnN-GUU	-
4271149	trnR-ACG	-
4271150	trnA-UGC	-
4271151	trnA-UGC	-
4271152	CisiCr007	-
4271153	psbK	-
4271154	psbI	-
4271155	trnS-GCU	-
4271156	trnG-GCC	-
4271157	trnI-GAU	-
4271158	trnI-GAU	-
4271159	trnV-GAC	-
4271160	rps12	-
4271161	rps7	-
4271162	ndhB	-
4271163	trnL-CAA	-
4271165	ycf2	-
4271166	trnI-CAU	-
4271167	ycf2	-
4271169	trnL-CAA	-
4271170	ndhB	-
4271171	rps7	-
4271172	rps12	-
4271173	trnV-GAC	-
4271174	trnI-GAU	-
4271175	trnI-GAU	-
4271176	rpl22	-
4271177	CisiCr001	-
4271178	CisiCr002	-
4271179	CisiCr003	-
4271180	CisiCr004	-
4271181	CisiCr005	-
4271182	CisiCr006	-
4271183	petD	-
4271184	rpoA	-
4271185	rps11	-
4271186	rpl36	-
4271187	rps8	-
4271188	rpl14	-
4271189	rpl16	-
4271190	rps3	-
4271191	rpl22	-
4271192	rps19	-
4271193	rpl2	-
4271194	rpl23	-
4271195	trnI-CAU	-
4271196	trnD-GUC	-
4271197	trnY-GUA	-
4271198	trnE-UUC	-
4271199	trnT-GGU	-
4271200	psbD	-
4271201	psbC	-
4271202	trnS-UGA	-
4271203	psbZ	-
4271204	trnG-GCC	-
4271205	trnfM-CAU	-
4271206	rps14	-
4271207	ndhC	-
4271208	trnV-UAC	-
4271209	trnV-UAC	-
4271210	trnM-CAU	-
4271211	atpE	-
4271212	atpB	-
4271213	rbcL	-
4271214	accD	-
4271215	psaI	-
4271216	ycf4	-
4271217	cemA	-
4271218	petA	-
4271219	psbJ	-
4271220	psbL	-
4271221	psbF	-
4271222	psbE	-
4271223	rpl23	-
4271224	rpl2	-
4271225	rps19	-
4271226	trnG-GCC	-
4271227	trnR-UCU	-
4271228	atpA	-
4271229	atpF	-
4271230	atpH	-
4271231	atpI	-
4271232	rps2	-
4271233	rpoC2	-
4271234	rpoC1	-
4271235	rpoB	-
4271236	trnC-GCA	-
4271237	petN	-
4271238	psbM	-
4271239	trnH-GUG	-
4271240	psbA	-
4271241	trnK-UUU	-
4271242	matK	-
4271243	trnK-UUU	-
4271244	rps16	-
800374	rns_c	-
800375	rns_b	-
800376	rnl_d	-
800377	nad1	-
800378	nad4	-
800379	cob	-
800380	nad5	-
800381	rnl_f	-
800382	rns_a	-
800383	nad2	-
800384	nad6	-
800385	cox1	-
800386	rnl_b	-
800387	rnl_c	-
800388	rnl_e	-
800389	rnl_a	-
1500057	CheupMt17	-
1500058	CheupMt20	-
1500059	CheupMt18	-
1500060	CheupMt19	-
801477	rrnL2a	-
801478	rrnL2b	-
801479	trnQ	-
801480	rrnL6	-
801481	rrnL7	-
801482	rrnL4	-
801483	rrnS3	-
801484	cob	-
801485	rrnS1	-
801486	rrnL3b	-
801487	rrnL3a	-
801488	rrnS4	-
801489	rtl	-
801490	rrnS2	-
801491	nad2	-
801492	nad5	-
801493	rrnL8	-
801494	nad4	-
801495	cox1	-
801496	trnM	-
801497	rrnL5	-
801498	trnW	-
801499	nad1	-
801500	nad6	-
801501	rrnL1	-
2716951	trnR1	-
2716952	rps8	-
2716953	trnM1	-
2716954	trnG1	-
2716955	rps4	-
2716956	rrnS	-
2716957	trnI	-
2716958	psaJ	-
2716959	atpI	-
2716960	psbJ	-
2716961	psbD	-
2716962	ORF2971	-
2716963	psbC	-
2716964	trnH	-
2716965	trnM3	-
2716966	chlB	-
2716967	rrnL	-
2716968	rrn5	-
2716969	psbA	-
2716970	trnS2	-
2716971	ycf12	-
2716972	atpE	-
2716973	rps7	-
2716974	rps14	-
2716975	psbM	-
2716976	psbZ	-
2716977	trnP	-
2716978	psbK	-
2716979	tufA	-
2716980	trnE1	-
2716981	trnC	-
2716982	trnT	-
2716983	atpF	-
2716984	trnK	-
2716985	tscA	-
2716986	chlN	-
2716987	psbA	-
2716988	rrn5	-
2716989	petA	-
2716990	psbE	-
2716991	trnM2	-
2716992	rpoB-2	-
2716993	rpoB-1	-
2716994	psbF	-
2716995	psbL	-
2716996	petG	-
2716997	rps3	-
2716998	rpoC2	-
2716999	trnY	-
2717000	psaA	-
2717001	rps11	-
2717002	psbB	-
2717003	trnD	-
2717004	rpoA	-
2717005	rps2	-
2717006	rps2	-
2717007	rps18	-
2717008	ycf3	-
2717009	ycf4	-
2717010	rps9	-
2717011	trnR2	-
2717012	rpl20	-
2717013	trnS1	-
2717014	trnW	-
2717015	clpP	-
2717016	trnL1	-
2717017	petB	-
2717018	trnA	-
2717019	rrn7	-
2717020	rrn3	-
2717021	petD	-
2717022	rrnL	-
2717023	rrn3	-
2717024	rrn7	-
2717025	trnA	-
2717026	trnI	-
2717027	ccsA	ycf5
2717028	trnL2	-
2717029	trnE2	-
2717030	psbH	-
2717031	psbN	-
2717032	psbT	-
2717033	rrnS	-
2717034	atpB	-
2717035	ORF1995	-
2717036	rps12	-
2717037	trnQ	-
2717038	psaB	-
2717039	trnG2	-
2717040	rbcL	-
2717041	atpA	-
2717042	psbI	-
2717043	cemA	ycf10
2717044	atpH	-
2717045	trnF	-
2717046	psaC	-
2717047	petL	-
2717048	trnN	-
2717049	rpoC1b	-
2717050	rpoC1a	-
2717051	trnV	-
2717052	chlL	-
2717053	rpl36	secX
2717054	rpl23	-
2717055	rpl2	-
2717056	rps19	-
2717057	rpl16	-
2717058	rpl14	-
2717059	rpl5	-
5715011	CHLREDRAFT_183515	-
5715012	CHLREDRAFT_146178	-
5715013	CHLREDRAFT_162495	-
5715014	CHLREDRAFT_171386	-
5715015	CEP3	-
5715016	CHLREDRAFT_116897	-
5715017	PRFB1	-
5715018	CHLREDRAFT_171390	-
5715019	GAP3	-
5715020	CHLREDRAFT_171392	-
5715021	CHLREDRAFT_183517	-
5715022	RPL6	-
5715023	CHLREDRAFT_146186	-
5715024	CHLREDRAFT_183519	-
5715025	CAS1	-
5715026	CHLREDRAFT_171398	-
5715027	CHLREDRAFT_171399	-
5715028	CHLREDRAFT_171400	-
5715029	CHLREDRAFT_189662	-
5715030	CHLREDRAFT_171402	-
5715031	RPN11	-
5715032	CHLREDRAFT_146195	-
5715033	CHLREDRAFT_94569	-
5715034	CHLREDRAFT_146196	-
5715035	CHLREDRAFT_146197	-
5715036	CHLREDRAFT_157144	-
5715037	CHLREDRAFT_162504	-
5715038	CHLREDRAFT_171414	-
5715039	CHLREDRAFT_189671	-
5715040	CHLREDRAFT_146199	-
5715041	CHLREDRAFT_146200	-
5715042	CHLREDRAFT_146201	-
5715043	CHLREDRAFT_146202	-
5715044	NAR1.6	-
5715045	ARS4	-
5715046	CHLREDRAFT_189674	-
5715047	MSRA4	-
5715048	CHLREDRAFT_183526	-
5715049	CHLREDRAFT_101657	-
5715050	CHLREDRAFT_183528	-
5715051	CHLREDRAFT_189679	-
5715052	CHLREDRAFT_157152	-
5715053	CHLREDRAFT_171431	-
5715054	CHLREDRAFT_171432	-
5715055	CHLREDRAFT_129201	-
5715056	PRA1	-
5715057	CHLREDRAFT_171435	-
5715058	GPM2	-
5715059	CHLREDRAFT_171437	-
5715060	FAP230	-
5715061	CHLREDRAFT_146216	-
5715062	CHLREDRAFT_189688	-
5715063	CHLREDRAFT_171442	-
5715064	CHLREDRAFT_171443	-
5715065	CHLREDRAFT_171444	-
5715066	PRL10	-
5715067	CHLREDRAFT_116860	-
5715068	CHLREDRAFT_189692	-
5715069	CHLREDRAFT_189693	-
5715070	CHLREDRAFT_183538	-
5715071	CHLREDRAFT_189698	-
5715072	CHLREDRAFT_189699	-
5715073	CHLREDRAFT_146231	-
5715074	CHLREDRAFT_146232	-
5715075	CHLREDRAFT_146233	-
5715076	CHLREDRAFT_183540	-
5715077	CHLREDRAFT_101649	-
5715078	CHLREDRAFT_146235	-
5715079	CHLREDRAFT_146236	-
5715080	CHLREDRAFT_183542	-
5715081	CHLREDRAFT_146239	-
5715082	MFT5	-
5715083	CHLREDRAFT_146242	-
5715084	CHLREDRAFT_189707	-
5715085	CHLREDRAFT_189708	-
5715086	PRX5	-
5715087	CHLREDRAFT_189710	-
5715088	CHLREDRAFT_146250	-
5715089	CHLREDRAFT_146251	-
5715090	CHLREDRAFT_101519	-
5715091	CHLREDRAFT_79261	-
5715092	CHLREDRAFT_189712	-
5715093	CHLREDRAFT_162526	-
5715094	CHLREDRAFT_146253	-
5715095	CHLREDRAFT_189714	-
5715096	CHLREDRAFT_94576	-
5715097	AGK1	-
5715098	CHLREDRAFT_189718	-
5715099	CHLREDRAFT_171483	-
5715100	CHLREDRAFT_171484	-
5715101	CHLREDRAFT_171485	-
5715102	CHLREDRAFT_189719	-
5715103	CHLREDRAFT_189720	-
5715104	PDE4	-
5715105	POLD1	-
5715106	CHLREDRAFT_146265	-
5715107	POR	-
5715108	CHLREDRAFT_116701	-
5715109	CHLREDRAFT_183549	-
5715110	CHLREDRAFT_146270	-
5715111	CHLREDRAFT_116760	-
5715112	CHLREDRAFT_183550	-
5715113	CHLREDRAFT_162535	-
5715114	CHLREDRAFT_136452	-
5715115	CHLREDRAFT_157189	-
5715116	CHLREDRAFT_94580	-
5715117	CHLREDRAFT_94581	-
5715118	FAP68	-
5715119	CPL11	-
5715120	CHLREDRAFT_189733	-
5715121	PRP8	-
5715122	CHLREDRAFT_171504	-
5715123	CHLREDRAFT_171505	-
5715124	CHLREDRAFT_171506	-
5715125	CHLREDRAFT_183554	-
5715126	CHLREDRAFT_183555	-
5715127	CHLREDRAFT_195971	-
5715128	DLD2	-
5715129	CHLREDRAFT_146284	-
5715130	CHLREDRAFT_116537	-
5715131	CHLREDRAFT_171513	-
5715132	PSBS1	-
5715133	CHLREDRAFT_189742	-
5715134	PSBS2	-
5715135	CHLREDRAFT_171517	-
5715136	CHLREDRAFT_136650	-
5715137	CHLREDRAFT_183558	-
5715138	CHLREDRAFT_189746	-
5715139	CHLREDRAFT_157199	-
5715140	CHLREDRAFT_205949	-
5715141	FKB99	-
5715142	PRPS21	-
5715143	POLA2	-
5715144	CHLREDRAFT_102075	-
5715145	CHLREDRAFT_171527	-
5715146	CHLREDRAFT_189752	-
5715147	CHLREDRAFT_206073	-
5715148	CHLREDRAFT_171532	-
5715149	CHLREDRAFT_189756	-
5715150	CHLREDRAFT_171534	-
5715151	RPA12	-
5715152	CHLREDRAFT_171536	-
5715153	CHLREDRAFT_146306	-
5715154	CHLREDRAFT_189758	-
5715155	CHLREDRAFT_146308	-
5715156	CHLREDRAFT_146309	-
5715157	CHLREDRAFT_189761	-
5715158	CHLREDRAFT_189762	-
5715159	CHLREDRAFT_189763	-
5715160	CHLREDRAFT_205610	-
5715161	CHLREDRAFT_205611	-
5715162	CHLREDRAFT_146312	-
5715163	CHLREDRAFT_189765	-
5715164	CHLREDRAFT_189766	-
5715165	CHLREDRAFT_146314	-
5715166	ATP6	-
5715167	CHLREDRAFT_146316	-
5715168	CHLREDRAFT_116192	-
5715169	DHS1	-
5715170	CHLREDRAFT_162552	-
5715171	CHLREDRAFT_171555	-
5715172	CHLREDRAFT_146322	-
5715173	CHLREDRAFT_146324	-
5715174	GCP4	-
5715175	SNE1	-
5715176	CHLREDRAFT_146326	-
5715177	CHLREDRAFT_146327	-
5715178	CHLREDRAFT_171560	-
5715179	CHLREDRAFT_189770	-
5715180	CHLREDRAFT_171562	-
5715181	CHLREDRAFT_183568	-
5715182	CHLREDRAFT_195861	-
5715183	CHLREDRAFT_146334	-
5715184	CHLREDRAFT_116827	-
5715185	FTSH3	-
5715186	DNJ7	-
5715187	CHLREDRAFT_171570	-
5715188	CHLREDRAFT_189773	-
5715189	FUM2	-
5715190	APG6	-
5715191	SDH4	-
5715192	SDH3	-
5715193	CHLREDRAFT_189778	-
5715194	CHLREDRAFT_146349	-
5715195	CHLREDRAFT_171578	-
5715196	HSP22D	-
5715197	CHLREDRAFT_171580	-
5715198	CHLREDRAFT_189780	-
5715199	CHLREDRAFT_189781	-
5715200	CYG49	-
5715201	CHLREDRAFT_12379	-
5715202	CHLREDRAFT_171584	-
5715203	CHLREDRAFT_171585	-
5715204	TIM22A	-
5715205	TRM2C	-
5715206	CGL47	-
5715207	CHLREDRAFT_189785	-
5715208	ARG7	-
5715209	CHLREDRAFT_183574	-
5715210	CHLREDRAFT_157230	-
5715211	TPR4	-
5715212	CHLREDRAFT_189789	-
5715213	CHLREDRAFT_171596	-
5715214	CHLREDRAFT_136620	-
5715215	CYG36	-
5715216	CHLREDRAFT_171599	-
5715217	CHLREDRAFT_189792	-
5715218	CHLREDRAFT_116557	-
5715219	CHLREDRAFT_189793	-
5715220	CHLREDRAFT_94610	-
5715221	MRPL3	-
5715222	CHLREDRAFT_146386	-
5715223	CHLREDRAFT_171608	-
5715224	CHLREDRAFT_171609	-
5715225	MME5	-
5715226	CHLREDRAFT_189797	-
5715227	CGL13	-
5715228	CHLREDRAFT_157234	-
5715229	CHLREDRAFT_171614	-
5715230	CHLREDRAFT_171615	-
5715231	CHLREDRAFT_183576	-
5715232	FAP159	-
5715233	CHLREDRAFT_146397	-
5715234	CHLREDRAFT_146398	-
5715235	MFT12	-
5715236	CHLREDRAFT_146400	-
5715237	MCM5	-
5715238	CHLREDRAFT_183578	-
5715239	CHLREDRAFT_146404	-
5715240	CHLREDRAFT_94613	-
5715241	THO2	-
5715242	CHLREDRAFT_78925	-
5715243	CHLREDRAFT_146411	-
5715244	FAP234	-
5715245	CHLREDRAFT_171631	-
5715246	CHLREDRAFT_171630	-
5715247	CHLREDRAFT_101592	-
5715248	CHLREDRAFT_171633	-
5715249	CHLREDRAFT_146418	-
5715250	CHLREDRAFT_171636	-
5715251	CHLREDRAFT_189809	-
5715252	CHLREDRAFT_171638	-
5715253	CHLREDRAFT_183579	-
5715254	CHLREDRAFT_146423	-
5715255	CHLREDRAFT_116831	-
5715256	CHLREDRAFT_116281	-
5715257	CHLREDRAFT_94616	-
5715258	CHLREDRAFT_101854	-
5715259	CHLREDRAFT_136718	-
5715260	TRS85	-
5715261	CHLREDRAFT_183580	-
5715262	CHLREDRAFT_171647	-
5715263	CHLREDRAFT_94620	-
5715264	CHLREDRAFT_146431	-
5715265	CHLREDRAFT_189819	-
5715266	CHLREDRAFT_171650	-
5715267	CHLREDRAFT_189820	-
5715268	CHLREDRAFT_189821	-
5715269	CHLREDRAFT_146433	-
5715270	RDP2	-
5715271	CHLREDRAFT_157242	-
5715272	SSA12	-
5715273	CHLREDRAFT_189825	-
5715274	CHLREDRAFT_171659	-
5715275	CHLREDRAFT_146441	-
5715276	CPLD15	-
5715277	MMP4	-
5715278	RFK2	-
5715279	CHLREDRAFT_56268	-
5715280	FAP235	-
5715281	CHLREDRAFT_116240	-
5715282	FAP122	-
5715283	CHLREDRAFT_146449	-
5715284	CHLREDRAFT_189834	-
5715285	CHLREDRAFT_116415	-
5715286	CHLREDRAFT_189835	-
5715287	CHLREDRAFT_189836	-
5715288	CHLREDRAFT_171673	-
5715289	CHLREDRAFT_171674	-
5715290	CHLREDRAFT_171675	-
5715291	CHLREDRAFT_171676	-
5715292	AGA1	-
5715293	CHLREDRAFT_171678	-
5715294	CHLREDRAFT_116773	-
5715295	SRP35	-
5715296	ASP3	-
5715297	CCT7	-
5715298	CHLREDRAFT_129070	-
5715299	CHLREDRAFT_32389	-
5715300	CHLREDRAFT_171687	-
5715301	SSA14	-
5715302	RPL11	-
5715303	CHLREDRAFT_171691	-
5715304	IMP2	-
5715305	CPLD46	-
5715306	CHLREDRAFT_183594	-
5715307	CHLREDRAFT_189849	-
5715308	CHLREDRAFT_146483	-
5715309	CHLREDRAFT_146487	-
5715310	TRX10	-
5715311	CHLREDRAFT_146489	-
5715312	MFT7	-
5715313	ATPvH	-
5715314	CHLREDRAFT_146494	-
5715315	IFT74	-
5715316	CHLREDRAFT_189856	-
5715317	CHLREDRAFT_171709	-
5715318	CHLREDRAFT_189857	-
5715319	CHLREDRAFT_101586	-
5715320	CHLREDRAFT_189858	-
5715321	DBP2	-
5715322	CHLREDRAFT_146499	-
5715323	CHLREDRAFT_94637	-
5715324	CHLREDRAFT_146500	-
5715325	DEG8	-
5715326	CHLREDRAFT_146502	-
5715327	DDC1	-
5715328	CHLREDRAFT_136390	-
5715329	CHLREDRAFT_146504	-
5715330	CHLREDRAFT_146505	-
5715331	CHLREDRAFT_171720	-
5715332	CHLREDRAFT_189866	-
5715333	CHLREDRAFT_183602	-
5715334	CHLREDRAFT_189870	-
5715335	CHLREDRAFT_171726	-
5715336	CHLREDRAFT_146511	-
5715337	COQ5D	-
5715338	CHLREDRAFT_136822	-
5715339	CHLREDRAFT_146514	-
5715340	ODA7	-
5715341	ESP1	-
5715342	AAH1	-
5715343	TPIC	-
5715344	CHLREDRAFT_189878	-
5715345	CHLREDRAFT_157282	-
5715346	CHLREDRAFT_189879	-
5715347	CHLREDRAFT_146520	-
5715348	CHLREDRAFT_189880	-
5715349	CHLREDRAFT_171741	-
5715350	CHLREDRAFT_116444	-
5715351	VPS35	-
5715352	CHLREDRAFT_189883	-
5715353	FAK1	-
5715354	STPK19	-
5715355	CHLREDRAFT_171751	-
5715356	CHLREDRAFT_189889	-
5715357	CHLREDRAFT_183616	-
5715358	CHLREDRAFT_171754	-
5715359	PRPL34	-
5715360	CHLREDRAFT_171756	-
5715361	CHLREDRAFT_146531	-
5715362	PP2C4	-
5715363	CHLREDRAFT_146533	-
5715364	CHLREDRAFT_171760	-
5715365	CGL41	-
5715366	CHLREDRAFT_171762	-
5715367	CHLREDRAFT_171763	-
5715368	CHLREDRAFT_146539	-
5715369	MAPKKK4	-
5715370	CHLREDRAFT_171766	-
5715371	CHLREDRAFT_171767	-
5715372	CHLREDRAFT_171768	-
5715373	CSN2	-
5715374	POA4	-
5715375	CHLREDRAFT_146546	-
5715376	CHLREDRAFT_56408	-
5715377	CHLREDRAFT_146548	-
5715378	CHLREDRAFT_146549	-
5715379	TEF30	-
5715380	SRP14	-
5715381	CHLREDRAFT_189905	-
5715382	CHLREDRAFT_101593	-
5715383	CHLREDRAFT_146554	-
5715384	CHLREDRAFT_12588	-
5715385	CHLREDRAFT_146556	-
5715386	CHLREDRAFT_162615	-
5715387	CGLD12	-
5715388	CHLREDRAFT_189910	-
5715389	CHLREDRAFT_171788	-
5715390	CHLREDRAFT_189912	-
5715391	CHLREDRAFT_157307	-
5715392	CHLREDRAFT_101909	-
5715393	CHLREDRAFT_146560	-
5715394	CHLREDRAFT_146561	-
5715395	CHLREDRAFT_189914	-
5715396	CHLREDRAFT_136439	-
5715397	FAP187	-
5715398	CHLREDRAFT_146566	-
5715399	GBP1	-
5715400	PIG8	-
5715401	CHLREDRAFT_189922	-
5715402	CHLREDRAFT_171802	-
5715403	DNJ8	-
5715404	CHLREDRAFT_146572	-
5715405	CGL25	-
5715406	TAL1	-
5715407	GLK1	-
5715408	CHLREDRAFT_157319	-
5715409	CHLREDRAFT_146577	-
5715410	CHLREDRAFT_146579	-
5715411	CHLREDRAFT_189930	-
5715412	CHLREDRAFT_157322	-
5715413	CHLREDRAFT_171815	-
5715414	CHLREDRAFT_146581	-
5715415	CHLREDRAFT_189933	-
5715416	CHLREDRAFT_116196	-
5715417	CHLREDRAFT_146582	-
5715418	CHLREDRAFT_189935	-
5715419	CHLREDRAFT_189936	-
5715420	CHLREDRAFT_189937	-
5715421	CHLREDRAFT_38942	-
5715422	TIM9	-
5715423	CHLREDRAFT_171825	-
5715424	CHLREDRAFT_171826	-
5715425	CHLREDRAFT_171827	-
5715426	PDI2	-
5715427	CHLREDRAFT_171830	-
5715428	CHLREDRAFT_116572	-
5715429	CHLREDRAFT_189941	-
5715430	CHLREDRAFT_171833	-
5715431	CHLREDRAFT_101941	-
5715432	IPB1	-
5715433	CHLREDRAFT_136460	-
5715434	CHLREDRAFT_146599	-
5715435	CHLREDRAFT_146601	-
5715436	CHLREDRAFT_146602	-
5715437	CHLREDRAFT_94666	-
5715438	CHLREDRAFT_116658	-
5715439	CHLREDRAFT_157330	-
5715440	CHLREDRAFT_101528	-
5715441	CHLREDRAFT_171842	-
5715442	FAP109	-
5715443	CHLREDRAFT_171844	-
5715444	CHLREDRAFT_171845	-
5715445	CHLREDRAFT_171846	-
5715446	CHLREDRAFT_171847	-
5715447	CHLREDRAFT_146614	-
5715448	CHLREDRAFT_116145	-
5715449	CHLREDRAFT_157332	-
5715450	CHLREDRAFT_136828	-
5715451	CHLREDRAFT_116342	-
5715452	CHLREDRAFT_171854	-
5715453	CHLREDRAFT_12663	-
5715454	CHLREDRAFT_189950	-
5715455	CHLREDRAFT_146620	-
5715456	CPA2	-
5715457	CHLREDRAFT_101411	-
5715458	CHLREDRAFT_189953	-
5715459	CHLREDRAFT_171861	-
5715460	CHLREDRAFT_136653	-
5715461	VPS34	-
5715462	CHLREDRAFT_189956	-
5715463	CHLREDRAFT_171865	-
5715464	MSC2	-
5715465	CHLREDRAFT_189957	-
5715466	CHLREDRAFT_146629	-
5715467	MSC3	-
5715468	IRK2	-
5715469	SEC24B	-
5715470	CHLREDRAFT_146632	-
5715471	MLH1	-
5715472	CHLREDRAFT_189960	-
5715473	CHLREDRAFT_171875	-
5715474	CHLREDRAFT_146636	-
5715475	CHLREDRAFT_116583	-
5715476	CHLREDRAFT_56542	-
5715477	CHLREDRAFT_171878	-
5715478	CHLREDRAFT_146642	-
5715479	ERV14	-
5715480	CHLREDRAFT_146645	-
5715481	CHLREDRAFT_94672	-
5715482	CHLREDRAFT_146646	-
5715483	CHLREDRAFT_189967	-
5715484	CHLREDRAFT_129295	-
5715485	CHLREDRAFT_146649	-
5715486	CHLREDRAFT_171886	-
5715487	CHLREDRAFT_171888	-
5715488	CHLREDRAFT_146651	-
5715489	CHLREDRAFT_116235	-
5715490	CHLREDRAFT_189972	-
5715491	CHLREDRAFT_189973	-
5715492	CHLREDRAFT_189974	-
5715493	CHLREDRAFT_189975	-
5715494	CHLREDRAFT_189976	-
5715495	CGLD2	-
5715496	CYN19-1	-
5715497	CHLREDRAFT_101665	-
5715498	CHLREDRAFT_146661	-
5715499	CHLREDRAFT_171899	-
5715500	CHLREDRAFT_189977	-
5715501	CHLREDRAFT_189978	-
5715502	CHLREDRAFT_183658	-
5715503	CHLREDRAFT_32523	-
5715504	CHLREDRAFT_189981	-
5715505	CHLREDRAFT_183659	-
5715506	BCC2	-
5715507	CHLREDRAFT_171908	-
5715508	CHLREDRAFT_146674	-
5715509	CHLREDRAFT_171910	-
5715510	CHLREDRAFT_189986	-
5715511	SDC1	-
5715512	CHLREDRAFT_189988	-
5715513	CHLREDRAFT_146677	-
5715514	CRT2	-
5715515	CYP746A1	-
5715516	SQD2	-
5715517	FAD7	-
5715518	CHLREDRAFT_116256	-
5715519	CHLREDRAFT_38456	-
5715520	MOT7	-
5715521	CHLREDRAFT_157358	-
5715522	CHLREDRAFT_183666	-
5715523	CHLREDRAFT_146684	-
5715524	CHLREDRAFT_157360	-
5715525	CHLREDRAFT_157361	-
5715526	CHLREDRAFT_146687	-
5715527	CHLREDRAFT_146688	-
5715528	CHLREDRAFT_171929	-
5715529	CPLD5	-
5715530	FAP9	-
5715531	RPS2	-
5715532	RB47	-
5715533	NCR2	-
5715534	CHLREDRAFT_146695	-
5715535	CHLREDRAFT_146696	-
5715536	FAP89	-
5715537	PLAP1	-
5715538	CHLREDRAFT_171941	-
5715539	CHLREDRAFT_171943	-
5715540	CHLREDRAFT_190009	-
5715541	CHLREDRAFT_190010	-
5715542	PDF1B	-
5715543	CGL48	-
5715544	TRZ4	-
5715545	CHLREDRAFT_171950	-
5715546	RPL26	-
5715547	TPK1	-
5715548	CHLREDRAFT_146709	-
5715549	CHLREDRAFT_206084	-
5715550	CHLREDRAFT_171955	-
5715551	WNK2	-
5715552	DNJ9	-
5715553	CHLREDRAFT_146712	-
5715554	CHLREDRAFT_146713	-
5715555	CHLREDRAFT_183676	-
5715556	HDPT1	-
5715557	CHLREDRAFT_190022	-
5715558	CHLREDRAFT_171961	-
5715559	CHLREDRAFT_190023	-
5715560	CHLREDRAFT_171963	-
5715561	CHLREDRAFT_190024	-
5715562	CHLREDRAFT_171965	-
5715563	CHLREDRAFT_157377	-
5715564	CHLREDRAFT_146720	-
5715565	CHLREDRAFT_190025	-
5715566	CHLREDRAFT_146723	-
5715567	AOC6	-
5715568	CHLREDRAFT_146724	-
5715569	CHLREDRAFT_190027	-
5715570	CHLREDRAFT_171973	-
5715571	CHLREDRAFT_101882	-
5715572	CHLREDRAFT_171976	-
5715573	CHLREDRAFT_183679	-
5715574	CHLREDRAFT_190029	-
5715575	CHLREDRAFT_116311	-
5715576	CHLREDRAFT_146735	-
5715577	CHLREDRAFT_146737	-
5715578	CHLREDRAFT_146738	-
5715579	CHLREDRAFT_146739	-
5715580	CHLREDRAFT_171981	-
5715581	CHLREDRAFT_146743	-
5715582	CHLREDRAFT_146745	-
5715583	CHLREDRAFT_190032	-
5715584	CHLREDRAFT_116803	-
5715585	CHLREDRAFT_190033	-
5715586	CHLREDRAFT_190034	-
5715587	CHLREDRAFT_171990	-
5715588	CHLREDRAFT_116839	-
5715589	CHLREDRAFT_171992	-
5715590	CHLREDRAFT_171993	-
5715591	CHLREDRAFT_171994	-
5715592	CHLREDRAFT_190036	-
5715593	CHLREDRAFT_171996	-
5715594	CHLREDRAFT_183682	-
5715595	CHLREDRAFT_146758	-
5715596	CHLREDRAFT_190038	-
5715597	CHLREDRAFT_94691	-
5715598	CHLREDRAFT_146759	-
5715599	CHLREDRAFT_146760	-
5715600	CHLREDRAFT_157384	-
5715601	ACH1	-
5715602	DVR1	-
5715603	CHLREDRAFT_101874	-
5715604	CHLREDRAFT_206075	-
5715605	CHLREDRAFT_74202	-
5715606	CHLREDRAFT_101817	-
5715607	CHLREDRAFT_146768	-
5715608	CHLREDRAFT_116475	-
5715609	CHLREDRAFT_157388	-
5715610	CGLD6	-
5715611	CHLREDRAFT_190047	-
5715612	CHLREDRAFT_190048	-
5715613	CAO	-
5715614	CHLREDRAFT_146772	-
5715615	CHLREDRAFT_172018	-
5715616	CHLREDRAFT_157393	-
5715617	CHLREDRAFT_94697	-
5715618	CHLREDRAFT_190053	-
5715619	MOT37	-
5715620	BBS7	-
5715621	CHLREDRAFT_190055	-
5715622	CHLREDRAFT_94700	-
5715623	CHLREDRAFT_146782	-
5715624	CHLREDRAFT_146783	-
5715625	CHLREDRAFT_172025	-
5715626	CHLREDRAFT_172026	-
5715627	CHLREDRAFT_101588	-
5715628	CHLREDRAFT_190057	-
5715629	AMYB3	-
5715630	CHLREDRAFT_116855	-
5715631	CHLREDRAFT_146789	-
5715632	CHLREDRAFT_183691	-
5715633	CHLREDRAFT_172033	-
5715634	CHLREDRAFT_146791	-
5715635	CHLREDRAFT_190061	-
5715636	CHLREDRAFT_190062	-
5715637	CHLREDRAFT_190063	-
5715638	CHLREDRAFT_146795	-
5715639	CHLREDRAFT_172039	-
5715640	CHLREDRAFT_190064	-
5715641	CHLREDRAFT_190065	-
5715642	CHLREDRAFT_146798	-
5715643	CHLREDRAFT_146799	-
5715644	CHLREDRAFT_94705	-
5715645	PFL1	-
5715646	CHLREDRAFT_172046	-
5715647	CHLREDRAFT_172047	-
5715648	CHLREDRAFT_172048	-
5715649	CHLREDRAFT_190071	-
5715650	PRL9	-
5715651	CHLREDRAFT_172051	-
5715652	CHLREDRAFT_190074	-
5715653	CHLREDRAFT_172054	-
5715654	CHLREDRAFT_183696	-
5715655	CHLREDRAFT_146810	-
5715656	CHLREDRAFT_102098	-
5715657	CHLREDRAFT_146812	-
5715658	CHLREDRAFT_101947	-
5715659	FAP155	-
5715660	CHLREDRAFT_172060	-
5715661	CHLREDRAFT_183699	-
5715662	CHLREDRAFT_190079	-
5715663	CHLREDRAFT_190080	-
5715664	APE2	-
5715665	CHLREDRAFT_172065	-
5715666	CHLREDRAFT_146819	-
5715667	CHLREDRAFT_101965	-
5715668	ZNJ3	-
5715669	CAT2	-
5715670	CHLREDRAFT_162698	-
5715671	CHLREDRAFT_172072	-
5715672	CHLREDRAFT_183703	-
5715673	CHLREDRAFT_172074	-
5715674	CHLREDRAFT_172076	-
5715675	CHLREDRAFT_116503	-
5715676	CHLREDRAFT_146828	-
5715677	CHLREDRAFT_183705	-
5715678	CHLREDRAFT_172080	-
5715679	CHLREDRAFT_172081	-
5715680	CHLREDRAFT_190090	-
5715681	CHLREDRAFT_172085	-
5715682	CHLREDRAFT_190091	-
5715683	CHLREDRAFT_190092	-
5715684	CPLD17	-
5715685	CHLREDRAFT_172089	-
5715686	RABH1	-
5715687	CHLREDRAFT_190094	-
5715688	CHLREDRAFT_172092	-
5715689	CYN40	-
5715690	RPL18a	-
5715691	GRX6	-
5715692	CHLREDRAFT_205654	-
5715693	CHLREDRAFT_116578	-
5715694	FAP156	-
5715695	CHLREDRAFT_190103	-
5715696	CHLREDRAFT_116788	-
5715697	CHLREDRAFT_190106	-
5715698	HLA8	-
5715699	CHLREDRAFT_195863	-
5715700	CHLREDRAFT_136677	-
5715701	CHLREDRAFT_172108	-
5715702	CGL53	-
5715703	CHLREDRAFT_172110	-
5715704	CHLREDRAFT_146859	-
5715705	CHLREDRAFT_146860	-
5715706	CHLREDRAFT_183716	-
5715707	CHLREDRAFT_190111	-
5715708	CHLREDRAFT_190112	-
5715709	CHLREDRAFT_190113	-
5715710	CHLREDRAFT_146863	-
5715711	CHLREDRAFT_172117	-
5715712	CHLREDRAFT_190116	-
5715713	PYR5	-
5715714	CGL31	-
5715715	CHLREDRAFT_190119	-
5715716	CHLREDRAFT_146871	-
5715717	CHLREDRAFT_146872	-
5715718	CHLREDRAFT_190121	-
5715719	CHLREDRAFT_146875	-
5715720	CHLREDRAFT_146876	-
5715721	CHLREDRAFT_146877	-
5715722	COX2B	-
5715723	CGLD22	-
5715724	CHLREDRAFT_146880	-
5715725	CHLREDRAFT_172133	-
5715726	CHLREDRAFT_146882	-
5715727	CHLREDRAFT_146883	-
5715728	CHLREDRAFT_190128	-
5715729	CHLREDRAFT_172136	-
5715730	CHLREDRAFT_102084	-
5715731	DPD1	-
5715732	CHLREDRAFT_129245	-
5715733	CHLREDRAFT_190133	-
5715734	CHLREDRAFT_172142	-
5715735	RBL6	-
5715736	TIM22C	-
5715737	CHLREDRAFT_146893	-
5715738	PPR1	-
5715739	CHLREDRAFT_157440	-
5715740	CHLREDRAFT_190138	-
5715741	CHLREDRAFT_146896	-
5715742	CHLREDRAFT_195864	-
5715743	CHLREDRAFT_206078	-
5715744	CHLREDRAFT_146900	-
5715745	CHLREDRAFT_146901	-
5715746	PKL1	-
5715747	CHLREDRAFT_129105	-
5715748	CHLREDRAFT_136810	-
5715749	CHLREDRAFT_190143	-
5715750	FAP225	-
5715751	CHLREDRAFT_116646	-
5715752	CHLREDRAFT_116696	-
5715753	DLC4	-
5715754	CHLREDRAFT_146912	-
5715755	CHLREDRAFT_190146	-
5715756	ERD2A	-
5715757	CHLREDRAFT_190150	-
5715758	ULP1	-
5715759	SSA9	-
5715760	CHLREDRAFT_172169	-
5715761	CHLREDRAFT_146920	-
5715762	CHLREDRAFT_102026	-
5715763	CHLREDRAFT_190155	-
5715764	CHLREDRAFT_190156	-
5715765	AST2	-
5715766	RIP1	-
5715767	ASP2	-
5715768	CHLREDRAFT_190160	-
5715769	CHLREDRAFT_101629	-
5715770	CBP3	-
5715771	PRPL18	-
5715772	CHLREDRAFT_190164	-
5715773	ANK2	-
5715774	TRXx	-
5715775	CHLREDRAFT_94741	-
5715776	E2F1	-
5715777	MRPL20	-
5715778	CCB3	-
5715779	CHLREDRAFT_94742	-
5715780	CHLREDRAFT_146937	-
5715781	CHLREDRAFT_116553	-
5715782	CHLREDRAFT_116435	-
5715783	CHLREDRAFT_146939	-
5715784	CHLREDRAFT_172194	-
5715785	CHLREDRAFT_116793	-
5715786	PSO2	-
5715787	CHLREDRAFT_146945	-
5715788	CHLREDRAFT_172198	-
5715789	CHLREDRAFT_146946	-
5715790	CHLREDRAFT_172201	-
5715791	CHLREDRAFT_172202	-
5715792	AIH1	-
5715793	CHLREDRAFT_190174	-
5715794	CHLREDRAFT_190175	-
5715795	CHLREDRAFT_146956	-
5715796	CHLREDRAFT_101404	-
5715797	CHLREDRAFT_172290	-
5715798	CHLREDRAFT_116259	-
5715799	CHLREDRAFT_146960	-
5715800	CHLREDRAFT_13035	-
5715801	CHLREDRAFT_116449	-
5715802	CHLREDRAFT_146962	-
5715803	CHLREDRAFT_116381	-
5715804	CHLREDRAFT_146964	-
5715805	CHLREDRAFT_190178	-
5715806	CHLREDRAFT_172215	-
5715807	CHLREDRAFT_172216	-
5715808	NTRC1	-
5715809	CHLREDRAFT_146970	-
5715810	CYP743A1	-
5715811	CHLREDRAFT_172222	-
5715812	CHLREDRAFT_183750	-
5715813	CHLREDRAFT_172225	-
5715814	CYG50	-
5715815	CHLREDRAFT_190184	-
5715816	CHLREDRAFT_190185	-
5715817	CHLREDRAFT_172229	-
5715818	CHLREDRAFT_190186	-
5715819	PEX5	-
5715820	CHLREDRAFT_94750	-
5715821	CHLREDRAFT_172235	-
5715822	SULP2	-
5715823	SelT	-
5715824	CHLREDRAFT_190191	-
5715825	CHLREDRAFT_190192	-
5715826	CHLREDRAFT_146988	-
5715827	RLS4	-
5715828	CHLREDRAFT_183755	-
5715829	RLS7	-
5715830	FAP282	-
5715831	PSL3	-
5715832	CHLREDRAFT_190197	-
5715833	HSP22F	-
5715834	HSP22E	-
5715835	RSP14	-
5715836	ODA14	-
5715837	DEG9	-
5715838	CHLREDRAFT_146998	-
5715839	PDE1	-
5715840	PDE2	-
5715841	CHLREDRAFT_147000	-
5715842	PDE3	-
5715843	CHLREDRAFT_94755	-
5715844	CHLREDRAFT_190206	-
5715845	CHLREDRAFT_162765	-
5715846	CHLREDRAFT_190208	-
5715847	CHLREDRAFT_183763	-
5715848	RPL35	-
5715849	CHLREDRAFT_172264	-
5715850	CHLREDRAFT_190212	-
5715851	PLAP3	-
5715852	CHLREDRAFT_147007	-
5715853	CHLREDRAFT_147008	-
5715854	CHLREDRAFT_172268	-
5715855	CHLREDRAFT_190215	-
5715856	CHLREDRAFT_129367	-
5715857	CHLREDRAFT_206082	-
5715858	CHLREDRAFT_206083	-
5715859	CHLREDRAFT_190218	-
5715860	CHLREDRAFT_172274	-
5715861	MRP7	-
5715862	MRPS7	-
5715863	FAP246	-
5715864	CHLREDRAFT_147020	-
5715865	CHLREDRAFT_101843	-
5715866	CHLREDRAFT_116723	-
5715867	CHLREDRAFT_190219	-
5715868	CHLREDRAFT_147027	-
5715869	CHLREDRAFT_147028	-
5715870	SDH1	-
5715871	CHLREDRAFT_101516	-
5715872	CHLREDRAFT_183769	-
5715873	CYN16	-
5715874	CHLREDRAFT_116326	-
5715875	CHLREDRAFT_94762	-
5715876	CHLREDRAFT_172288	-
5715877	POA7	-
5715878	CHLREDRAFT_190230	-
5715879	SPO11B	-
5715880	CHLREDRAFT_172294	-
5715881	CHLREDRAFT_147039	-
5715882	CHLREDRAFT_190231	-
5715883	CHLREDRAFT_116429	-
5715884	CHLREDRAFT_172297	-
5715885	ASB1	-
5715886	CHLREDRAFT_102099	-
5715887	SPC22	-
5715888	CHLREDRAFT_172301	-
5715889	CHLREDRAFT_190235	-
5715890	PHC2	-
5715891	PHC13	-
5715892	CHLREDRAFT_147052	-
5715893	CHLREDRAFT_172308	-
5715894	CHLREDRAFT_183777	-
5715895	CHLREDRAFT_190241	-
5715896	CHLREDRAFT_101710	-
5715897	CHLREDRAFT_116356	-
5715898	CHLREDRAFT_116461	-
5715899	CHLREDRAFT_172314	-
5715900	CHLREDRAFT_147057	-
5715901	CHLREDRAFT_190244	-
5715902	CHLREDRAFT_172317	-
5715903	CHLREDRAFT_147059	-
5715904	RPL5	-
5715905	CHLREDRAFT_172327	-
5715906	TRXm	-
5715907	CHLREDRAFT_172329	-
5715908	CHLREDRAFT_101671	-
5715909	CHLREDRAFT_172331	-
5715910	UAP2	-
5715911	CHLREDRAFT_172333	-
5715912	ELG28	-
5715913	CHLREDRAFT_147075	-
5715914	LIPB	-
5715915	CHLREDRAFT_188324	-
5715916	CHLREDRAFT_182946	-
5715917	GWD2	-
5715918	CHLREDRAFT_188466	-
5715919	CHLREDRAFT_188467	-
5715920	CHLREDRAFT_188468	-
5715921	CHLREDRAFT_188423	-
5715922	CHLREDRAFT_205662	-
5715923	CHLREDRAFT_94123	-
5715924	MOT54	-
5715925	CHLREDRAFT_182922	-
5715926	CHLREDRAFT_169360	-
5715927	CHLREDRAFT_161829	-
5715928	CHLREDRAFT_144243	-
5715929	CHLREDRAFT_144316	-
5715930	PSL1	-
5715931	CHLREDRAFT_114491	-
5715932	CHLREDRAFT_188464	-
5715933	CHLREDRAFT_144320	-
5715934	CHLREDRAFT_169442	-
5715935	CAV7	-
5715936	PSL2	-
5715937	CHLREDRAFT_144314	-
5715938	CHLREDRAFT_114487	-
5715939	CHLREDRAFT_144315	-
5715940	COG8	-
5715941	CHLREDRAFT_114371	-
5715942	SLT2	-
5715943	CHLREDRAFT_188351	-
5715944	CHLREDRAFT_188352	-
5715945	CHLREDRAFT_169277	-
5715946	CHLREDRAFT_188372	-
5715947	GPX4	-
5715948	CHLREDRAFT_94104	-
5715949	CHLREDRAFT_188416	-
5715950	TATA	-
5715951	FAP264	-
5715952	CHLREDRAFT_188420	-
5715953	CHLREDRAFT_169227	-
5715954	CHLREDRAFT_188395	-
5715955	CGL28	-
5715956	CHLREDRAFT_169274	-
5715957	CHLREDRAFT_169460	-
5715958	CHLREDRAFT_169461	-
5715959	CHLREDRAFT_144190	-
5715960	CHLREDRAFT_144176	-
5715961	CHLREDRAFT_144177	-
5715962	LSM2	-
5715963	FAP145	-
5715964	CHLREDRAFT_99863	-
5715965	HSP70G	-
5715966	CHLREDRAFT_127873	-
5715967	CHLREDRAFT_169324	-
5715968	CHLREDRAFT_99865	-
5715969	CHLREDRAFT_169389	-
5715970	CHLREDRAFT_49443	-
5715971	SLT3	-
5715972	CHLREDRAFT_127955	-
5715973	ADK2	-
5715974	CHLREDRAFT_144265	-
5715975	CHLREDRAFT_169270	-
5715976	CHLREDRAFT_144173	-
5715977	ERG26	-
5715978	CHLREDRAFT_144175	-
5715979	MITC12	-
5715980	CHLREDRAFT_144264	-
5715981	CHLREDRAFT_144129	-
5715982	CGL50	-
5715983	CHLREDRAFT_169265	-
5715984	CHLREDRAFT_169266	-
5715985	CHLREDRAFT_182881	-
5715986	CHLREDRAFT_114566	-
5715987	CHLREDRAFT_169228	-
5715988	CHLREDRAFT_75224	-
5715989	CHLREDRAFT_169230	-
5715990	CHLREDRAFT_169232	-
5715991	CHLREDRAFT_169407	-
5715992	CPLD24	-
5715993	CSP41b	-
5715994	STPK21	-
5715995	CHLREDRAFT_182903	-
5715996	CHLREDRAFT_205569	-
5715997	CSP41a	-
5715998	NOP58	-
5715999	CHLREDRAFT_188358	-
5716000	CHLREDRAFT_182890	-
5716001	CHLREDRAFT_144235	-
5716002	CHLREDRAFT_156418	-
5716003	CHLREDRAFT_188412	-
5716004	CHLREDRAFT_188413	-
5716005	CHLREDRAFT_188322	-
5716006	CHLREDRAFT_188323	-
5716007	CHLREDRAFT_99858	-
5716008	CHLREDRAFT_55229	-
5716009	CHLREDRAFT_169345	-
5716010	CHLREDRAFT_169395	-
5716011	SHKF1	-
5716012	CHLREDRAFT_2180	-
5716013	CHLREDRAFT_94128	-
5716014	CHLREDRAFT_169400	-
5716015	CHLREDRAFT_182948	-
5716016	CHLREDRAFT_114393	-
5716017	CHLREDRAFT_188470	-
5716018	RPS13	-
5716019	CHLREDRAFT_169452	-
5716020	CGL79	-
5716021	CHLREDRAFT_161860	-
5716022	CHLREDRAFT_144259	-
5716023	CHLREDRAFT_169376	-
5716024	TOM7	-
5716025	CHLREDRAFT_144262	-
5716026	CHLREDRAFT_144134	-
5716027	CHLREDRAFT_182932	-
5716028	MLK1	-
5716029	CHLREDRAFT_169403	-
5716030	CHLREDRAFT_24073	-
5716031	CHLREDRAFT_127992	-
5716032	UAPA2	-
5716033	CHLREDRAFT_144267	-
5716034	CHLREDRAFT_144268	-
5716035	MFT4	-
5716036	UAPA1	-
5716037	CHLREDRAFT_161785	-
5716038	CHLREDRAFT_188339	-
5716039	CHLREDRAFT_188340	-
5716040	CHLREDRAFT_114438	-
5716041	SMC5A	-
5716042	CHLREDRAFT_182898	-
5716043	SMC5B	-
5716044	CHLREDRAFT_144302	-
5716045	CHLREDRAFT_182939	-
5716046	CHLREDRAFT_188454	-
5716047	CHLREDRAFT_188455	-
5716048	CHLREDRAFT_144307	-
5716049	CHLREDRAFT_169251	-
5716050	CHLREDRAFT_161782	-
5716051	CHLREDRAFT_114525	-
5716052	ATM3	-
5716053	CHLREDRAFT_144256	-
5716054	CHLREDRAFT_144257	-
5716055	CHLREDRAFT_196804	-
5716056	CHLREDRAFT_169374	-
5716057	CHLREDRAFT_144137	-
5716058	SSA17	-
5716059	HPT1	-
5716060	CHLREDRAFT_188445	-
5716061	DOH1	-
5716062	EFT2	-
5716063	CPL2	-
5716064	CHLREDRAFT_169418	-
5716065	ESU1b|ESU1a	ESU1a
5716066	AAP1	-
5716067	CHLREDRAFT_127918	-
5716068	MITC7	-
5716069	CHLREDRAFT_169226	-
5716070	CHLREDRAFT_144253	-
5716071	CHLREDRAFT_169371	-
5716072	CHLREDRAFT_144255	-
5716073	CHLREDRAFT_169463	-
5716074	CHLREDRAFT_144251	-
5716075	CHLREDRAFT_144252	-
5716076	CHLREDRAFT_144124	-
5716077	CHLREDRAFT_188311	-
5716078	CHLREDRAFT_169208	-
5716079	CHLREDRAFT_144228	-
5716080	CHLREDRAFT_144229	-
5716081	RPT5	-
5716082	CCT1	-
5716083	CHLREDRAFT_169205	-
5716084	CHLREDRAFT_169380	-
5716085	CHLREDRAFT_114572	-
5716086	CHLREDRAFT_188430	-
5716087	CHLREDRAFT_188353	-
5716088	CNK5	-
5716089	CCT3	-
5716090	CHLREDRAFT_169250	-
5716091	GAT1	-
5716092	CHLREDRAFT_188402	-
5716093	CHLREDRAFT_144227	-
5716094	CHLREDRAFT_188474	-
5716095	CHLREDRAFT_182952	-
5716096	PST1	-
5716097	CLPR3	-
5716098	CHLREDRAFT_169459	-
5716099	CGL63	-
5716100	MAM3B	-
5716101	CHLREDRAFT_55169	-
5716102	CHLREDRAFT_169281	-
5716103	CHLREDRAFT_188334	-
5716104	CHLREDRAFT_188317	-
5716105	CHLREDRAFT_114351	-
5716106	CHLREDRAFT_188398	-
5716107	CHLREDRAFT_188399	-
5716108	CHLREDRAFT_188400	-
5716109	LCI5	-
5716110	CHLREDRAFT_144281	-
5716111	CHLREDRAFT_169394	-
5716112	FSD1	-
5716113	CHLREDRAFT_144289	-
5716114	CHLREDRAFT_127872	-
5716115	CHLREDRAFT_188331	-
5716116	CHLREDRAFT_188332	-
5716117	CHLREDRAFT_144154	-
5716118	PGP2	-
5716119	CHLREDRAFT_114457	-
5716120	CHLREDRAFT_188329	-
5716121	CHLREDRAFT_169238	-
5716122	CHLREDRAFT_114479	-
5716123	CHLREDRAFT_169241	-
5716124	CHLREDRAFT_114555	-
5716125	PSB28	-
5716126	CHLREDRAFT_188378	-
5716127	CHLREDRAFT_188379	-
5716128	CHLREDRAFT_10029	-
5716129	CHLREDRAFT_169302	-
5716130	CHLREDRAFT_169303	-
5716131	CHLREDRAFT_144208	-
5716132	CHLREDRAFT_94106	-
5716133	CHLREDRAFT_144209	-
5716134	CEP4	-
5716135	SFA	-
5716136	CHLREDRAFT_188457	-
5716137	SELM2	-
5716138	CHLREDRAFT_144312	-
5716139	CHLREDRAFT_99784	-
5716140	CHLREDRAFT_182874	-
5716141	CHLREDRAFT_99810	-
5716142	BOR1	-
5716143	CHLREDRAFT_188328	-
5716144	TOP3	-
5716145	CHLREDRAFT_99841	-
5716146	CHLREDRAFT_156377	-
5716147	SPP1A	-
5716148	CHLREDRAFT_188363	-
5716149	CHLREDRAFT_182891	-
5716150	GPIT1	-
5716151	CHLREDRAFT_127913	-
5716152	CHLREDRAFT_144201	-
5716153	ATP11	-
5716154	CHLREDRAFT_144272	-
5716155	CHLREDRAFT_169386	-
5716156	CHLREDRAFT_188432	-
5716157	FAP192	-
5716158	CHLREDRAFT_188371	-
5716159	CHLREDRAFT_114378	-
5716160	SBE3	-
5716161	CHLREDRAFT_169462	-
5716162	CHLREDRAFT_169464	-
5716163	PHC11	-
5716164	CHLREDRAFT_188478	-
5716165	AP4S4	-
5716166	CHLREDRAFT_144344	-
5716167	CHLREDRAFT_144346	-
5716168	CHLREDRAFT_144348	-
5716169	FAP91	-
5716170	CHLREDRAFT_144350	-
5716171	CHLREDRAFT_144352	-
5716172	CHLREDRAFT_182955	-
5716173	CHLREDRAFT_182956	-
5716174	CHLREDRAFT_99818	-
5716175	CHLREDRAFT_161866	-
5716176	CHLREDRAFT_144354	-
5716177	CHLREDRAFT_169476	-
5716178	CHLREDRAFT_99772	-
5716179	PSAH	-
5716180	RSP9	-
5716181	CHLREDRAFT_169481	-
5716182	GTR25	-
5716183	CHLREDRAFT_169483	-
5716184	CHLREDRAFT_169484	-
5716185	CHLREDRAFT_114537	-
5716186	CHLREDRAFT_144364	-
5716187	CHLREDRAFT_144365	-
5716188	CHLREDRAFT_144366	-
5716189	CHLREDRAFT_144367	-
5716190	CHLREDRAFT_94151	-
5716191	CHLREDRAFT_169488	-
5716192	CHLREDRAFT_144369	-
5716193	RPT2	-
5716194	CHLREDRAFT_161874	-
5716195	CHLREDRAFT_188496	-
5716196	CHLREDRAFT_169493	-
5716197	SUB1	-
5716198	CHLREDRAFT_144378	-
5716199	CHLREDRAFT_144379	-
5716200	CHLREDRAFT_169496	-
5716201	MSC1	-
5716202	CHLREDRAFT_188500	-
5716203	SPLH1	-
5716204	CHLREDRAFT_188502	-
5716205	CHLREDRAFT_182967	-
5716206	AOC5	-
5716207	CPLD47	-
5716208	CHLREDRAFT_188508	-
5716209	CHLREDRAFT_127871	-
5716210	CNK8	-
5716211	NSG13	-
5716212	CHLREDRAFT_188513	-
5716213	CHLREDRAFT_10159	-
5716214	VPS18	-
5716215	CHLREDRAFT_144396	-
5716216	CHLREDRAFT_144397	-
5716217	FAP207	-
5716218	PSBP6	-
5716219	PDI4	-
5716220	CHLREDRAFT_182976	-
5716221	CHLREDRAFT_188519	-
5716222	CHLREDRAFT_188520	-
5716223	CHLREDRAFT_169521	-
5716224	CHLREDRAFT_182977	-
5716225	CHLREDRAFT_188522	-
5716226	CHLREDRAFT_169525	-
5716227	TRP3	-
5716228	CHLREDRAFT_169528	-
5716229	CHLREDRAFT_169530	-
5716230	DNJ34	-
5716231	NUO9	-
5716232	CHLREDRAFT_156470	-
5716233	CHLREDRAFT_169536	-
5716234	CHLREDRAFT_144426	-
5716235	CHLREDRAFT_114331	-
5716236	CHLREDRAFT_188528	-
5716237	CHLREDRAFT_31082	-
5716238	CHLREDRAFT_188530	-
5716239	CHLREDRAFT_188531	-
5716240	CHLREDRAFT_188532	-
5716241	CHLREDRAFT_188533	-
5716242	CHLREDRAFT_188534	-
5716243	CHLREDRAFT_144443	-
5716244	CHLREDRAFT_156474	-
5716245	CHLREDRAFT_156475	-
5716246	VPS5B	-
5716247	CHLREDRAFT_114544	-
5716248	CHLREDRAFT_169550	-
5716249	CHLREDRAFT_99711	-
5716250	CHLREDRAFT_77868	-
5716251	CHLREDRAFT_169552	-
5716252	CHLREDRAFT_188538	-
5716253	CHLREDRAFT_182984	-
5716254	CHLREDRAFT_205729	-
5716255	CHLREDRAFT_144447	-
5716256	CHLREDRAFT_144448	-
5716257	ZSP1	-
5716258	CHLREDRAFT_144453	-
5716259	FAP82	-
5716260	CHLREDRAFT_188544	-
5716261	CHLREDRAFT_99630	-
5716262	CHLREDRAFT_99830	-
5716263	CHLREDRAFT_186113	-
5716264	HTB23	-
5716265	CHLREDRAFT_180768	-
5716266	HFO24	-
5716267	CHLREDRAFT_180766	-
5716268	CHLREDRAFT_205551	-
5716269	CHLREDRAFT_154928	-
5716270	CHLREDRAFT_205552	-
5716271	CHLREDRAFT_154922	-
5716272	HTB24	-
5716273	CHLREDRAFT_108866	-
5716274	CHLREDRAFT_123659	-
5716275	CHLREDRAFT_133381	-
5716276	HTR23	-
5716277	CHLREDRAFT_180761	-
5716278	HTR24	-
5716279	HTA24	-
5716280	HTA23	-
5716281	CHLREDRAFT_206191	-
5716282	DNL4	-
5716283	CHLREDRAFT_180771	-
5716284	CHLREDRAFT_108913	-
5716285	CHLREDRAFT_180767	-
5716286	CHLREDRAFT_205550	-
5716287	HFO43	-
5716288	CHLREDRAFT_180770	-
5716289	BIOA	-
5716290	CHLREDRAFT_206087	-
5716291	CHLREDRAFT_181446	-
5716292	CHLREDRAFT_181447	-
5716293	CHLREDRAFT_123698	-
5716294	CHLREDRAFT_154939	-
5716295	CHLREDRAFT_180775	-
5716296	CHLREDRAFT_125075	-
5716297	CHLREDRAFT_154952	-
5716298	CHLREDRAFT_180777	-
5716299	CHLREDRAFT_154950	-
5716300	CHLREDRAFT_195257	-
5716301	CHLREDRAFT_180782	-
5716302	CHLREDRAFT_108925	-
5716303	CHLREDRAFT_206088	-
5716304	CHLREDRAFT_154954	-
5716305	CMPL1	-
5716306	CHLREDRAFT_180784	-
5716307	CHLREDRAFT_180779	-
5716308	CHLREDRAFT_181451	-
5716309	CHLREDRAFT_181452	-
5716310	CHLREDRAFT_181453	-
5716311	CHLREDRAFT_181462	-
5716312	CHLREDRAFT_154956	-
5716313	CHLREDRAFT_108934	-
5716314	CHLREDRAFT_180792	-
5716315	CHLREDRAFT_160431	-
5716316	CHLREDRAFT_181456	-
5716317	HTB3	-
5716318	HFO3	-
5716319	HTA3	-
5716320	HTR3	-
5716321	CHLREDRAFT_181463	-
5716322	CHLREDRAFT_180786	-
5716323	CHLREDRAFT_123703	-
5716324	CHLREDRAFT_154955	-
5716325	CHLREDRAFT_23466	-
5716326	CHLREDRAFT_181481	-
5716327	CHLREDRAFT_181476	-
5716328	CHLREDRAFT_181478	-
5716329	CHLREDRAFT_195262	-
5716330	CHLREDRAFT_180802	-
5716331	CHLREDRAFT_195263	-
5716332	FMO8	-
5716333	CHLREDRAFT_180809	-
5716334	CHLREDRAFT_180799	-
5716335	CHLREDRAFT_195264	-
5716336	CHLREDRAFT_180806	-
5716337	PRX7	-
5716338	CHLREDRAFT_180810	-
5716339	CHLREDRAFT_180798	-
5716340	CHLREDRAFT_181482	-
5716341	CHLREDRAFT_110360	-
5716342	CHLREDRAFT_181483	-
5716343	CHLREDRAFT_108983	-
5716344	CHLREDRAFT_108984	-
5716345	CHLREDRAFT_123768	-
5716346	CHLREDRAFT_181485	-
5716347	CHLREDRAFT_181488	-
5716348	CHLREDRAFT_181490	-
5716349	FMG1-1	-
5716350	CHLREDRAFT_123720	-
5716351	CHLREDRAFT_108940	-
5716352	CHLREDRAFT_181491	-
5716353	CHLREDRAFT_181489	-
5716354	CHLREDRAFT_155118	-
5716355	CHLREDRAFT_160563	-
5716356	CHLREDRAFT_181494	-
5716357	CLR2	-
5716358	CHLREDRAFT_180834	-
5716359	CYC1	-
5716360	CLR3	-
5716361	CHLREDRAFT_154979	-
5716362	CHLREDRAFT_181502	-
5716363	GTR15	-
5716364	CHLREDRAFT_188545	-
5716365	SUFS2	-
5716366	CHLREDRAFT_195687	-
5716367	CHLREDRAFT_188547	-
5716368	MFT3	-
5716369	CNK7	-
5716370	VPS29	-
5716371	CHLREDRAFT_169573	-
5716372	CHLREDRAFT_144463	-
5716373	CHLREDRAFT_188553	-
5716374	CHLREDRAFT_144464	-
5716375	CHLREDRAFT_135609	-
5716376	MPA2	-
5716377	CHLREDRAFT_188555	-
5716378	CHLREDRAFT_169581	-
5716379	SMT1	-
5716380	CHLREDRAFT_188557	-
5716381	CHLREDRAFT_188558	-
5716382	RNB2	-
5716383	CHLREDRAFT_115017	-
5716384	CHLREDRAFT_144472	-
5716385	CHLREDRAFT_169589	-
5716386	CLPP4	-
5716387	PPT1	-
5716388	CHLREDRAFT_182997	-
5716389	TRM2A	-
5716390	CHLREDRAFT_188566	-
5716391	SKP1	-
5716392	CHLREDRAFT_144481	-
5716393	CHLREDRAFT_169599	-
5716394	CHLREDRAFT_114938	-
5716395	CHLREDRAFT_144486	-
5716396	DNJ29	-
5716397	CHLREDRAFT_182999	-
5716398	CHLREDRAFT_188572	-
5716399	CHLREDRAFT_183000	-
5716400	CHLREDRAFT_169605	-
5716401	CHLREDRAFT_144493	-
5716402	CHLREDRAFT_144494	-
5716403	CHLREDRAFT_156492	-
5716404	CHLREDRAFT_144498	-
5716405	CHLREDRAFT_94181	-
5716406	FAP253	-
5716407	CHLREDRAFT_169610	-
5716408	PLAP4	-
5716409	CHLREDRAFT_183002	-
5716410	CHLREDRAFT_128016	-
5716411	CHLREDRAFT_78039	-
5716412	ELG8	-
5716413	SLT1	-
5716414	CHLREDRAFT_188583	-
5716415	CHLREDRAFT_188584	-
5716416	CHLREDRAFT_144515	-
5716417	CHLREDRAFT_144516	-
5716418	CHLREDRAFT_128015	-
5716419	GLPT1	-
5716420	CHLREDRAFT_144520	-
5716421	CHLREDRAFT_144521	-
5716422	CHLREDRAFT_169625	-
5716423	CHLREDRAFT_169626	-
5716424	CHLREDRAFT_169627	-
5716425	CHLREDRAFT_196726	-
5716426	CHLREDRAFT_169629	-
5716427	PRP38	-
5716428	CHLREDRAFT_188591	-
5716429	CHLREDRAFT_169633	-
5716430	CHLREDRAFT_188593	-
5716431	CHLREDRAFT_100208	-
5716432	CHLREDRAFT_169636	-
5716433	CHLREDRAFT_144534	-
5716434	CHLREDRAFT_169638	-
5716435	CHLREDRAFT_195549	-
5716436	CHLREDRAFT_169640	-
5716437	CHLREDRAFT_156500	-
5716438	CHLREDRAFT_206233	-
5716439	CHLREDRAFT_169642	-
5716440	CHLREDRAFT_183009	-
5716441	LAG2	-
5716442	CHLREDRAFT_169645	-
5716443	NIFU2	-
5716444	RPS23	-
5716445	CHLREDRAFT_169648	-
5716446	CHLREDRAFT_188602	-
5716447	HTA15	-
5716448	HTB15	-
5716449	HFO15	-
5716450	HTR15	-
5716451	HTB16	-
5716452	HTA16	-
5716453	HTR16	-
5716454	HFO16	-
5716455	CHLREDRAFT_188603	-
5716456	UOX	-
5716457	CHLREDRAFT_144548	-
5716458	CHLREDRAFT_114735	-
5716459	CHLREDRAFT_169660	-
5716460	CHLREDRAFT_223	-
5716461	FAP288	-
5716462	CHLREDRAFT_144552	-
5716463	ACA2	-
5716464	CHLREDRAFT_94202	-
5716465	CHLREDRAFT_144554	-
5716466	HFO17	-
5716467	HTR17	-
5716468	HTA17	-
5716469	HTB17	-
5716470	CHLREDRAFT_144556	-
5716471	RPB9	-
5716472	MSCL2	-
5716473	CPN23	-
5716474	TIM50	-
5716475	ODA6	-
5716476	CHLREDRAFT_144563	-
5716477	CHLREDRAFT_169675	-
5716478	CHLREDRAFT_169676	-
5716479	HTB18	-
5716480	HTA18	-
5716481	HTR18	-
5716482	HFO18	-
5716483	CHLREDRAFT_205590	-
5716484	HFO35	-
5716485	HTR35	-
5716486	CHLREDRAFT_99951	-
5716487	BBS3A	-
5716488	CHLREDRAFT_169685	-
5716489	CHLREDRAFT_169686	-
5716490	CHLREDRAFT_183018	-
5716491	CHLREDRAFT_188619	-
5716492	CHLREDRAFT_144572	-
5716493	CHLREDRAFT_114834	-
5716494	CHLREDRAFT_188620	-
5716495	CHLREDRAFT_169691	-
5716496	CHLREDRAFT_188621	-
5716497	CHLREDRAFT_169696	-
5716498	LCI30	-
5716499	CHLREDRAFT_169699	-
5716500	CHLREDRAFT_169700	-
5716501	SYP4	-
5716502	CHLREDRAFT_188627	-
5716503	HSC20	-
5716504	CHLREDRAFT_114854	-
5716505	CHLREDRAFT_169707	-
5716506	CDJ1	-
5716507	CHLREDRAFT_205721	-
5716508	CHLREDRAFT_188630	-
5716509	CHLREDRAFT_144592	-
5716510	CHLREDRAFT_144593	-
5716511	CHLREDRAFT_114780	-
5716512	TIC40	-
5716513	CHLREDRAFT_206251	-
5716514	CHLREDRAFT_144597	-
5716515	CHLREDRAFT_135484	-
5716516	CHLREDRAFT_100228	-
5716517	CHLREDRAFT_144600	-
5716518	CHLREDRAFT_156547	-
5716519	TPR2	-
5716520	CHLREDRAFT_94216	-
5716521	CHLREDRAFT_144604	-
5716522	PANB	-
5716523	CHLREDRAFT_206298	-
5716524	CHLREDRAFT_144607	-
5716525	ELG2	-
5716526	LHCA2	-
5716527	CHLREDRAFT_169728	-
5716528	CHLREDRAFT_188638	-
5716529	MAPK6	-
5716530	CHLREDRAFT_169732	-
5716531	MAPK3	-
5716532	PSBP3	-
5716533	CHLREDRAFT_188643	-
5716534	CHLREDRAFT_94217	-
5716535	CHLREDRAFT_144616	-
5716536	CHLREDRAFT_188646	-
5716537	CHLREDRAFT_183037	-
5716538	EYE2	-
5716539	CHLREDRAFT_188649	-
5716540	CHLREDRAFT_156559	-
5716541	FAP238	-
5716542	RIR2B	-
5716543	CHLREDRAFT_188654	-
5716544	CHLREDRAFT_169748	-
5716545	PDE5	-
5716546	CHLREDRAFT_100164	-
5716547	PDS1	-
5716548	CHLREDRAFT_188658	-
5716549	MPPA2	-
5716550	FAP286	-
5716551	MLT1	-
5716552	CHLREDRAFT_144631	-
5716553	CHLREDRAFT_188662	-
5716554	CHLREDRAFT_144633	-
5716555	CHLREDRAFT_169761	-
5716556	CTH1|CTH1B	CTH1B
5716557	APG4	-
5716558	CHLREDRAFT_169764	-
5716559	CHLREDRAFT_188667	-
5716560	VTC1	-
5716561	CHLREDRAFT_188669	-
5716562	CHLREDRAFT_169768	-
5716563	CHLREDRAFT_144640	-
5716564	CHLREDRAFT_144642	-
5716565	CHLREDRAFT_144643	-
5716566	CHLREDRAFT_144644	-
5716567	CPLD30	-
5716568	RPS28	-
5716569	CHLREDRAFT_188672	-
5716570	STPK11	-
5716571	FBP1	-
5716572	CHLREDRAFT_169777	-
5716573	CHLI2	-
5716574	CGL73	-
5716575	HSLU1	-
5716576	CHLREDRAFT_144655	-
5716577	CHLREDRAFT_144656	-
5716578	RSP16	-
5716579	CHLREDRAFT_156581	-
5716580	GPD1	-
5716581	NUOS5	-
5716582	CHLREDRAFT_188684	-
5716583	CHLREDRAFT_188685	-
5716584	CHLREDRAFT_188686	-
5716585	CHLREDRAFT_156585	-
5716586	PPR4	-
5716587	CHLREDRAFT_169793	-
5716588	CHLREDRAFT_188689	-
5716589	CHLREDRAFT_183061	-
5716590	CHLREDRAFT_169796	-
5716591	CHLREDRAFT_183062	-
5716592	CHLREDRAFT_188692	-
5716593	CHLREDRAFT_135421	-
5716594	CHLREDRAFT_188694	-
5716595	CHLREDRAFT_188695	-
5716596	GSK3	-
5716597	RPE1	-
5716598	CHLREDRAFT_94234	-
5716599	CHLREDRAFT_144674	-
5716600	CHLREDRAFT_144677	-
5716601	CHLREDRAFT_144678	-
5716602	CHLREDRAFT_144679	-
5716603	CHLREDRAFT_144680	-
5716604	CHLREDRAFT_144681	-
5716605	CHLREDRAFT_144682	-
5716606	CHLREDRAFT_128082	-
5716607	RPL18	-
5716608	CHLREDRAFT_169813	-
5716609	CHLREDRAFT_144686	-
5716610	GMT1a|GMT1b	GMT1b
5716611	GMT2	-
5716612	TEF20	-
5716613	CHLREDRAFT_144688	-
5716614	CHLREDRAFT_188706	-
5716615	FTSH1	-
5716616	CHLREDRAFT_183068	-
5716617	CHLREDRAFT_188710	-
5716618	CHLREDRAFT_188711	-
5716619	CHLREDRAFT_188712	-
5716620	CLPP5	-
5716621	CHLREDRAFT_169826	-
5716622	CHLREDRAFT_183072	-
5716623	ARFA1A	-
5716624	PSAL	-
5716625	STPK3	-
5716626	CHLREDRAFT_128005	-
5716627	CHLREDRAFT_169836	-
5716628	CHLREDRAFT_144709	-
5716629	MEX1	-
5716630	CHLREDRAFT_188721	-
5716631	FAP271	-
5716632	CHLREDRAFT_144712	-
5716633	CHLREDRAFT_188723	-
5716634	CHLREDRAFT_169843	-
5716635	CHLREDRAFT_114939	-
5716636	CHLREDRAFT_183076	-
5716637	CHLREDRAFT_144719	-
5716638	CHLREDRAFT_114761	-
5716639	CHLREDRAFT_156614	-
5716640	CHLREDRAFT_135552	-
5716641	CHLREDRAFT_188728	-
5716642	CHLREDRAFT_183080	-
5716643	CHLREDRAFT_188732	-
5716644	CHLREDRAFT_144725	-
5716645	CHLREDRAFT_94245	-
5716646	CHLREDRAFT_135535	-
5716647	CGL61	-
5716648	CHLREDRAFT_144729	-
5716649	CHLREDRAFT_128192	-
5716650	CHLREDRAFT_188737	-
5716651	CHLREDRAFT_144734	-
5716652	CGL49	-
5716653	CHLREDRAFT_188740	-
5716654	CHLREDRAFT_144736	-
5716655	CHLREDRAFT_94247	-
5716656	CHLREDRAFT_10538	-
5716657	UPF3	-
5716658	CHLREDRAFT_188742	-
5716659	CHLREDRAFT_144741	-
5716660	CHLREDRAFT_188743	-
5716661	CHLREDRAFT_99915	-
5716662	CHLREDRAFT_144745	-
5716663	CHLREDRAFT_144746	-
5716664	VSP3	-
5716665	CHLREDRAFT_169875	-
5716666	CHLREDRAFT_183085	-
5716667	CHLREDRAFT_169877	-
5716668	CHLREDRAFT_188750	-
5716669	CHLREDRAFT_188751	-
5716670	CHLREDRAFT_188752	-
5716671	AP2A1	-
5716672	CHLREDRAFT_169882	-
5716673	CHLREDRAFT_188753	-
5716674	CHLREDRAFT_169884	-
5716675	CHLREDRAFT_169885	-
5716676	PCT2	-
5716677	RPL31	-
5716678	CHLREDRAFT_183087	-
5716679	CHLREDRAFT_188757	-
5716680	CHLREDRAFT_183088	-
5716681	CHLREDRAFT_94254	-
5716682	CHLREDRAFT_144760	-
5716683	CHLREDRAFT_144763	-
5716684	PTB7	-
5716685	CHLREDRAFT_144765	-
5716686	CHLREDRAFT_144766	-
5716687	CHLREDRAFT_144767	-
5716688	CHLREDRAFT_144768	-
5716689	OTC1	-
5716690	FAP52	-
5716691	CHLREDRAFT_144772	-
5716692	STPK10	-
5716693	CYG54	-
5716694	CHLREDRAFT_188768	-
5716695	EIF2Ab	-
5716696	CHLREDRAFT_114874	-
5716697	CHLREDRAFT_144780	-
5716698	CHLREDRAFT_144781	-
5716699	MSD4	-
5716700	HDS1	-
5716701	CHLREDRAFT_169916	-
5716702	CHLREDRAFT_188778	-
5716703	CGL78	-
5716704	CHLREDRAFT_144787	-
5716705	CHLREDRAFT_188780	-
5716706	CHLREDRAFT_188781	-
5716707	MIN1	-
5716708	CHLREDRAFT_169924	-
5716709	CHLREDRAFT_188782	-
5716710	CHLREDRAFT_183103	-
5716711	CHLREDRAFT_144794	-
5716712	CHLREDRAFT_144795	-
5716713	RIR2A	-
5716714	VPS55	-
5716715	CHLREDRAFT_169932	-
[truncated: 266,541 more rows]
