# Supplementary material for: LAITOR - Literature Assistant for Identification of Terms co-Occurrences and Relationships
Source: BMC Bioinformatics. 2010 Feb 1;11:70. doi: 10.1186/1471-2105-11-70 (PMC3098111; doi:10.1186/1471-2105-11-70)
Supplement: Additional file 4 — Concepts dictionary. [file 1471-2105-11-70-S4.TXT]

name	synonym
ROS	ROS
ROS	reactive oxygen species
UV irradiation	UV irradiation
UV irradiation	ultraviolet
HR	HR
HR	hypersensitive response
PCD	PCD
PCD	programmed cell death
h2o2	h2o2
h2o2	hydrogen peroxide
h2o2	hydroperoxide
NO	NO
NO	nitric oxide
NO	Nitrogen Monoxide
ABA	ABA
ABA	abscisic acid
ABA	abscissic acid
auxin	auxin
auxin	auxins
CK	CK
CK	cytokinin
CK	cytokinins
ET	ET
ET	ethylene
GA	GA
GA	gibberellin
GA	gibberellic acid
GA	gibberellins
BR	BR
BR	brassinosteroids
BR	brassinosteroid
BR	brassinolide
BR	brassinolides
SA	SA
SA	salicylic acid
SA	salycilate
SA	salycilates
JA	JA
JA	jasmonates
JA	jasmonic acid
JA	jasmonate
systemin	systemin
Ca2+	Ca2+
Ca2+	calcium
Ca2+	Ca(2+)
12-oxophytodienoic acid	12-oxophytodienoic acid
6-methyladenine	6-methyladenine
alpha-naphthylphthalamic acid	alpha-naphthylphthalamic acid
Chlormequat	Chlormequat
Chlorpropham	Chlorpropham
daminozide	daminozide
ethephon	ethephon
indoleacetic acid	indoleacetic acid
indoleacetic acid	indoleacetic Acids
Isopentenyladenosine	Isopentenyladenosine
Kinetin	Kinetin
Maleic Hydrazide	Maleic Hydrazide
methyl jasmonate	methyl jasmonate
N-benzyladenine	N-benzyladenine
Triiodobenzoic Acids	Triiodobenzoic Acids
Zeatin	Zeatin
zeatin riboside	zeatin riboside
salinity	salinity
salinity	salinity-stress
salinity	salinity stress
salinity	salinity-tolerance
salinity	salinity tolerance
salinity	salt
salinity	salt-stress
drought	drought
drought	drought-stress
drought	drought stress
drought	drought-tolerance
drought	drought tolerance
light	light
light	light-regulated
light	light regulated
light	light-stress
light	light stress
wound	wound
wound	wounded
wound	wounding
wound	wounds
herbivory	herbivory
herbivory	feeding
oxidative	oxidative
oxidative	oxidative stress
high temperature	high temperature
freezing	freezing
freezing	freeze
freezing	cold
SAR	systemic acquired resistance
SAR	SAR
SAR	systemic-acquired resistance
