# Supplementary material for: LAITOR - Literature Assistant for Identification of Terms co-Occurrences and Relationships
Source: BMC Bioinformatics. 2010 Feb 1;11:70. doi: 10.1186/1471-2105-11-70 (PMC3098111; doi:10.1186/1471-2105-11-70)
Supplement: Additional file 7 — Performance evaluation dataset. [file 1471-2105-11-70-S7.ZIP]

Archive with 2 entries (2 files):
- positives.nlp
- negatives.nlp
