# Supplementary material for: LAITOR - Literature Assistant for Identification of Terms co-Occurrences and Relationships
Source: BMC Bioinformatics. 2010 Feb 1;11:70. doi: 10.1186/1471-2105-11-70 (PMC3098111; doi:10.1186/1471-2105-11-70)
Supplement: Additional file 7 — Performance evaluation dataset. [file 1471-2105-11-70-S7.ZIP › positives.nlp]

NLProt output:
<n>          protein names
<s>          species/organism
<t>          tissue/cell types
TXT-POS      Text position of the first word of the name (note any non-word character such as  count as one word)
SCORE        Score of NLProt (protein name if > 0)
METHOD       SVM = found by SVM;
             projected = found by SVM but at another position than this one
             inherited = similar to an already found name (e.g. CCR4 and CCR5)
             abbr.-ext. = long form of an abbreviation of an obvious protein name (e.g. "Interleucin-6 (IL-6)")
DB-ID(S)     List of database identifiers for proteins with this name (in database specified in query)
__________________________________________________________________________________________________________________________________________

ID: 16828757
A novel cervical cancer suppressor 3 (CCS-3) interacts with the <n>BTB</n> domain of <n>PLZF</n> and inhibits the cell growth by inducing apoptosis. promyelocytic leukemia zinc <n>finger protein</n> (<n>PLZF</n>) is a sequence-specific, DNA binding, transcriptional repressor differentially expressed during embryogenesis and in adult tissues. <n>PLZF</n> is known to be a negative regulator of cell cycle progression. We used <n>PLZF</n> as bait in a yeast two-hybrid screen with a cDNA library from the human ovary tissue. A novel cervical cancer suppressor 3 (CCS-3) was identified as a <n>PLZF</n> interacting partner. Further characterization revealed the <n>BTB</n> domain as an interacting domain of <n>PLZF</n>. Interaction of CCS-3 with <n>PLZF</n> in mammalian cells was also confirmed by co-immunoprecipitation and in vitro binding assays. It was found that, although CCS-3 shares similar homology with <n>eEF1A</n>, the study determined CCS-3 to be an isoform. CCS-3 was observed to be downregulated in human cervical cell lines as well as in cervical tumors when compared to those from normal tissues. Overexpression of CCS-3 in human cervical cell lines inhibits cell growth by inducing apoptosis and suppressing human <n>cyclin A2</n> promoter activity. These combined results suggest that the potential tumor suppressor activity of CCS-3 may be mediated by its interaction with <n>PLZF</n>.


The following protein names could be found by NLProt:

NAME                                             ORGANISM            TXT-POS    SCORE   METHOD     DB-ID(S)
BTB                                              not opted              13      0.473   SVM        no ID found
PLZF                                             not opted              16      1.340   SVM        Q7M4L9:Q7M4M0:Q7M4M1:Q7M4M3
finger protein                                   not opted              28      0.001   dictionary Q7M4L9:Q7M4M0:Q7M4M1:Q7M4M3
PLZF                                             not opted              31      1.412   SVM        Q7M4L9:Q7M4M0:Q7M4M1:Q7M4M3
PLZF                                             not opted              51      1.037   SVM        Q7M4L9:Q7M4M0:Q7M4M1:Q7M4M3
PLZF                                             not opted              66      0.217   SVM        Q7M4L9:Q7M4M0:Q7M4M1:Q7M4M3
PLZF                                             not opted              97      0.396   SVM        Q7M4L9:Q7M4M0:Q7M4M1:Q7M4M3
BTB                                              not opted             105      0.557   SVM        no ID found
PLZF                                             not opted             112      1.155   SVM        Q7M4L9:Q7M4M0:Q7M4M1:Q7M4M3
PLZF                                             not opted             118      1.206   SVM        Q7M4L9:Q7M4M0:Q7M4M1:Q7M4M3
eEF1A                                            not opted             144      1.360   SVM        EF11_CRIGR:EF11_HUMAN:EF1A_HALN1:EF11_MOUSE
cyclin A2                                        not opted             197      1.303   SVM        CGA2_BOVIN:CGA2_CHICK:CGA2_HUMAN:CGA2_MESAU:CGA2_MOUSE:CGA2_XENLA:Q9XGI0:Q9XGI4:Q941M7:Q91ZX8:Q9I8J1:Q9I8J2:Q98TA3
PLZF                                             not opted             221      1.215   SVM        Q7M4L9:Q7M4M0:Q7M4M1:Q7M4M3

__________________________________________________________________________________________________________________________________________

ID: 16332688
<n>Parkin</n> ubiquitinates and promotes the degradation of <n>RanBP2</n>. Parkinson disease (PD) is a common neurodegenerative disorder, which involves the deterioration of dopaminergic neurons in the pars compacta of the substantia nigra. The etiology of PD is still unknown, but recent identification of mutations in familial cases of PD has advanced the understanding of the molecular mechanisms of this neurological disease. Mutations in the <n>parkin</n> gene, which encodes for <n>ubiquitin-protein ligase</n> (E3), have been implicated in autosomal recessive juvenile Parkinsonism, an early onset and common familial form of PD. Here we reported that <n>Parkin</n> selectively binds to <n>RanBP2</n>, which is localized in the cytoplasmic filament of the nuclear pore complex and belongs to the small ubiquitin-related modifier E3 ligase family. We also demonstrated that <n>RanBP2</n> becomes a target for <n>Parkin E3 ubiquitin-ligase</n> and is processed via <n>Parkin-mediated</n> ubiquitination and subsequent proteasomal degradation. Furthermore, <n>Parkin</n> controls the intracellular levels of <n>sumoylated HDAC4</n>, as a result of the ubiquitination and degradation of <n>RanBP2</n>. Our findings suggested that the intracellular levels of <n>RanBP2</n> and its functional activity may be modulated by <n>Parkin-mediated</n> ubiquitination and proteasomal pathways.


The following protein names could be found by NLProt:

NAME                                             ORGANISM            TXT-POS    SCORE   METHOD     DB-ID(S)
Parkin                                           not opted               1      0.160   SVM        O60260:Q6Q2I6:Q6Q2I7:Q6Q2I8:Q6S8G7:Q7KTX7:Q86CZ3:Q86LE7:Q95M07:Q7TPF7:Q7TPF8:Q9WVS6:Q9JK66:Q9JLL1:Q9JM64:Q9ES22:Q9ES23:AAR27057:AAP94054:AAP94054
RanBP2                                           not opted               8      1.347   SVM        RBP2_BOVIN:RBP2_HUMAN:YRB2_YEAST
parkin                                           not opted              70      1.105   SVM        O60260:Q6Q2I6:Q6Q2I7:Q6Q2I8:Q6S8G7:Q7KTX7:Q86CZ3:Q86LE7:Q95M07:Q7TPF7:Q7TPF8:Q9WVS6:Q9JK66:Q9JLL1:Q9JM64:Q9ES22:Q9ES23:AAR27057:AAP94054:AAP94054
ubiquitin-protein ligase                         not opted              76      0.167   SVM        UBC7_ARATH:UBCY_ARATH:UBC_ASFB7:UBC_ASFM2:UBC1_BOVIN:UBC1_CAEEL:UBC2_CAEEL:UBC2_CANAL:UBC4_CANAL:UBC7_CAEEL:UBC8_CAEEL:UBC1_COLGL:UBC1_DROME:UBC2_DROME:UBC3_DROME:UBC4_DROME:UBC6_DROME:UBC7_DROME:UB5A_HUMAN:UB5B_HUMAN:UB5C_HUMAN:UBC1_HUMAN:UBC2_HUMAN:UBC3_HUMAN:UBC6_HUMAN:UBC7_HUMAN:UBC8_HUMAN:UBCA_HUMAN:UBCB_HUMAN:UBCC_HUMAN:UBCE_HUMAN:UBCG_HUMAN:UBCH_HUMAN:UBCI_HUMAN:UBCJ_HUMAN:UBC4_LYCES:UB6B_MOUSE:UBC1_MAGGR:UBC2_MEDSA:UBC6_MOUSE:UBCE_MOUSE:UBCI_MESAU:UB5A_MOUSE:UB5C_MOUSE:UBC1_MOUSE:UBC3_MOUSE:UBC8_MOUSE:UBCX_PICAN:UBCX_PICPA:UB5D_RAT:UBC3_RABIT:UB5C_RAT:UBC4_SCHPO:UBC7_SCHPO:UBCB_SPISO:UBCD_SCHPO:UBCG_SCHPO:UBC2_WHEAT:UBC4_WHEAT:UBC7_WHEAT:UBCB_XENLA:UBC1_YEAST:UBC2_YEAST:UBC3_YEAST:UBC4_YEAST:UBC5_YEAST:UBC6_YEAST:UBC7_YEAST:UBC8_YEAST:UBC9_YEAST:UBCA_YEAST:UBCB_YEAST:UBCC_YEAST:UBCX_YEAST:Q8SRC0:Q75JE1:Q9V853:Q9N6S2:Q9NGB1:Q9NGG7:Q9NGG8:Q9NGG9:Q9NGH0:Q9NGH1:O23202:Q8D8D4:Q6ZWZ2:Q8BW18:Q9D1S1:Q9D7F5:Q6ZWY6:Q98SE8:BAB22850:BAB23116:BAB24345:BAB25085:BAC33981:BAC35904:BAC36940:BAC40357:BAC28070
Parkin                                           not opted             105      0.732   SVM        O60260:Q6Q2I6:Q6Q2I7:Q6Q2I8:Q6S8G7:Q7KTX7:Q86CZ3:Q86LE7:Q95M07:Q7TPF7:Q7TPF8:Q9WVS6:Q9JK66:Q9JLL1:Q9JM64:Q9ES22:Q9ES23:AAR27057:AAP94054:AAP94054
RanBP2                                           not opted             109      1.301   SVM        RBP2_BOVIN:RBP2_HUMAN:YRB2_YEAST
RanBP2                                           not opted             138      1.062   SVM        RBP2_BOVIN:RBP2_HUMAN:YRB2_YEAST
Parkin E3 ubiquitin-ligase                       not opted             143      0.065   SVM        no ID found
parkin                                           not opted             150      1.105   projected  O60260:Q6Q2I6:Q6Q2I7:Q6Q2I8:Q6S8G7:Q7KTX7:Q86CZ3:Q86LE7:Q95M07:Q7TPF7:Q7TPF8:Q9WVS6:Q9JK66:Q9JLL1:Q9JM64:Q9ES22:Q9ES23:AAR27057:AAP94054:AAP94054
Parkin                                           not opted             159      1.036   SVM        O60260:Q6Q2I6:Q6Q2I7:Q6Q2I8:Q6S8G7:Q7KTX7:Q86CZ3:Q86LE7:Q95M07:Q7TPF7:Q7TPF8:Q9WVS6:Q9JK66:Q9JLL1:Q9JM64:Q9ES22:Q9ES23:AAR27057:AAP94054:AAP94054
sumoylated HDAC4                                 not opted             165      0.367   SVM        no ID found
RanBP2                                           not opted             177      1.370   SVM        RBP2_BOVIN:RBP2_HUMAN:YRB2_YEAST
RanBP2                                           not opted             187      1.463   SVM        RBP2_BOVIN:RBP2_HUMAN:YRB2_YEAST
parkin                                           not opted             196      1.105   projected  O60260:Q6Q2I6:Q6Q2I7:Q6Q2I8:Q6S8G7:Q7KTX7:Q86CZ3:Q86LE7:Q95M07:Q7TPF7:Q7TPF8:Q9WVS6:Q9JK66:Q9JLL1:Q9JM64:Q9ES22:Q9ES23:AAR27057:AAP94054:AAP94054

__________________________________________________________________________________________________________________________________________

ID: 16332682
<n>Apolipoprotein E receptor</n> 2 interactions with the <n>N-methyl-D-aspartate receptor</n>. In our previous studies we showed that <n>apoE</n> treatment of neurons activated <n>ERK</n> 1/2 signaling, and activation was blocked by treatment with inhibitors of the <n>low density lipoprotein receptor</n> family, the N-methyl-d-aspartate (NMDA) receptor antagonist MK 801, and calcium channel blockers. We hypothesized an interaction between the <n>low density lipoprotein receptor</n> family members and the <n>NMDA receptor</n>. In the present study, we confirmed through co-immunoprecipitation experiments an interaction between the <n>apoE receptor</n>, <n>ApoEr2</n>, and NMDAR1 through their extracellular domains. We also found that the <n>PDZ1</n> domain of <n>PSD95</n>, a postsynaptic scaffolding protein, interacted with the C terminus of <n>ApoEr2</n> via an alternatively spliced, intracellular exon. This interaction between <n>ApoEr2</n> and <n>PSD95</n> in neurons was modulated by <n>NMDA receptor</n> activation and an <n>ApoEr2</n> ligand. We also found that the <n>PDZ2</n> domain of <n>PSD95</n> interacted with the <n>NR2A</n> and <n>NR2B</n> subunits of <n>NMDA receptors</n>. Full-length <n>PSD95</n> increased cell surface levels of <n>ApoEr2</n> and its cleavage, resulting in increases in secreted <n>ApoEr2</n> and C-terminal fragments of <n>ApoEr2</n>. These studies suggest that <n>ApoEr2</n> can form a multiprotein complex with <n>NMDA receptor</n> subunits and <n>PSD95</n>.


The following protein names could be found by NLProt:

NAME                                             ORGANISM            TXT-POS    SCORE   METHOD     DB-ID(S)
Apolipoprotein E receptor                        not opted               1      0.001   dictionary LRP1_HUMAN
N-methyl-D-aspartate receptor                    not opted               8      0.837   SVM        NMZ1_RAT:O19067:Q8YEP3:Q64234:Q99JC5:Q91414
apoE                                             not opted              18      0.836   SVM        APE_BOVIN:APE_BRARE:APE_CANFA:APE_CAVPO:APE_HUMAN:APE_MACFA:APE_MACMU:APE_MOUSE:APE_PAPAN:APE_PIG:APOE_PANTR:APE_RABIT:APE_RAT:APE_SAISC:APOE_SHEEP:APE_ZALCA
ERK                                              not opted              23      0.197   SVM        EPB2_HUMAN:EPB2_HUMAN
low density lipoprotein receptor                 not opted              37      1.972   SVM        LDLR_BOVIN:LDLR_RABIT:Q16479:Q6LCH2:Q9UDH7:Q9UH51:O62817:O77619:Q6S4M2:Q28832:Q865Z1:Q9TV95:Q91ZJ1:P79708:Q7ZZT0:AAH53041:AAB02658:AAM56036:AAP36025:AAP72971:AAR83313
low density lipoprotein receptor                 not opted              64      1.911   SVM        LDLR_BOVIN:LDLR_RABIT:Q16479:Q6LCH2:Q9UDH7:Q9UH51:O62817:O77619:Q6S4M2:Q28832:Q865Z1:Q9TV95:Q91ZJ1:P79708:Q7ZZT0:AAH53041:AAB02658:AAM56036:AAP36025:AAP72971:AAR83313
NMDA receptor                                    not opted              72      1.462   SVM        Q788P0:Q91804
apoE receptor                                    not opted              89      0.826   SVM        no ID found
ApoEr2                                           not opted              92      0.684   SVM        no ID found
PDZ1                                             not opted             106      0.776   SVM        CAD89011
PSD95                                            not opted             109      1.517   SVM        DLG4_HUMAN:DLG4_HUMAN:DLG4_MOUSE:DLG4_MOUSE:DLG4_RAT:DLG4_RAT
ApoEr2                                           not opted             122      0.749   SVM        no ID found
ApoEr2                                           not opted             134      0.840   SVM        no ID found
PSD95                                            not opted             136      1.260   SVM        DLG4_HUMAN:DLG4_HUMAN:DLG4_MOUSE:DLG4_MOUSE:DLG4_RAT:DLG4_RAT
NMDA receptor                                    not opted             142      1.298   SVM        Q788P0:Q91804
ApoEr2                                           not opted             147      0.441   SVM        no ID found
PDZ2                                             not opted             155      0.412   SVM        no ID found
PSD95                                            not opted             158      1.245   SVM        DLG4_HUMAN:DLG4_HUMAN:DLG4_MOUSE:DLG4_MOUSE:DLG4_RAT:DLG4_RAT
NR2A                                             not opted             162      1.369   SVM        NME1_HUMAN:NME1_MOUSE:NME1_RAT:AAN75825
NR2B                                             not opted             164      0.932   SVM        NME2_HUMAN:NME2_MOUSE:NME2_RAT
NMDA receptors                                   not opted             167      0.335   SVM        no ID found
PSD95                                            not opted             171      0.774   SVM        DLG4_HUMAN:DLG4_HUMAN:DLG4_MOUSE:DLG4_MOUSE:DLG4_RAT:DLG4_RAT
ApoEr2                                           not opted             177      0.974   SVM        no ID found
ApoEr2                                           not opted             187      0.342   SVM        no ID found
ApoEr2                                           not opted             192      0.899   SVM        no ID found
ApoEr2                                           not opted             198      0.600   SVM        no ID found
NMDA receptor                                    not opted             205      1.238   SVM        Q788P0:Q91804
PSD95                                            not opted             209      1.278   SVM        DLG4_HUMAN:DLG4_HUMAN:DLG4_MOUSE:DLG4_MOUSE:DLG4_RAT:DLG4_RAT

__________________________________________________________________________________________________________________________________________

ID: 16442529
<n>Bcr</n> interferes with <n>beta-catenin-Tcf1</n> interaction. The <n>beta-catenin/Tcf</n> complex is a downstream effector of the <n>Wnt</n> signalling pathway. It is a transcription complex, which activates gene expression and contributes to proliferation and tumor progression. <n>Tcf1</n> in complex with <n>beta-catenin</n> is able to activate <n>beta-catenin-dependent</n> gene expression. We demonstrate that expressed <n>Bcr</n> is able to bind the transcription factor <n>Tcf1</n> to disrupt the Tcf1/beta-catenin complex. Phosphorylation of <n>Bcr</n> by the tyrosine kinase <n>pp60(src)</n> can lead to dissociation of the transcriptionally inactive <n>Bcr/Tcf1</n> complex. Thus two independent mechanisms may regulate Tcf/beta-catenin-mediated transcription via <n>Bcr</n>: binding to <n>beta-catenin</n> as we have previously shown and to <n>Tcf1</n> as shown here.


The following protein names could be found by NLProt:

NAME                                             ORGANISM            TXT-POS    SCORE   METHOD     DB-ID(S)
Bcr                                              not opted               1      0.605   SVM        BCR_ECOLI:BCR_HAEIN:BCR_HUMAN:Q6QME9:Q9RML3:Q9CKS3:Q9CPN3:AAH60270
beta-catenin                                     not opted               4      1.433   projected  CTNB_HUMAN:CTNB_MOUSE:CTNB_RAT:CTNB_TRIGR:CTNB_URECA:CTNB_XENLA:O61229:O76152:Q25100:Q6LCQ8:Q75WV7:Q9NL44:Q8WRT1:Q8WRT2:Q8WRT3:Q8WRT4:Q8WRT5:P79321:Q8WNW4:Q76LW0:O42486:Q7T192:Q8QGN6:BAC87743:BAC87743:AAQ02885
beta-catenin/Tcf                                 not opted               8      0.245   SVM        no ID found
Wnt                                              not opted              16      0.847   SVM        no ID found
Tcf1                                             not opted              38      0.883   SVM        HNFA_HUMAN:HNFA_HUMAN:TCF1_HUMAN:TCF1_HUMAN:TCF7_HUMAN:TCF7_HUMAN:HNFA_MOUSE:TCF1_MOUSE:TCF1_MOUSE:TCF1_MOUSE:TCF7_MOUSE:TCF7_MOUSE:TCF7_MOUSE:HNFA_RAT:AAH24354:CAE25848
beta-catenin                                     not opted              42      1.433   SVM        CTNB_HUMAN:CTNB_MOUSE:CTNB_RAT:CTNB_TRIGR:CTNB_URECA:CTNB_XENLA:O61229:O76152:Q25100:Q6LCQ8:Q75WV7:Q9NL44:Q8WRT1:Q8WRT2:Q8WRT3:Q8WRT4:Q8WRT5:P79321:Q8WNW4:Q76LW0:O42486:Q7T192:Q8QGN6:BAC87743:BAC87743:AAQ02885
beta-catenin                                     not opted              47      1.433   projected  CTNB_HUMAN:CTNB_MOUSE:CTNB_RAT:CTNB_TRIGR:CTNB_URECA:CTNB_XENLA:O61229:O76152:Q25100:Q6LCQ8:Q75WV7:Q9NL44:Q8WRT1:Q8WRT2:Q8WRT3:Q8WRT4:Q8WRT5:P79321:Q8WNW4:Q76LW0:O42486:Q7T192:Q8QGN6:BAC87743:BAC87743:AAQ02885
Bcr                                              not opted              55      0.717   SVM        BCR_ECOLI:BCR_HAEIN:BCR_HUMAN:Q6QME9:Q9RML3:Q9CKS3:Q9CPN3:AAH60270
Tcf1                                             not opted              63      0.530   SVM        HNFA_HUMAN:HNFA_HUMAN:TCF1_HUMAN:TCF1_HUMAN:TCF7_HUMAN:TCF7_HUMAN:HNFA_MOUSE:TCF1_MOUSE:TCF1_MOUSE:TCF1_MOUSE:TCF7_MOUSE:TCF7_MOUSE:TCF7_MOUSE:HNFA_RAT:AAH24354:CAE25848
Bcr                                              not opted              72      1.099   SVM        BCR_ECOLI:BCR_HAEIN:BCR_HUMAN:Q6QME9:Q9RML3:Q9CKS3:Q9CPN3:AAH60270
pp60(src)                                        not opted              77      0.073   SVM        no ID found
Bcr                                              not opted              86      1.099   projected  BCR_ECOLI:BCR_HAEIN:BCR_HUMAN:Q6QME9:Q9RML3:Q9CKS3:Q9CPN3:AAH60270
Bcr                                              not opted              98      0.765   SVM        BCR_ECOLI:BCR_HAEIN:BCR_HUMAN:Q6QME9:Q9RML3:Q9CKS3:Q9CPN3:AAH60270
beta-catenin                                     not opted             102      1.015   SVM        CTNB_HUMAN:CTNB_MOUSE:CTNB_RAT:CTNB_TRIGR:CTNB_URECA:CTNB_XENLA:O61229:O76152:Q25100:Q6LCQ8:Q75WV7:Q9NL44:Q8WRT1:Q8WRT2:Q8WRT3:Q8WRT4:Q8WRT5:P79321:Q8WNW4:Q76LW0:O42486:Q7T192:Q8QGN6:BAC87743:BAC87743:AAQ02885
Tcf1                                             not opted             110      0.843   SVM        HNFA_HUMAN:HNFA_HUMAN:TCF1_HUMAN:TCF1_HUMAN:TCF7_HUMAN:TCF7_HUMAN:HNFA_MOUSE:TCF1_MOUSE:TCF1_MOUSE:TCF1_MOUSE:TCF7_MOUSE:TCF7_MOUSE:TCF7_MOUSE:HNFA_RAT:AAH24354:CAE25848

__________________________________________________________________________________________________________________________________________

ID: 16272158
Binding of <n>PAI-1</n> to endothelial cells stimulated by <n>thymosin beta4</n> and modulation of their fibrinolytic potential. Our previous studies showed that <n>thymosin beta4</n> (<n>Tbeta4</n>) induced the synthesis of <n>plasminogen activator inhibitor-1</n> (<n>PAI-1</n>) in cultured human umbilical vein endothelial cells (HUVECs) via the <n>AP-1</n> dependent mechanism and its enhanced secretion. In this work we provide evidence that the released <n>PAI-1</n> is accumulated on the surface of HUVECs, exclusively in its active form, in a complex with <n>alpha1-acid glycoprotein</n> (<n>AGP</n>) that is also up-regulated and released from the cells. This mechanism is supported by several lines of experiments, in which expression of both proteins was analyzed by flow cytometry and their colocalization supported by confocal microscopy. <n>PAI-1</n> did not bind to quiescent cells but only to the <n>Tbeta4-activated</n> endothelial cells. In contrast, significant amounts of <n>AGP</n> were found to be associated with the cells overexpressing enhanced <n>green fluorescent protein</n> (<n>EGFP</n>) <n>-alpha1-acid glycoprotein</n> (<n>AGP</n>) without <n>Tbeta4</n> treatment. The AGP.PAI-1 complex was accumulated essentially at the basal surface of endothelial cells, and such cells showed (a) morphology characteristic for strongly adhered and spread cells and (b) significantly reduced <n>plasmin</n> formation. Taken together, these results provide the evidence supporting a novel mechanism by which active <n>PAI-1</n> can be bound to the <n>Tbeta4-activated</n> endothelial cells, thus influencing their adhesive properties as well as their ability to generate <n>plasmin</n>.


The following protein names could be found by NLProt:

NAME                                             ORGANISM            TXT-POS    SCORE   METHOD     DB-ID(S)
PAI-1                                            not opted               3      1.026   SVM        Q8MI31
thymosin beta4                                   not opted               9      1.221   SVM        TYB4_BOVIN:TYB4_HUMAN:TYB4_HORSE:TYB4_MOUSE:TYB4_RABIT:TYB4_RAT:TYB4_XENLA:Q962B8:Q6Y1E1:Q7YRC3:Q95274:Q6S9C5:Q6WEB3:CAC43317:AAP33279:AAR26539
thymosin beta4                                   not opted              23      1.813   SVM        TYB4_BOVIN:TYB4_HUMAN:TYB4_HORSE:TYB4_MOUSE:TYB4_RABIT:TYB4_RAT:TYB4_XENLA:Q962B8:Q6Y1E1:Q7YRC3:Q95274:Q6S9C5:Q6WEB3:CAC43317:AAP33279:AAR26539
Tbeta4                                           not opted              26      1.158   SVM        no ID found
plasminogen activator inhibitor-1                not opted              32      2.555   SVM        Q8MI31
PAI-1                                            not opted              36      1.332   SVM        Q8MI31
AP-1                                             not opted              49      1.437   SVM        AP1_ARATH:FER_CAPAN:FRA_DROME:AP1_SINAL:AAQ57264
PAI-1                                            not opted              66      0.565   SVM        Q8MI31
alpha1-acid glycoprotein                         not opted              85      2.569   SVM        Q29014:Q60572:Q60573:Q61613:Q8JIG5
AGP                                              not opted              88      1.335   SVM        Q29014:Q60572:Q60573:Q61613:Q8JIG5
PAI-1                                            not opted             129      1.334   SVM        Q8MI31
Tbeta4                                           not opted             140      1.158   projected  no ID found
AGP                                              not opted             150      1.304   SVM        Q29014:Q60572:Q60573:Q61613:Q8JIG5
green fluorescent protein                        not opted             161      1.819   SVM        GFP_AEQVI:Q17105:Q17106:Q6WV08:Q6WV11:Q6YGZ0:Q7Z0W4:Q7Z0W6:Q7Z0W7:Q7Z0W8:Q86LC2:Q86LV4:Q9BLY9:Q9BLZ0:Q95VT0:Q962P9:Q963F5:Q963I9:Q8T6T8:Q8T6T9:Q8T6U0:Q8WP95:Q8WTC4:Q8WTC6:Q8WTC7:Q8WTC8:Q8WTC9:Q8WTD0:AAN41637
EGFP                                             not opted             165      0.866   SVM        GFP_AEQVI:Q17105:Q17106:Q6WV08:Q6WV11:Q6YGZ0:Q7Z0W4:Q7Z0W6:Q7Z0W7:Q7Z0W8:Q86LC2:Q86LV4:Q9BLY9:Q9BLZ0:Q95VT0:Q962P9:Q963F5:Q963I9:Q8T6T8:Q8T6T9:Q8T6U0:Q8WP95:Q8WTC4:Q8WTC6:Q8WTC7:Q8WTC8:Q8WTC9:Q8WTD0:AAN41637
-alpha1-acid glycoprotein                        not opted             167      2.100   SVM        Q29014:Q60572:Q60573:Q61613:Q8JIG5
AGP                                              not opted             170      1.289   SVM        Q29014:Q60572:Q60573:Q61613:Q8JIG5
Tbeta4                                           not opted             173      0.389   SVM        no ID found
plasmin                                          not opted             211      0.198   SVM        no ID found
PAI-1                                            not opted             229      1.037   SVM        Q8MI31
Tbeta4                                           not opted             235      1.158   projected  no ID found
plasmin                                          not opted             251      0.155   SVM        no ID found

__________________________________________________________________________________________________________________________________________

ID: 16638574
Reduced phosphatase activity of <n>SHP-2</n> in LEOPARD syndrome: consequences for <n>PI3K</n> binding on <n>Gab1</n>. LEOPARD (LS) and Noonan (NS) are overlapping syndromes associated with distinct mutations of <n>SHP-2</n>. Whereas NS mutations enhance <n>SHP-2</n> catalytic activity, we show that the activity of three representative LS mutants is undetectable when assayed using a standard <n>protein tyrosine phosphatase</n> (<n>PTP</n>) substrate. A different assay using a specific <n>SHP-2</n> substrate confirms their decreased <n>PTP</n> activity, but also reveals a significant activity of the T468M mutant. In transfected cells stimulated with epidermal growth factor, the least active LS mutants promote Gab1/PI3K binding, validating our in vitro data. LS mutants thus display a reduced <n>PTP</n> activity both in vitro and in transfected cells.


The following protein names could be found by NLProt:

NAME                                             ORGANISM            TXT-POS    SCORE   METHOD     DB-ID(S)
SHP-2                                            not opted               5      1.180   SVM        PTNB_HUMAN
PI3K                                             not opted              12      1.291   SVM        PI3K_ARATH:P11A_BOVIN:P85A_BOVIN:AGE1_CAEEL:VP34_CANAL:P3K1_DICDI:P3K2_DICDI:P3K3_DICDI:P3K4_DICDI:P11A_HUMAN:P11B_HUMAN:P11D_HUMAN:P11G_HUMAN:P85A_HUMAN:P11A_MOUSE:P11D_MOUSE:P11G_MOUSE:P85A_MOUSE:P101_PIG:P11G_PIG:P11B_RAT:P85A_RAT:P3K1_SOYBN:P3K2_SOYBN:TOR1_SCHPO:TOR2_SCHPO:VP34_SCHPO:TOR1_YEAST:TOR2_YEAST:VP34_YEAST:Q75JA7:Q7KWK9:Q869S3:Q869T5:Q869U3:Q869X9:Q86AL2:Q86HI9:Q8MNE2:Q8T2L6:Q8BTI9:Q8BXD7:Q9CTK7:BAC36925
Gab1                                             not opted              15      1.043   SVM        AAP78691
SHP-2                                            not opted              34      1.281   SVM        PTNB_HUMAN
SHP-2                                            not opted              40      0.361   SVM        PTNB_HUMAN
protein tyrosine phosphatase                     not opted              61      0.518   SVM        PTP_NPVAC:VH01_RACVI:VH01_VACCC:VH01_VACCV:VH01_VARV:Q8X270:Q9P4U4:Q8SS66:Q15197:Q15260:Q16128:Q16129:Q16343:Q16344:Q8IWM1:Q9UDA7:Q9UDA8:Q9UDA9:Q9P0U2:O00810:Q75T82:Q7RD61:Q95VY8:Q9TSM6:Q9BED6:Q9BEE2:Q9BEE6:Q9BEE9:Q9BEF9:O82656:O82710:Q6J2K7:Q93X44:Q6M3J8:Q9S427:Q9XDU2:Q6HAW6:Q6HNY6:Q72JF6:Q7NGJ5:Q7U2Q5:Q88LM6:Q88SV4:Q88U16:Q890F3:Q8CNQ1:Q8CV84:Q8D8F8:Q8DE22:Q8EM70:Q8KC58:Q8NNG4:Q8NQC6:Q8NQC7:Q8NTG2:Q8NTP3:Q99T00:Q9CDL7:Q9CEK1:Q8RB24:Q8UC21:Q8XJ09:Q8YM72:Q7BWH1:P96830:Q7MM09:Q814U9:Q81B54:Q81ID8:Q98E93:Q9K6G0:Q9KAP9:O35239:O55082:O88765:Q61042:Q61373:Q63683:Q63739:Q63745:Q63758:Q64500:Q64502:Q64504:Q64509:Q64604:Q64622:Q64642:Q64653:Q8BIW7:Q8BV52:Q99ND7:Q99NG5:Q99NG6:O11442:Q6S4V0:Q77WG3:Q805S1:Q9WR39:Q90815:Q90816:Q90817:Q90818:AAR29979
PTP                                              not opted              65      0.815   SVM        PTP_NPVAC:VH01_RACVI:VH01_VACCC:VH01_VACCV:VH01_VARV:Q8X270:Q9P4U4:Q8SS66:Q15197:Q15260:Q16128:Q16129:Q16343:Q16344:Q8IWM1:Q9UDA7:Q9UDA8:Q9UDA9:Q9P0U2:O00810:Q75T82:Q7RD61:Q95VY8:Q9TSM6:Q9BED6:Q9BEE2:Q9BEE6:Q9BEE9:Q9BEF9:O82656:O82710:Q6J2K7:Q93X44:Q6M3J8:Q9S427:Q9XDU2:Q6HAW6:Q6HNY6:Q72JF6:Q7NGJ5:Q7U2Q5:Q88LM6:Q88SV4:Q88U16:Q890F3:Q8CNQ1:Q8CV84:Q8D8F8:Q8DE22:Q8EM70:Q8KC58:Q8NNG4:Q8NQC6:Q8NQC7:Q8NTG2:Q8NTP3:Q99T00:Q9CDL7:Q9CEK1:Q8RB24:Q8UC21:Q8XJ09:Q8YM72:Q7BWH1:P96830:Q7MM09:Q814U9:Q81B54:Q81ID8:Q98E93:Q9K6G0:Q9KAP9:O35239:O55082:O88765:Q61042:Q61373:Q63683:Q63739:Q63745:Q63758:Q64500:Q64502:Q64504:Q64509:Q64604:Q64622:Q64642:Q64653:Q8BIW7:Q8BV52:Q99ND7:Q99NG5:Q99NG6:O11442:Q6S4V0:Q77WG3:Q805S1:Q9WR39:Q90815:Q90816:Q90817:Q90818:AAR29979
SHP-2                                            not opted              75      0.477   SVM        PTNB_HUMAN
PTP                                              not opted              80      0.239   SVM        PTP_NPVAC:VH01_RACVI:VH01_VACCC:VH01_VACCV:VH01_VARV:Q8X270:Q9P4U4:Q8SS66:Q15197:Q15260:Q16128:Q16129:Q16343:Q16344:Q8IWM1:Q9UDA7:Q9UDA8:Q9UDA9:Q9P0U2:O00810:Q75T82:Q7RD61:Q95VY8:Q9TSM6:Q9BED6:Q9BEE2:Q9BEE6:Q9BEE9:Q9BEF9:O82656:O82710:Q6J2K7:Q93X44:Q6M3J8:Q9S427:Q9XDU2:Q6HAW6:Q6HNY6:Q72JF6:Q7NGJ5:Q7U2Q5:Q88LM6:Q88SV4:Q88U16:Q890F3:Q8CNQ1:Q8CV84:Q8D8F8:Q8DE22:Q8EM70:Q8KC58:Q8NNG4:Q8NQC6:Q8NQC7:Q8NTG2:Q8NTP3:Q99T00:Q9CDL7:Q9CEK1:Q8RB24:Q8UC21:Q8XJ09:Q8YM72:Q7BWH1:P96830:Q7MM09:Q814U9:Q81B54:Q81ID8:Q98E93:Q9K6G0:Q9KAP9:O35239:O55082:O88765:Q61042:Q61373:Q63683:Q63739:Q63745:Q63758:Q64500:Q64502:Q64504:Q64509:Q64604:Q64622:Q64642:Q64653:Q8BIW7:Q8BV52:Q99ND7:Q99NG5:Q99NG6:O11442:Q6S4V0:Q77WG3:Q805S1:Q9WR39:Q90815:Q90816:Q90817:Q90818:AAR29979
PTP                                              not opted             124      0.326   SVM        PTP_NPVAC:VH01_RACVI:VH01_VACCC:VH01_VACCV:VH01_VARV:Q8X270:Q9P4U4:Q8SS66:Q15197:Q15260:Q16128:Q16129:Q16343:Q16344:Q8IWM1:Q9UDA7:Q9UDA8:Q9UDA9:Q9P0U2:O00810:Q75T82:Q7RD61:Q95VY8:Q9TSM6:Q9BED6:Q9BEE2:Q9BEE6:Q9BEE9:Q9BEF9:O82656:O82710:Q6J2K7:Q93X44:Q6M3J8:Q9S427:Q9XDU2:Q6HAW6:Q6HNY6:Q72JF6:Q7NGJ5:Q7U2Q5:Q88LM6:Q88SV4:Q88U16:Q890F3:Q8CNQ1:Q8CV84:Q8D8F8:Q8DE22:Q8EM70:Q8KC58:Q8NNG4:Q8NQC6:Q8NQC7:Q8NTG2:Q8NTP3:Q99T00:Q9CDL7:Q9CEK1:Q8RB24:Q8UC21:Q8XJ09:Q8YM72:Q7BWH1:P96830:Q7MM09:Q814U9:Q81B54:Q81ID8:Q98E93:Q9K6G0:Q9KAP9:O35239:O55082:O88765:Q61042:Q61373:Q63683:Q63739:Q63745:Q63758:Q64500:Q64502:Q64504:Q64509:Q64604:Q64622:Q64642:Q64653:Q8BIW7:Q8BV52:Q99ND7:Q99NG5:Q99NG6:O11442:Q6S4V0:Q77WG3:Q805S1:Q9WR39:Q90815:Q90816:Q90817:Q90818:AAR29979

__________________________________________________________________________________________________________________________________________

ID: 16314420
<n>Lysosomal sialidase</n> (<n>neuraminidase-1</n>) is targeted to the cell surface in a multiprotein complex that facilitates elastic fiber assembly. We have established previously that the 67-kDa <n>elastin-binding protein</n> (<n>EBP</n>), identical to the spliced variant of <n>beta-galactosidase</n>, acts as a recyclable chaperone that facilitates secretion of tropoelastin. (Hinek, A., Keeley, F. <n>W.</n>, and Callahan, J. W. (1995) <n>Exp</n>. Cell Res. 220, 312-324). We now demonstrate that <n>EBP</n> also forms a cell surface-targeted molecular complex with protective protein/cathepsin A and <n>sialidase</n> (<n>neuraminidase-1</n>), and provide evidence that this <n>sialidase</n> activity is a prerequisite for the subsequent release of tropoelastin. We found that treatment with <n>sialidase</n> inhibitors repressed assembly of elastic fibers in cultures of human skin fibroblasts, aortic smooth muscle cells, and ear cartilage chondrocytes and caused impaired elastogenesis in developing chick embryos. Fibroblasts derived from patients with congenital sialidosis (primary deficiency of <n>neuraminidase-1</n>) and <n>galactosialidosis</n> (secondary deficiency of <n>neuraminidase-1</n>) demonstrated impaired elastogenesis, which could be reversed after their transduction with <n>neuraminidase-1</n> cDNA or after treatment with bacterial <n>sialidase</n>, which has a similar substrate specificity to human <n>neuraminidase-1</n>. We postulate that <n>neuraminidase-1</n> catalyzes removal of the terminal sialic acids from carbohydrate chains of microfibrillar glycoproteins and other adjacent matrix glycoconjugates, unmasking their penultimate galactosugars. In turn, the exposed galactosugars interact with the <n>galectin</n> domain of <n>EBP</n>, thereby inducing the release of transported tropoelastin molecules and facilitating their subsequent assembly into elastic fibers.


The following protein names could be found by NLProt:

NAME                                             ORGANISM            TXT-POS    SCORE   METHOD     DB-ID(S)
Lysosomal sialidase                              not opted               1      0.252   SVM        NER1_HUMAN:NER1_MOUSE:NER1_RAT:AAP35870
neuraminidase-1                                  not opted               4      1.534   projected  Q6MG70:Q77NF0:Q9EA48:Q9EA68
elastin-binding protein                          not opted              29      1.369   SVM        Q8CP59:Q8NWM5:Q99U09:Q7A5I6
EBP                                              not opted              32      1.255   SVM        Q8CP59:Q8NWM5:Q99U09:Q7A5I6
beta-galactosidase                               not opted              41      1.652   SVM        BGAL_ACTPL:BGAL_AGRRD:BGAL_ARTSP:BGAL_ALTHA:BGAL_ARTSB:BGAL_BACME:BGAL_BACHD:BGAL_CLOAB:BGAL_ECOLI:BGAL_ENTCL:BGAL_KLEPN:BGAL_KLULA:BGAL_LACDE:BGAL_LACLA:BGAL_PSBAT:BGAL_PYRWO:BGAL_RHIME:BGAL_STAXY:BGAL_STRTR:BGAL_SULAC:BGAL_SULSH:BGAL_SULSO:BGAL_THEET:BGAL_THEMA:BGAL_THETU:Q6KZ14:Q6KZK8:Q8U3U2:Q8U3U9:Q8X213:Q25620:Q29395:Q9MZQ4:O65736:O65737:O65761:O81611:O82670:P83252:Q6L619:Q6ZJJ0:Q42317:Q8L3P5:Q8L5Q9:Q8LP12:Q9SCV8:Q9SCW1:Q9XGT3:Q9ZRV9:Q9ZRW7:Q9M5J3:Q9M5J4:Q9FFN4:Q9FN08:Q9FVH5:Q93X56:Q93X57:Q93X58:Q93XM4:Q93Y27:Q93YP1:Q6EM00:Q6EM01:Q6EM02:O31341:O54315:O69315:O85167:O85248:O85250:O87523:P96567:Q6I694:Q6LDR7:Q6RGS1:Q79A09:Q7WTU5:Q44233:Q47339:Q53268:Q56306:Q59312:Q59422:Q59423:Q84F08:Q84ID4:Q8GEA9:Q8KRF6:Q8L2H9:Q8L3E9:Q9S551:Q9WXJ2:Q9X6C6:Q9X6Y5:Q9ZBD1:Q9ZEL9:Q9ZH27:Q9ZID8:Q9JN59:Q9KI47:Q9L3L4:Q9R589:Q9AEQ8:Q9AHK2:Q9F4C8:Q9F4D5:Q9F4D6:Q9F935:Q93IM0:Q93IM1:Q93KF0:Q8VPU3:Q8VS82:Q8VS88:Q6D2B7:Q6D736:O07012:O86616:Q72WA6:Q74K95:Q7MVX8:Q7MWF3:Q87AJ2:Q89YP7:Q89YR4:Q89ZY0:Q8A040:Q8A061:Q8A065:Q8A0H1:Q8A1K7:Q8A1Z5:Q8A2G5:Q8A2L2:Q8A2X6:Q8A341:Q8A363:Q8A3I5:Q8A3N2:Q8A4C3:Q8A5P7:Q8A5P8:Q8A6V0:Q8A6V8:Q8A799:Q8A921:Q8A924:Q8A925:Q8A934:Q8A9Q8:Q8AAK3:Q8AB22:Q8DQP4:Q8FKG6:Q8G5N0:Q8P3F5:Q8P6S0:Q8PB68:Q8PEU0:Q8PI14:Q8PI20:Q8PMW7:Q9X0S2:Q9KGU0:Q8ZFP0:Q93HN8:Q97G55:Q97T90:Q8XKX6:Q8XM59:Q8XMB8:Q8XP01:Q7MG04:Q9K6M7:Q9KBA6:Q9PF38:Q6A6R8:Q6A734:AAA26911:CAA38462:AAR92204
W.                                               not opted              63      0.915   SVM        WHIT_ANOAL:WHIT_ANOGA:VPW_BPP2:WHIT_CERCA:HID_DROME:WHIT_DROME:VHTJ_ECOL6:SKIW_HUMAN:VHTJ_LAMBD:WHIT_LUCCU:IRK6_MOUSE:AAL68057
Exp                                              not opted              75      0.566   SVM        MBNL_HUMAN:MBNL_MOUSE
EBP                                              not opted              89      0.979   SVM        Q8CP59:Q8NWM5:Q99U09:Q7A5I6
sialidase                                        not opted             102      1.821   SVM        NANH_BACFR:NANH_CLOPE:NANH_SALTY:TCNA_TRYCR:Q03625:Q7JNE6:Q27063:Q27064:Q27065:P77848:P94674:P94675:P94676:Q6R3F8:Q44562:Q59164:Q9R5J8:Q9AJR8:Q7UUD9:Q8AAK9:Q9L6G4:Q6A7G1:Q9YUS1:Q9III6
neuraminidase-1                                  not opted             104      1.517   SVM        Q6MG70:Q77NF0:Q9EA48:Q9EA68
sialidase                                        not opted             112      0.923   SVM        NANH_BACFR:NANH_CLOPE:NANH_SALTY:TCNA_TRYCR:Q03625:Q7JNE6:Q27063:Q27064:Q27065:P77848:P94674:P94675:P94676:Q6R3F8:Q44562:Q59164:Q9R5J8:Q9AJR8:Q7UUD9:Q8AAK9:Q9L6G4:Q6A7G1:Q9YUS1:Q9III6
sialidase                                        not opted             129      1.075   SVM        NANH_BACFR:NANH_CLOPE:NANH_SALTY:TCNA_TRYCR:Q03625:Q7JNE6:Q27063:Q27064:Q27065:P77848:P94674:P94675:P94676:Q6R3F8:Q44562:Q59164:Q9R5J8:Q9AJR8:Q7UUD9:Q8AAK9:Q9L6G4:Q6A7G1:Q9YUS1:Q9III6
neuraminidase-1                                  not opted             170      1.534   SVM        Q6MG70:Q77NF0:Q9EA48:Q9EA68
galactosialidosis                                not opted             173      0.713   SVM        no ID found
neuraminidase-1                                  not opted             178      1.521   SVM        Q6MG70:Q77NF0:Q9EA48:Q9EA68
neuraminidase-1                                  not opted             192      1.215   SVM        Q6MG70:Q77NF0:Q9EA48:Q9EA68
sialidase                                        not opted             199      1.228   SVM        NANH_BACFR:NANH_CLOPE:NANH_SALTY:TCNA_TRYCR:Q03625:Q7JNE6:Q27063:Q27064:Q27065:P77848:P94674:P94675:P94676:Q6R3F8:Q44562:Q59164:Q9R5J8:Q9AJR8:Q7UUD9:Q8AAK9:Q9L6G4:Q6A7G1:Q9YUS1:Q9III6
neuraminidase-1                                  not opted             209      1.461   SVM        Q6MG70:Q77NF0:Q9EA48:Q9EA68
neuraminidase-1                                  not opted             214      0.535   SVM        Q6MG70:Q77NF0:Q9EA48:Q9EA68
galectin                                         not opted             248      0.362   SVM        O01411:O02442:O18429:O76646:Q21057:Q7KPD1:Q86FX2:Q9VPI6:Q9NG17:Q9NGY0:Q9NGY1:Q9NJV0:Q9NJV1:Q9NJV2:Q967C8:Q967C9:Q6EX97:Q76CY7:Q801X7:Q9IA77:BAD00096
EBP                                              not opted             251      1.266   SVM        Q8CP59:Q8NWM5:Q99U09:Q7A5I6

__________________________________________________________________________________________________________________________________________

ID: 16272154
Crystal structure of an archaeal pentameric riboflavin synthase in complex with a substrate analog inhibitor: stereochemical implications. Whereas <n>eubacterial</n> and eukaryotic riboflavin synthases form homotrimers, archaeal riboflavin synthases from Methanocaldococcus jannaschii and Methanothermobacter thermoautrophicus are homopentamers with sequence similarity to the 6,7-dimethyl-8-ribityllumazine synthase catalyzing the penultimate step in riboflavin biosynthesis. Recently it could be shown that the complex dismutation reaction catalyzed by the pentameric M. jannaschii riboflavin synthase generates riboflavin with the same regiochemistry as observed for trimeric riboflavin synthases. Here we present crystal structures of the pentameric riboflavin synthase from M. jannaschii and its complex with the substrate analog inhibitor, 6,7-dioxo-8-ribityllumazine. The complex structure shows five active sites located between adjacent monomers of the pentamer. Each active site can accommodate two substrate analog molecules in anti-parallel orientation. The topology of the two bound ligands at the active site is well in line with the known stereochemistry of a pentacyclic adduct of 6,7-dimethyl-8-ribityllumazine that has been shown to serve as a kinetically competent intermediate. The pentacyclic intermediates of trimeric and pentameric riboflavin synthases are diastereomers.


The following protein names could be found by NLProt:

NAME                                             ORGANISM            TXT-POS    SCORE   METHOD     DB-ID(S)
eubacterial                                      not opted              21      0.058   SVM        no ID found

__________________________________________________________________________________________________________________________________________

ID: 16263718
How <n>dihydrolipoamide dehydrogenase-binding</n> protein binds <n>dihydrolipoamide dehydrogenase</n> in the human <n>pyruvate dehydrogenase</n> complex. The <n>dihydrolipoamide dehydrogenase-binding</n> protein (<n>E3BP</n>) and the <n>dihydrolipoamide acetyltransferase</n> (<n>E2</n>) component enzyme form the structural core of the human <n>pyruvate dehydrogenase</n> complex by providing the binding sites for two other component proteins, <n>dihydrolipoamide dehydrogenase</n> (<n>E3</n>) and <n>pyruvate dehydrogenase</n> (<n>E1</n>), as well as <n>pyruvate dehydrogenase</n> kinases and <n>phosphatases</n>. Despite a high similarity between the primary structures of <n>E3BP</n> and <n>E2</n>, the E3-binding domain of human <n>E3BP</n> is highly specific to human <n>E3</n>, whereas the E1-binding domain of human <n>E2</n> is highly specific to human <n>E1</n>. In this study, we characterized binding of human <n>E3</n> to the E3-binding domain of <n>E3BP</n> by x-ray crystallography at 2.6-angstroms resolution, and we used this structural information to interpret the specificity for selective binding. Two subunits of <n>E3</n> form a single recognition site for the E3-binding domain of <n>E3BP</n> through their hydrophobic interface. The hydrophobic residues Pro133, Pro154, and Ile157 in the E3-binding domain of <n>E3BP</n> insert themselves into the surface of both <n>E3</n> polypeptide chains. Numerous ionic and hydrogen bonds between the residues of three interacting polypeptide chains adjacent to the central hydrophobic patch add to the stability of the <n>subcomplex</n>. The specificity of pairing for human <n>E3BP</n> with <n>E3</n> is interpreted from its <n>subcomplex</n> structure to be most likely due to conformational rigidity of the binding fragment of the E3-binding domain of <n>E3BP</n> and its exquisite amino acid match with the <n>E3</n> target interface.


The following protein names could be found by NLProt:

NAME                                             ORGANISM            TXT-POS    SCORE   METHOD     DB-ID(S)
dihydrolipoamide dehydrogenase                   not opted               2      1.738   projected  DLDH_ACHLA:DLDH_ALCEU:DLDH_AZOVI:DLD1_BACST:DLD1_BACSU:DLD2_BACSU:DLD3_BACSU:DLDH_BUCAI:DLDH_BUCAP:DLDH_BUCBP:DLDH_CHLPN:DLDH_CHLTR:DLDH_CHLVI:DLDH_CHLMU:DLDH_CHLTE:DLDH_ECOLI:DLDH_HAEIN:DLDH_HALVO:DLDH_MYCGE:DLDH_MYCLE:DLDH_MYCPN:DLDH_MYCTU:DLHD_MANSE:DLD1_PSEPU:DLD2_PSEPU:DLDH_PSEFL:DLDH_RHOCA:DLDH_SOLTU:DLDH_STAAM:DLDH_STAAU:DLDH_SYNY3:DLDH_TRYBB:DLDH_TRYCR:DLDH_VIBCH:DLDH_VIBPA:DLDH_ZYMMO:Q6L0N0:Q6L1M1:O27685:Q9HN74:Q97XZ3:Q97Y24:Q97Z19:Q8ZUR5:Q97VQ4:Q8PS09:Q8TQ99:Q8TX29:Q9HFA8:Q8WTS4:Q6S4V6:Q6S4V7:Q7RFB4:Q7RRZ4:Q8MUB0:Q9TWM5:Q8GT30:Q93WQ1:Q947M1:Q6SFJ9:Q6SFY9:Q7M0Y3:Q7M0Y4:Q7M0Y5:Q7P9Y2:Q7WVV1:Q48419:Q49111:Q59099:Q59299:Q60154:Q6GAB8:Q6GHY9:Q841J9:Q84IS5:Q8GCY0:Q8KTE3:Q8KTE6:Q9Z466:Q9Z6I5:Q9L6H6:Q9RPS6:Q9ACP1:Q9EV54:Q9EXH2:Q93JZ9:Q8RQL8:Q8VPK7:Q8VPK8:Q8VPK9:Q6D0L1:Q6HE01:Q6HHW4:Q6AFG3:Q6AGN5:O66945:Q6MJP0:Q6MT66:Q6MTX7:Q6NIX1:Q6NJN0:Q72GU5:Q72GZ5:Q72PJ6:Q72RE3:Q72T62:Q731D1:Q736U9:Q73M80:Q7N174:Q7NCF0:Q7NZ48:Q7P0N8:Q7UVC8:Q7UXM8:Q7VAT2:Q7VL59:Q7VQH9:Q7VS34:Q7VZC3:Q7WAB5:Q7WEE0:Q7WJF6:Q82SY8:Q83E67:Q83G31:Q83HF4:Q83I33:Q87AL3:Q87DC7:Q892P7:Q89GL1:Q89KX2:Q89NW1:Q89X65:Q8A2W9:Q8AB03:Q8CMX2:Q8CP42:Q8CPN1:Q8CQA3:Q8CXE6:Q8CXJ0:Q8DKJ1:Q8DPR0:Q8F290:Q8F4C6:Q8F6S8:Q8FSK7:Q8G5E0:Q8KB36:Q8NSI4:Q8NTE1:Q8NWD8:Q8PAJ8:Q8PD04:Q8PGF8:Q8PM99:Q9WYL2:Q9ZCF1:Q9ZD83:Q9JU06:Q98PG2:Q98RI8:Q99TX5:Q8YN25:Q8Z9E8:Q92G84:Q92HS8:Q8UC66:Q8UFG3:Q8YBZ1:Q8YBZ2:Q8YHE4:Q8YJE1:Q721B1:Q7A5F6:Q6F8L3:Q6FDE8:Q6FYD5:Q6G167:Q6G1M5:Q6G402:Q6KIB5:Q818T2:Q819K6:Q81CI8:Q81M68:Q81PM9:Q98E00:Q98MY4:Q9K986:Q9K9J5:Q9KES0:Q9KG96:Q9PD31:Q9PF10:Q6A714:Q6A8D9:Q6P6R2:Q99LD3:Q6TNU6:Q803L1:AAQ91233:AAR38073:AAR38213:CAE48873:CAE49162:AAH62069
dihydrolipoamide dehydrogenase                   not opted               6      1.177   SVM        DLDH_ACHLA:DLDH_ALCEU:DLDH_AZOVI:DLD1_BACST:DLD1_BACSU:DLD2_BACSU:DLD3_BACSU:DLDH_BUCAI:DLDH_BUCAP:DLDH_BUCBP:DLDH_CHLPN:DLDH_CHLTR:DLDH_CHLVI:DLDH_CHLMU:DLDH_CHLTE:DLDH_ECOLI:DLDH_HAEIN:DLDH_HALVO:DLDH_MYCGE:DLDH_MYCLE:DLDH_MYCPN:DLDH_MYCTU:DLHD_MANSE:DLD1_PSEPU:DLD2_PSEPU:DLDH_PSEFL:DLDH_RHOCA:DLDH_SOLTU:DLDH_STAAM:DLDH_STAAU:DLDH_SYNY3:DLDH_TRYBB:DLDH_TRYCR:DLDH_VIBCH:DLDH_VIBPA:DLDH_ZYMMO:Q6L0N0:Q6L1M1:O27685:Q9HN74:Q97XZ3:Q97Y24:Q97Z19:Q8ZUR5:Q97VQ4:Q8PS09:Q8TQ99:Q8TX29:Q9HFA8:Q8WTS4:Q6S4V6:Q6S4V7:Q7RFB4:Q7RRZ4:Q8MUB0:Q9TWM5:Q8GT30:Q93WQ1:Q947M1:Q6SFJ9:Q6SFY9:Q7M0Y3:Q7M0Y4:Q7M0Y5:Q7P9Y2:Q7WVV1:Q48419:Q49111:Q59099:Q59299:Q60154:Q6GAB8:Q6GHY9:Q841J9:Q84IS5:Q8GCY0:Q8KTE3:Q8KTE6:Q9Z466:Q9Z6I5:Q9L6H6:Q9RPS6:Q9ACP1:Q9EV54:Q9EXH2:Q93JZ9:Q8RQL8:Q8VPK7:Q8VPK8:Q8VPK9:Q6D0L1:Q6HE01:Q6HHW4:Q6AFG3:Q6AGN5:O66945:Q6MJP0:Q6MT66:Q6MTX7:Q6NIX1:Q6NJN0:Q72GU5:Q72GZ5:Q72PJ6:Q72RE3:Q72T62:Q731D1:Q736U9:Q73M80:Q7N174:Q7NCF0:Q7NZ48:Q7P0N8:Q7UVC8:Q7UXM8:Q7VAT2:Q7VL59:Q7VQH9:Q7VS34:Q7VZC3:Q7WAB5:Q7WEE0:Q7WJF6:Q82SY8:Q83E67:Q83G31:Q83HF4:Q83I33:Q87AL3:Q87DC7:Q892P7:Q89GL1:Q89KX2:Q89NW1:Q89X65:Q8A2W9:Q8AB03:Q8CMX2:Q8CP42:Q8CPN1:Q8CQA3:Q8CXE6:Q8CXJ0:Q8DKJ1:Q8DPR0:Q8F290:Q8F4C6:Q8F6S8:Q8FSK7:Q8G5E0:Q8KB36:Q8NSI4:Q8NTE1:Q8NWD8:Q8PAJ8:Q8PD04:Q8PGF8:Q8PM99:Q9WYL2:Q9ZCF1:Q9ZD83:Q9JU06:Q98PG2:Q98RI8:Q99TX5:Q8YN25:Q8Z9E8:Q92G84:Q92HS8:Q8UC66:Q8UFG3:Q8YBZ1:Q8YBZ2:Q8YHE4:Q8YJE1:Q721B1:Q7A5F6:Q6F8L3:Q6FDE8:Q6FYD5:Q6G167:Q6G1M5:Q6G402:Q6KIB5:Q818T2:Q819K6:Q81CI8:Q81M68:Q81PM9:Q98E00:Q98MY4:Q9K986:Q9K9J5:Q9KES0:Q9KG96:Q9PD31:Q9PF10:Q6A714:Q6A8D9:Q6P6R2:Q99LD3:Q6TNU6:Q803L1:AAQ91233:AAR38073:AAR38213:CAE48873:CAE49162:AAH62069
pyruvate dehydrogenase                           not opted              11      1.906   SVM        Q6KYW5:Q9TRT4:Q9TRT5:Q9TRT6:Q9FR11:Q7C391:Q59107:Q8RLG6:Q7P0P0:Q7TYG0:Q7TYG1:Q7TYW7:Q7UDS0:Q83MN3:Q83SM5:Q87BF1:Q882W2:Q8A6Q5:Q8A6Q6:Q8FJE2:Q8NMG5:Q8P4T1:Q8PDX8:Q8PPV7:Q8PQU7:Q9ZBT3:Q9HTQ7:Q8Z831:Q8ZBJ2:Q8ZGE3:Q8ZRT1:Q8X966:Q6F7C0:O06160:O06161:Q9PFI8:Q91ZA2:Q9W6X4:AAM77884
dihydrolipoamide dehydrogenase                   not opted              16      1.738   projected  DLDH_ACHLA:DLDH_ALCEU:DLDH_AZOVI:DLD1_BACST:DLD1_BACSU:DLD2_BACSU:DLD3_BACSU:DLDH_BUCAI:DLDH_BUCAP:DLDH_BUCBP:DLDH_CHLPN:DLDH_CHLTR:DLDH_CHLVI:DLDH_CHLMU:DLDH_CHLTE:DLDH_ECOLI:DLDH_HAEIN:DLDH_HALVO:DLDH_MYCGE:DLDH_MYCLE:DLDH_MYCPN:DLDH_MYCTU:DLHD_MANSE:DLD1_PSEPU:DLD2_PSEPU:DLDH_PSEFL:DLDH_RHOCA:DLDH_SOLTU:DLDH_STAAM:DLDH_STAAU:DLDH_SYNY3:DLDH_TRYBB:DLDH_TRYCR:DLDH_VIBCH:DLDH_VIBPA:DLDH_ZYMMO:Q6L0N0:Q6L1M1:O27685:Q9HN74:Q97XZ3:Q97Y24:Q97Z19:Q8ZUR5:Q97VQ4:Q8PS09:Q8TQ99:Q8TX29:Q9HFA8:Q8WTS4:Q6S4V6:Q6S4V7:Q7RFB4:Q7RRZ4:Q8MUB0:Q9TWM5:Q8GT30:Q93WQ1:Q947M1:Q6SFJ9:Q6SFY9:Q7M0Y3:Q7M0Y4:Q7M0Y5:Q7P9Y2:Q7WVV1:Q48419:Q49111:Q59099:Q59299:Q60154:Q6GAB8:Q6GHY9:Q841J9:Q84IS5:Q8GCY0:Q8KTE3:Q8KTE6:Q9Z466:Q9Z6I5:Q9L6H6:Q9RPS6:Q9ACP1:Q9EV54:Q9EXH2:Q93JZ9:Q8RQL8:Q8VPK7:Q8VPK8:Q8VPK9:Q6D0L1:Q6HE01:Q6HHW4:Q6AFG3:Q6AGN5:O66945:Q6MJP0:Q6MT66:Q6MTX7:Q6NIX1:Q6NJN0:Q72GU5:Q72GZ5:Q72PJ6:Q72RE3:Q72T62:Q731D1:Q736U9:Q73M80:Q7N174:Q7NCF0:Q7NZ48:Q7P0N8:Q7UVC8:Q7UXM8:Q7VAT2:Q7VL59:Q7VQH9:Q7VS34:Q7VZC3:Q7WAB5:Q7WEE0:Q7WJF6:Q82SY8:Q83E67:Q83G31:Q83HF4:Q83I33:Q87AL3:Q87DC7:Q892P7:Q89GL1:Q89KX2:Q89NW1:Q89X65:Q8A2W9:Q8AB03:Q8CMX2:Q8CP42:Q8CPN1:Q8CQA3:Q8CXE6:Q8CXJ0:Q8DKJ1:Q8DPR0:Q8F290:Q8F4C6:Q8F6S8:Q8FSK7:Q8G5E0:Q8KB36:Q8NSI4:Q8NTE1:Q8NWD8:Q8PAJ8:Q8PD04:Q8PGF8:Q8PM99:Q9WYL2:Q9ZCF1:Q9ZD83:Q9JU06:Q98PG2:Q98RI8:Q99TX5:Q8YN25:Q8Z9E8:Q92G84:Q92HS8:Q8UC66:Q8UFG3:Q8YBZ1:Q8YBZ2:Q8YHE4:Q8YJE1:Q721B1:Q7A5F6:Q6F8L3:Q6FDE8:Q6FYD5:Q6G167:Q6G1M5:Q6G402:Q6KIB5:Q818T2:Q819K6:Q81CI8:Q81M68:Q81PM9:Q98E00:Q98MY4:Q9K986:Q9K9J5:Q9KES0:Q9KG96:Q9PD31:Q9PF10:Q6A714:Q6A8D9:Q6P6R2:Q99LD3:Q6TNU6:Q803L1:AAQ91233:AAR38073:AAR38213:CAE48873:CAE49162:AAH62069
E3BP                                             not opted              20      1.471   SVM        ODPX_BOVIN:ODPX_HUMAN:ODPX_YEAST:Q8BKZ9
dihydrolipoamide acetyltransferase               not opted              24      1.829   SVM        Q8ZUR6:P90590:Q42979:Q9SXV7:Q9LVK7:Q8RWN9:O31405:Q6XYS6:Q48431:Q54102:Q59298:Q59658:Q8KTE7:Q9Z6I4:Q6AFG4:O84249:Q6NG88:Q72GP6:Q72GU4:Q72RY3:Q731D4:Q736U8:Q7VL58:Q83FF4:Q89KX1:Q8CX89:Q8CXJ1:Q9Z8N2:Q8UFG5:Q721B2:Q6FDE9:Q6G168:Q6G403:Q6N5V6:Q81M71:Q81PM8:Q98MY7:Q9K9J4:Q9KBV0:Q9KG97:AAP58954:CAE50166:CAE28305
E2                                               not opted              27      1.280   SVM        ODO2_ALCEU:ODO2_AZOVI:ODP2_ACHLA:ODP2_ALCEU:ODP2_AZOVI:ODB2_BACSU:ODB2_BOVIN:ODO2_BACSU:ODO2_BOVIN:ODO2_BUCAI:ODP2_BACST:ODP2_BACSU:ODP2_BOVIN:ODP2_BUCAI:VE2_BPV1:VE2_BPV2:VE2_BPV4:Y06M_BPT4:ODO2_BUCAP:ODP2_BUCAP:ODO2_BUCBP:ODP2_BUCBP:VE2_COPV:VE2_CRPVK:ODO2_COMAC:ODP2_DICDI:ODO2_ECOLI:ODP2_ECOLI:ODO2_FUGRU:ODB2_HUMAN:ODO2_HAEIN:ODO2_HUMAN:ODP2_HAEIN:ODP2_HUMAN:VE2_HPV03:VE2_HPV04:VE2_HPV05:VE2_HPV07:VE2_HPV08:VE2_HPV09:VE2_HPV10:VE2_HPV11:VE2_HPV12:VE2_HPV13:VE2_HPV14:VE2_HPV15:VE2_HPV16:VE2_HPV17:VE2_HPV18:VE2_HPV19:VE2_HPV1A:VE2_HPV20:VE2_HPV21:VE2_HPV22:VE2_HPV23:VE2_HPV24:VE2_HPV25:VE2_HPV26:VE2_HPV27:VE2_HPV28:VE2_HPV29:VE2_HPV2A:VE2_HPV30:VE2_HPV31:VE2_HPV32:VE2_HPV33:VE2_HPV34:VE2_HPV35:VE2_HPV36:VE2_HPV37:VE2_HPV38:VE2_HPV39:VE2_HPV40:VE2_HPV41:VE2_HPV42:VE2_HPV44:VE2_HPV45:VE2_HPV47:VE2_HPV48:VE2_HPV49:VE2_HPV50:VE2_HPV51:VE2_HPV52:VE2_HPV53:VE2_HPV54:VE2_HPV55:VE2_HPV56:VE2_HPV57:VE2_HPV58:VE2_HPV5B:VE2_HPV60:VE2_HPV61:VE2_HPV63:VE2_HPV65:VE2_HPV66:VE2_HPV6A:VE2_HPV6B:VE2_HPV70:ODB2_MOUSE:ODO2_MYCTU:ODP2_MYCCA:ODP2_MYCGE:ODP2_MYCPN:ODP2_NEUCR:ODB2_PSEPU:ODO2_PIG:ODO2_PSEPU:ODP2_PSEAE:VE2_PAPVD:VE2_PAPVE:VE2_PCPV1:ODO2_RAT:ODO2_RICCN:ODO2_RICPR:ODP2_RAT:ODP2_RHIME:ODP2_RICCN:ODP2_RICPR:VE2_RHPV1:ODO2_SCHPO:ODP2_SCHPO:ODP2_SOLTU:ODP2_STAAU:ODP3_SOLTU:ODP2_STAAM:ODP2_STAAW:ODP2_STAEP:ODO2_YEAST:ODP2_YEAST:ODP2_ZYMMO:O80158:Q7Y4E9:Q7Y4F7:Q7Y4G1:Q7Y4G5:Q7Y4H0:Q858P9:P81896:Q9AVN9:Q9AVP0:Q49072:Q99384:Q6F276:Q7N173:Q7N6V6:Q7VR90:Q8XFE6:Q6F8L2:Q6G168:Q6G403:Q8BHN4:Q9D2G2:O37387:O40620:Q6T6V3:Q6TNJ2:Q6TNJ3:Q6TNJ4:Q6TNJ5:Q6TNJ6:Q6TNJ7:Q6TNJ8:Q6TNJ9:Q6TNK0:Q6TNK1:Q6TNK2:Q6TNK3:Q6TNK4:Q6TNK5:Q6TNK6:Q6TNK7:Q6TNK8:Q6TNK9:Q6TNL0:Q6TNL1:Q6TNL2:Q6TNL3:Q6TNL4:Q6TNL5:Q6TNL6:Q6TNL7:Q6TNL8:Q6TNL9:Q6TNM0:Q6TNM1:Q6TNM2:Q6TNM3:Q6TNM4:Q6TNM5:Q6TNM6:Q6TNM7:Q6TNM8:Q6TNM9:Q6TNN0:Q6TNN1:Q6TNN2:Q6TNN3:Q6TNN4:Q6TNN5:Q6TNN6:Q6TNN7:Q6TNN8:Q6TNN9:Q6TNP0:Q6TNP1:Q6TNP2:Q6TNP3:Q6TQ88:Q6TQ89:Q6TQ90:Q6TQ91:Q6TQ92:Q6TQ93:Q6TQ94:Q6TQ95:Q6TQ96:Q6TQ97:Q6TQ98:Q6TQ99:Q6TQA0:Q6TQA1:Q6TQA2:Q6TQA3:Q6TQA4:Q6TQA5:Q6TQA6:Q6TQA7:Q6TQA8:Q6TQA9:Q6TQB0:Q6TQB1:Q6TQB2:Q6TQB3:Q6TQB4:Q6TQB5:Q6TQB6:Q6TQB7:Q6TQB8:Q6TQB9:Q6TQC0:Q6TQC1:Q6TRA0:Q6TRA1:Q6TRA2:Q6TRA3:Q6TRA4:Q6TRA5:Q6TRA6:Q6TRA7:Q6TRA8:Q6TRA9:Q6TRB0:Q6TRB1:Q6TRB2:Q6TRB3:Q6TRB4:Q6TRB5:Q6TRB6:Q6TRB7:Q6TRB8:Q6TRB9:Q6TRC0:Q6TRC1:Q6TRC2:Q6TRC3:Q6TRC4:Q6TRC5:Q6TRC6:Q6TRC7:Q6TRC8:Q6TRC9:Q6TRD0:Q6TRD1:Q6TRD2:Q6TRD3:Q6TRD4:Q6TRD5:Q6TRD6:Q6TRD7:Q6TRD8:Q6TRD9:Q6TRE0:Q6TRE1:Q6TRE2:Q6TRE3:Q6TRE4:Q6TRE5:Q6TRE6:Q6TRE7:Q6TRE8:Q6TRE9:Q6TRF0:Q6TRF1:Q6TRF2:Q6TWD9:Q6TWE0:Q6TWE1:Q6TWE2:Q6TWE3:Q6TWE4:Q6TWE5:Q6TWE6:Q6TWE7:Q6TWE8:Q6TWE9:Q6TWF0:Q6TWF1:Q6TWF2:Q6TWF3:Q6TWF4:Q6TWF5:Q6TWF6:Q6TWF7:Q6TWF8:Q6TWF9:Q6TWG0:Q6TWG1:Q6TWG2:Q6TWG3:Q6TWG4:Q6TWG5:Q6TWG6:Q6TWG7:Q6TWG8:Q6TWG9:Q6TWH0:Q6TWH1:Q6TWH2:Q6TWH3:Q6TWH4:Q6TWH5:Q6TWH6:Q6TWH7:Q6TWH8:Q6TWH9:Q6TWI0:Q6TWI1:Q6TWI2:Q6TWI3:Q6TWI4:Q6TWI5:Q6TWI6:Q6TWI7:Q6TWI8:Q6TWI9:Q6TWJ0:Q6TWJ1:Q6TWJ2:Q6TWJ3:Q6TWJ4:Q6TWJ5:Q6TWJ6:Q6TWJ7:Q6TWJ8:Q6TWJ9:Q6TWK0:Q6TWK1:Q6TWK2:Q6TWK3:Q6TWK4:Q6TWK5:Q6TWK6:Q6TWK7:Q6TWK8:Q6TWK9:Q6TWL0:Q6TWL1:Q6TWL2:Q6TWL3:Q6TWL4:Q6TWL5:Q6TWL6:Q6TWL7:Q6TWL8:Q6TWL9:Q6TWM0:Q6TWM1:Q6TWM2:Q6TWM3:Q6TWM4:Q6TWM5:Q6TWM6:Q6TWM7:Q6TWM8:Q6TWM9:Q6TWN0:Q6TWN1:Q6TWN2:Q6TWN3:Q6TWN4:Q6TWN5:Q6TWN6:Q6TWN7:Q6TWN8:Q6TWN9:Q6TWP0:Q6TWP1:Q6TWP2:Q6TWP3:Q6TWP4:Q6TWP5:Q6TWP6:Q6TWP7:Q6TWP8:Q6TWP9:Q6TWQ0:Q6TWQ1:Q6TWQ2:Q6TWQ3:Q6TWQ4:Q6TWQ5:Q6TWQ6:Q6TWQ7:Q6TWQ8:Q6TWQ9:Q6TWR0:Q6TWR1:Q6TWR2:Q6TWR3:Q6TWR4:Q6TWR5:Q6TWR6:Q6TWR7:Q6TWR8:Q6TWR9:Q6TWS0:Q6TWS1:Q6TWS2:Q6TWS3:Q6TWS4:Q6TWS5:Q6TWS6:Q6TWS7:Q6TWS8:Q6TWS9:Q6TWT0:Q6TWT1:Q6TWT2:Q6TWT3:Q6TWT4:Q6TWT5:Q6TWT6:Q6TWT7:Q6TWT8:Q6TWT9:Q6TWU0:Q6TWU1:Q6TWU2:Q6TWU3:Q6TWU4:Q6TWU5:Q6TWU6:Q6TWU7:Q6TWU8:Q6TWU9:Q6TWV0:Q6TWV1:Q6TWV2:Q6TWV3:Q6TWV4:Q6TWV5:Q6TWV6:Q6TWV7:Q6TWV8:Q6TWV9:Q6TWW0:Q6TWW1:Q6TWW2:Q6TWW3:Q6TWW4:Q6TWW5:Q6TWW6:Q6TWW7:Q6TWW8:Q6TWW9:Q6TWX0:Q6TWX1:Q6TWX2:Q6TWX3:Q6TWX4:Q6TWX5:Q6TWX6:Q6TWX7:Q6TWX8:Q6TWX9:Q6TWY0:Q6TWY1:Q6TWY2:Q6TWY3:Q6TWY4:Q6TWY5:Q6TWY6:Q6TWY7:Q6TWY8:Q6TWY9:Q6TWZ0:Q6TWZ1:Q6TWZ2:Q6TWZ3:Q6TWZ4:Q6TWZ5:Q6TWZ6:Q6TWZ7:Q6TWZ8:Q6TWZ9:Q6TX00:Q6TX01:Q6TX02:Q6TX03:Q6TX04:Q6TX05:Q6TX06:Q6TX07:Q6TX08:Q6TX09:Q6TX10:Q6TX11:Q6TX12:Q6TX13:Q6TX14:Q6TX15:Q6TX16:Q6TX17:Q6TX18:Q6TX19:Q6TX20:Q6TX21:Q6TX22:Q6TX23:Q6TX24:Q6TX25:Q6TX26:Q6TX27:Q6TX28:Q6TX29:Q6TX30:Q6TX31:Q6TX32:Q6TX33:Q6TX34:Q6TX35:Q6TX36:Q6TX37:Q6TX38:Q6TX39:Q6TX40:Q6TX41:Q6TX42:Q6TX43:Q6TX44:Q6TX45:Q6TX46:Q6TX47:Q6TX48:Q6TX49:Q6TX50:Q6TX51:Q6TX52:Q6TX53:Q6TX54:Q6TX55:Q6TX56:Q6TX57:Q6TX58:Q6TX59:Q6TX60:Q6TX61:Q6TX62:Q6TX63:Q6TX64:Q6TX65:Q6TX66:Q6TX67:Q6TX68:Q6TX69:Q6TX70:Q6TX71:Q6TX72:Q6TX73:Q6TX74:Q6TX75:Q6TX76:Q6TX77:Q6TX78:Q6TX79:Q6TX80:Q6TX81:Q6TX82:Q6TX83:Q6TX84:Q6TX85:Q6TX86:Q6TX87:Q6TX88:Q6TX89:Q6TX90:Q6TX91:Q6TX92:Q6TX93:Q6TX94:Q6TX95:Q6TX96:Q6TX97:Q6TX98:Q6TX99:Q6TXA0:Q6TXA1:Q6TXA2:Q6TXA3:Q6TXA4:Q6TXA5:Q6TXA6:Q6TXA7:Q6TXA8:Q6TXA9:Q6TXB0:Q6TXB1:Q6TXB2:Q6TXB3:Q6TXB4:Q6TXB5:Q6TY26:Q6TY33:Q77UU1:Q8B5B3:Q8JJG6:Q8JTG5:Q9WQX4:Q9IJV7:Q9IJV8:Q9IJV9:Q9IJW0:Q9IJW1:Q9IJW2:Q9IJW3:Q9IJW4:Q9IJW5:Q9IJW6:Q9IJW7:Q9IJW8:Q9IJW9:Q9IJX0:Q9IJX1:Q9IJX2:Q8QQB9:AAQ88283:AAQ88291:AAD03824:AAQ98968:AAR29982:AAR29983:AAR29984:AAR29985:AAR29986:AAR29987:AAR29988:AAR29989:AAR29990:AAR29991:AAR29992:AAR29993:AAR29994:AAR29995:AAR29996:AAR29997:AAR29998:AAR29999:AAR30000:AAR30001:AAR30002:AAR30003:AAR30004:AAR30005:AAR30006:AAR30007:AAR30008:AAR30009:AAR30010:AAR30011:AAR30012:AAR30013:AAR30014:AAR30015:AAR30016:AAR30017:AAR30018:AAR30019:AAR30020:AAR30021:AAR30022:AAR30023:AAR30024:AAR30025:AAR30026:AAR30027:AAR30028:AAR30029:AAR30030:AAR30031:AAR30032:AAR30033:AAR30034:AAR85912:AAR85913:AAR85914:AAR85915:AAR85916:AAR85917:AAR85918:AAR85919:AAR85920:AAR85921:AAR85922:AAR85923:AAR85924:AAR85925:AAR85926:AAR85927:AAR85928:AAR85929:AAR85930:AAR85931:AAR85932:AAR85933:AAR85934:AAR85935:AAR85936:AAR85937:AAR85938:AAR85939:AAR85940:AAR85941:AAR85942:AAR85943:AAR85944:AAR85945:AAR85946:AAR85947:AAR85948:AAR85949:AAR85950:AAR85951:AAR85952:AAR85953:AAR85954:AAR85955:AAR85956:AAR85957:AAR85958:AAR85959:AAR85960:AAR85961:AAR85962:AAR85963:AAR27017:AAR27018:AAR27019:AAR27020:AAR27021:AAR27022:AAR27023:AAR27024:AAR27025:AAR27026:AAR27027:AAR27028:AAR27029:AAR27030:AAR27031:AAR27032:AAR27033:AAR27034:AAR27035:AAR27036:AAR27037:AAR27038:AAR27039:AAR27040:AAR27041:AAR27042:AAR27043:AAR27044:AAR27045:AAR27046:AAR27047:AAR27048:AAR27049:AAR27050:CAF05695
pyruvate dehydrogenase                           not opted              38      2.033   SVM        Q6KYW5:Q9TRT4:Q9TRT5:Q9TRT6:Q9FR11:Q7C391:Q59107:Q8RLG6:Q7P0P0:Q7TYG0:Q7TYG1:Q7TYW7:Q7UDS0:Q83MN3:Q83SM5:Q87BF1:Q882W2:Q8A6Q5:Q8A6Q6:Q8FJE2:Q8NMG5:Q8P4T1:Q8PDX8:Q8PPV7:Q8PQU7:Q9ZBT3:Q9HTQ7:Q8Z831:Q8ZBJ2:Q8ZGE3:Q8ZRT1:Q8X966:Q6F7C0:O06160:O06161:Q9PFI8:Q91ZA2:Q9W6X4:AAM77884
dihydrolipoamide dehydrogenase                   not opted              52      1.738   SVM        DLDH_ACHLA:DLDH_ALCEU:DLDH_AZOVI:DLD1_BACST:DLD1_BACSU:DLD2_BACSU:DLD3_BACSU:DLDH_BUCAI:DLDH_BUCAP:DLDH_BUCBP:DLDH_CHLPN:DLDH_CHLTR:DLDH_CHLVI:DLDH_CHLMU:DLDH_CHLTE:DLDH_ECOLI:DLDH_HAEIN:DLDH_HALVO:DLDH_MYCGE:DLDH_MYCLE:DLDH_MYCPN:DLDH_MYCTU:DLHD_MANSE:DLD1_PSEPU:DLD2_PSEPU:DLDH_PSEFL:DLDH_RHOCA:DLDH_SOLTU:DLDH_STAAM:DLDH_STAAU:DLDH_SYNY3:DLDH_TRYBB:DLDH_TRYCR:DLDH_VIBCH:DLDH_VIBPA:DLDH_ZYMMO:Q6L0N0:Q6L1M1:O27685:Q9HN74:Q97XZ3:Q97Y24:Q97Z19:Q8ZUR5:Q97VQ4:Q8PS09:Q8TQ99:Q8TX29:Q9HFA8:Q8WTS4:Q6S4V6:Q6S4V7:Q7RFB4:Q7RRZ4:Q8MUB0:Q9TWM5:Q8GT30:Q93WQ1:Q947M1:Q6SFJ9:Q6SFY9:Q7M0Y3:Q7M0Y4:Q7M0Y5:Q7P9Y2:Q7WVV1:Q48419:Q49111:Q59099:Q59299:Q60154:Q6GAB8:Q6GHY9:Q841J9:Q84IS5:Q8GCY0:Q8KTE3:Q8KTE6:Q9Z466:Q9Z6I5:Q9L6H6:Q9RPS6:Q9ACP1:Q9EV54:Q9EXH2:Q93JZ9:Q8RQL8:Q8VPK7:Q8VPK8:Q8VPK9:Q6D0L1:Q6HE01:Q6HHW4:Q6AFG3:Q6AGN5:O66945:Q6MJP0:Q6MT66:Q6MTX7:Q6NIX1:Q6NJN0:Q72GU5:Q72GZ5:Q72PJ6:Q72RE3:Q72T62:Q731D1:Q736U9:Q73M80:Q7N174:Q7NCF0:Q7NZ48:Q7P0N8:Q7UVC8:Q7UXM8:Q7VAT2:Q7VL59:Q7VQH9:Q7VS34:Q7VZC3:Q7WAB5:Q7WEE0:Q7WJF6:Q82SY8:Q83E67:Q83G31:Q83HF4:Q83I33:Q87AL3:Q87DC7:Q892P7:Q89GL1:Q89KX2:Q89NW1:Q89X65:Q8A2W9:Q8AB03:Q8CMX2:Q8CP42:Q8CPN1:Q8CQA3:Q8CXE6:Q8CXJ0:Q8DKJ1:Q8DPR0:Q8F290:Q8F4C6:Q8F6S8:Q8FSK7:Q8G5E0:Q8KB36:Q8NSI4:Q8NTE1:Q8NWD8:Q8PAJ8:Q8PD04:Q8PGF8:Q8PM99:Q9WYL2:Q9ZCF1:Q9ZD83:Q9JU06:Q98PG2:Q98RI8:Q99TX5:Q8YN25:Q8Z9E8:Q92G84:Q92HS8:Q8UC66:Q8UFG3:Q8YBZ1:Q8YBZ2:Q8YHE4:Q8YJE1:Q721B1:Q7A5F6:Q6F8L3:Q6FDE8:Q6FYD5:Q6G167:Q6G1M5:Q6G402:Q6KIB5:Q818T2:Q819K6:Q81CI8:Q81M68:Q81PM9:Q98E00:Q98MY4:Q9K986:Q9K9J5:Q9KES0:Q9KG96:Q9PD31:Q9PF10:Q6A714:Q6A8D9:Q6P6R2:Q99LD3:Q6TNU6:Q803L1:AAQ91233:AAR38073:AAR38213:CAE48873:CAE49162:AAH62069
E3                                               not opted              55      1.327   SVM        E314_ADEB3:Y06N_BPT4:HEMA_CVBON:DLHD_MANSE:ASCD_YERPE:ASCD_YERPS:O14212:Q9US46:Q9P3U8:Q25252:O80157:Q7Y4F3:Q7Y4G6:Q7Y4H1:Q858P8:Q9WWG4:Q9IIG8
pyruvate dehydrogenase                           not opted              58      2.722   SVM        Q6KYW5:Q9TRT4:Q9TRT5:Q9TRT6:Q9FR11:Q7C391:Q59107:Q8RLG6:Q7P0P0:Q7TYG0:Q7TYG1:Q7TYW7:Q7UDS0:Q83MN3:Q83SM5:Q87BF1:Q882W2:Q8A6Q5:Q8A6Q6:Q8FJE2:Q8NMG5:Q8P4T1:Q8PDX8:Q8PPV7:Q8PQU7:Q9ZBT3:Q9HTQ7:Q8Z831:Q8ZBJ2:Q8ZGE3:Q8ZRT1:Q8X966:Q6F7C0:O06160:O06161:Q9PFI8:Q91ZA2:Q9W6X4:AAM77884
E1                                               not opted              61      1.283   SVM        Q6KYW5:Q9TRT4:Q9TRT5:Q9TRT6:Q9FR11:Q7C391:Q59107:Q8RLG6:Q7P0P0:Q7TYG0:Q7TYG1:Q7TYW7:Q7UDS0:Q83MN3:Q83SM5:Q87BF1:Q882W2:Q8A6Q5:Q8A6Q6:Q8FJE2:Q8NMG5:Q8P4T1:Q8PDX8:Q8PPV7:Q8PQU7:Q9ZBT3:Q9HTQ7:Q8Z831:Q8ZBJ2:Q8ZGE3:Q8ZRT1:Q8X966:Q6F7C0:O06160:O06161:Q9PFI8:Q91ZA2:Q9W6X4:AAM77884
pyruvate dehydrogenase                           not opted              67      1.122   SVM        Q6KYW5:Q9TRT4:Q9TRT5:Q9TRT6:Q9FR11:Q7C391:Q59107:Q8RLG6:Q7P0P0:Q7TYG0:Q7TYG1:Q7TYW7:Q7UDS0:Q83MN3:Q83SM5:Q87BF1:Q882W2:Q8A6Q5:Q8A6Q6:Q8FJE2:Q8NMG5:Q8P4T1:Q8PDX8:Q8PPV7:Q8PQU7:Q9ZBT3:Q9HTQ7:Q8Z831:Q8ZBJ2:Q8ZGE3:Q8ZRT1:Q8X966:Q6F7C0:O06160:O06161:Q9PFI8:Q91ZA2:Q9W6X4:AAM77884
phosphatases                                     not opted              71      0.561   SVM        no ID found
E3BP                                             not opted              82      1.486   SVM        ODPX_BOVIN:ODPX_HUMAN:ODPX_YEAST:Q8BKZ9
E2                                               not opted              84      1.361   SVM        ODO2_ALCEU:ODO2_AZOVI:ODP2_ACHLA:ODP2_ALCEU:ODP2_AZOVI:ODB2_BACSU:ODB2_BOVIN:ODO2_BACSU:ODO2_BOVIN:ODO2_BUCAI:ODP2_BACST:ODP2_BACSU:ODP2_BOVIN:ODP2_BUCAI:VE2_BPV1:VE2_BPV2:VE2_BPV4:Y06M_BPT4:ODO2_BUCAP:ODP2_BUCAP:ODO2_BUCBP:ODP2_BUCBP:VE2_COPV:VE2_CRPVK:ODO2_COMAC:ODP2_DICDI:ODO2_ECOLI:ODP2_ECOLI:ODO2_FUGRU:ODB2_HUMAN:ODO2_HAEIN:ODO2_HUMAN:ODP2_HAEIN:ODP2_HUMAN:VE2_HPV03:VE2_HPV04:VE2_HPV05:VE2_HPV07:VE2_HPV08:VE2_HPV09:VE2_HPV10:VE2_HPV11:VE2_HPV12:VE2_HPV13:VE2_HPV14:VE2_HPV15:VE2_HPV16:VE2_HPV17:VE2_HPV18:VE2_HPV19:VE2_HPV1A:VE2_HPV20:VE2_HPV21:VE2_HPV22:VE2_HPV23:VE2_HPV24:VE2_HPV25:VE2_HPV26:VE2_HPV27:VE2_HPV28:VE2_HPV29:VE2_HPV2A:VE2_HPV30:VE2_HPV31:VE2_HPV32:VE2_HPV33:VE2_HPV34:VE2_HPV35:VE2_HPV36:VE2_HPV37:VE2_HPV38:VE2_HPV39:VE2_HPV40:VE2_HPV41:VE2_HPV42:VE2_HPV44:VE2_HPV45:VE2_HPV47:VE2_HPV48:VE2_HPV49:VE2_HPV50:VE2_HPV51:VE2_HPV52:VE2_HPV53:VE2_HPV54:VE2_HPV55:VE2_HPV56:VE2_HPV57:VE2_HPV58:VE2_HPV5B:VE2_HPV60:VE2_HPV61:VE2_HPV63:VE2_HPV65:VE2_HPV66:VE2_HPV6A:VE2_HPV6B:VE2_HPV70:ODB2_MOUSE:ODO2_MYCTU:ODP2_MYCCA:ODP2_MYCGE:ODP2_MYCPN:ODP2_NEUCR:ODB2_PSEPU:ODO2_PIG:ODO2_PSEPU:ODP2_PSEAE:VE2_PAPVD:VE2_PAPVE:VE2_PCPV1:ODO2_RAT:ODO2_RICCN:ODO2_RICPR:ODP2_RAT:ODP2_RHIME:ODP2_RICCN:ODP2_RICPR:VE2_RHPV1:ODO2_SCHPO:ODP2_SCHPO:ODP2_SOLTU:ODP2_STAAU:ODP3_SOLTU:ODP2_STAAM:ODP2_STAAW:ODP2_STAEP:ODO2_YEAST:ODP2_YEAST:ODP2_ZYMMO:O80158:Q7Y4E9:Q7Y4F7:Q7Y4G1:Q7Y4G5:Q7Y4H0:Q858P9:P81896:Q9AVN9:Q9AVP0:Q49072:Q99384:Q6F276:Q7N173:Q7N6V6:Q7VR90:Q8XFE6:Q6F8L2:Q6G168:Q6G403:Q8BHN4:Q9D2G2:O37387:O40620:Q6T6V3:Q6TNJ2:Q6TNJ3:Q6TNJ4:Q6TNJ5:Q6TNJ6:Q6TNJ7:Q6TNJ8:Q6TNJ9:Q6TNK0:Q6TNK1:Q6TNK2:Q6TNK3:Q6TNK4:Q6TNK5:Q6TNK6:Q6TNK7:Q6TNK8:Q6TNK9:Q6TNL0:Q6TNL1:Q6TNL2:Q6TNL3:Q6TNL4:Q6TNL5:Q6TNL6:Q6TNL7:Q6TNL8:Q6TNL9:Q6TNM0:Q6TNM1:Q6TNM2:Q6TNM3:Q6TNM4:Q6TNM5:Q6TNM6:Q6TNM7:Q6TNM8:Q6TNM9:Q6TNN0:Q6TNN1:Q6TNN2:Q6TNN3:Q6TNN4:Q6TNN5:Q6TNN6:Q6TNN7:Q6TNN8:Q6TNN9:Q6TNP0:Q6TNP1:Q6TNP2:Q6TNP3:Q6TQ88:Q6TQ89:Q6TQ90:Q6TQ91:Q6TQ92:Q6TQ93:Q6TQ94:Q6TQ95:Q6TQ96:Q6TQ97:Q6TQ98:Q6TQ99:Q6TQA0:Q6TQA1:Q6TQA2:Q6TQA3:Q6TQA4:Q6TQA5:Q6TQA6:Q6TQA7:Q6TQA8:Q6TQA9:Q6TQB0:Q6TQB1:Q6TQB2:Q6TQB3:Q6TQB4:Q6TQB5:Q6TQB6:Q6TQB7:Q6TQB8:Q6TQB9:Q6TQC0:Q6TQC1:Q6TRA0:Q6TRA1:Q6TRA2:Q6TRA3:Q6TRA4:Q6TRA5:Q6TRA6:Q6TRA7:Q6TRA8:Q6TRA9:Q6TRB0:Q6TRB1:Q6TRB2:Q6TRB3:Q6TRB4:Q6TRB5:Q6TRB6:Q6TRB7:Q6TRB8:Q6TRB9:Q6TRC0:Q6TRC1:Q6TRC2:Q6TRC3:Q6TRC4:Q6TRC5:Q6TRC6:Q6TRC7:Q6TRC8:Q6TRC9:Q6TRD0:Q6TRD1:Q6TRD2:Q6TRD3:Q6TRD4:Q6TRD5:Q6TRD6:Q6TRD7:Q6TRD8:Q6TRD9:Q6TRE0:Q6TRE1:Q6TRE2:Q6TRE3:Q6TRE4:Q6TRE5:Q6TRE6:Q6TRE7:Q6TRE8:Q6TRE9:Q6TRF0:Q6TRF1:Q6TRF2:Q6TWD9:Q6TWE0:Q6TWE1:Q6TWE2:Q6TWE3:Q6TWE4:Q6TWE5:Q6TWE6:Q6TWE7:Q6TWE8:Q6TWE9:Q6TWF0:Q6TWF1:Q6TWF2:Q6TWF3:Q6TWF4:Q6TWF5:Q6TWF6:Q6TWF7:Q6TWF8:Q6TWF9:Q6TWG0:Q6TWG1:Q6TWG2:Q6TWG3:Q6TWG4:Q6TWG5:Q6TWG6:Q6TWG7:Q6TWG8:Q6TWG9:Q6TWH0:Q6TWH1:Q6TWH2:Q6TWH3:Q6TWH4:Q6TWH5:Q6TWH6:Q6TWH7:Q6TWH8:Q6TWH9:Q6TWI0:Q6TWI1:Q6TWI2:Q6TWI3:Q6TWI4:Q6TWI5:Q6TWI6:Q6TWI7:Q6TWI8:Q6TWI9:Q6TWJ0:Q6TWJ1:Q6TWJ2:Q6TWJ3:Q6TWJ4:Q6TWJ5:Q6TWJ6:Q6TWJ7:Q6TWJ8:Q6TWJ9:Q6TWK0:Q6TWK1:Q6TWK2:Q6TWK3:Q6TWK4:Q6TWK5:Q6TWK6:Q6TWK7:Q6TWK8:Q6TWK9:Q6TWL0:Q6TWL1:Q6TWL2:Q6TWL3:Q6TWL4:Q6TWL5:Q6TWL6:Q6TWL7:Q6TWL8:Q6TWL9:Q6TWM0:Q6TWM1:Q6TWM2:Q6TWM3:Q6TWM4:Q6TWM5:Q6TWM6:Q6TWM7:Q6TWM8:Q6TWM9:Q6TWN0:Q6TWN1:Q6TWN2:Q6TWN3:Q6TWN4:Q6TWN5:Q6TWN6:Q6TWN7:Q6TWN8:Q6TWN9:Q6TWP0:Q6TWP1:Q6TWP2:Q6TWP3:Q6TWP4:Q6TWP5:Q6TWP6:Q6TWP7:Q6TWP8:Q6TWP9:Q6TWQ0:Q6TWQ1:Q6TWQ2:Q6TWQ3:Q6TWQ4:Q6TWQ5:Q6TWQ6:Q6TWQ7:Q6TWQ8:Q6TWQ9:Q6TWR0:Q6TWR1:Q6TWR2:Q6TWR3:Q6TWR4:Q6TWR5:Q6TWR6:Q6TWR7:Q6TWR8:Q6TWR9:Q6TWS0:Q6TWS1:Q6TWS2:Q6TWS3:Q6TWS4:Q6TWS5:Q6TWS6:Q6TWS7:Q6TWS8:Q6TWS9:Q6TWT0:Q6TWT1:Q6TWT2:Q6TWT3:Q6TWT4:Q6TWT5:Q6TWT6:Q6TWT7:Q6TWT8:Q6TWT9:Q6TWU0:Q6TWU1:Q6TWU2:Q6TWU3:Q6TWU4:Q6TWU5:Q6TWU6:Q6TWU7:Q6TWU8:Q6TWU9:Q6TWV0:Q6TWV1:Q6TWV2:Q6TWV3:Q6TWV4:Q6TWV5:Q6TWV6:Q6TWV7:Q6TWV8:Q6TWV9:Q6TWW0:Q6TWW1:Q6TWW2:Q6TWW3:Q6TWW4:Q6TWW5:Q6TWW6:Q6TWW7:Q6TWW8:Q6TWW9:Q6TWX0:Q6TWX1:Q6TWX2:Q6TWX3:Q6TWX4:Q6TWX5:Q6TWX6:Q6TWX7:Q6TWX8:Q6TWX9:Q6TWY0:Q6TWY1:Q6TWY2:Q6TWY3:Q6TWY4:Q6TWY5:Q6TWY6:Q6TWY7:Q6TWY8:Q6TWY9:Q6TWZ0:Q6TWZ1:Q6TWZ2:Q6TWZ3:Q6TWZ4:Q6TWZ5:Q6TWZ6:Q6TWZ7:Q6TWZ8:Q6TWZ9:Q6TX00:Q6TX01:Q6TX02:Q6TX03:Q6TX04:Q6TX05:Q6TX06:Q6TX07:Q6TX08:Q6TX09:Q6TX10:Q6TX11:Q6TX12:Q6TX13:Q6TX14:Q6TX15:Q6TX16:Q6TX17:Q6TX18:Q6TX19:Q6TX20:Q6TX21:Q6TX22:Q6TX23:Q6TX24:Q6TX25:Q6TX26:Q6TX27:Q6TX28:Q6TX29:Q6TX30:Q6TX31:Q6TX32:Q6TX33:Q6TX34:Q6TX35:Q6TX36:Q6TX37:Q6TX38:Q6TX39:Q6TX40:Q6TX41:Q6TX42:Q6TX43:Q6TX44:Q6TX45:Q6TX46:Q6TX47:Q6TX48:Q6TX49:Q6TX50:Q6TX51:Q6TX52:Q6TX53:Q6TX54:Q6TX55:Q6TX56:Q6TX57:Q6TX58:Q6TX59:Q6TX60:Q6TX61:Q6TX62:Q6TX63:Q6TX64:Q6TX65:Q6TX66:Q6TX67:Q6TX68:Q6TX69:Q6TX70:Q6TX71:Q6TX72:Q6TX73:Q6TX74:Q6TX75:Q6TX76:Q6TX77:Q6TX78:Q6TX79:Q6TX80:Q6TX81:Q6TX82:Q6TX83:Q6TX84:Q6TX85:Q6TX86:Q6TX87:Q6TX88:Q6TX89:Q6TX90:Q6TX91:Q6TX92:Q6TX93:Q6TX94:Q6TX95:Q6TX96:Q6TX97:Q6TX98:Q6TX99:Q6TXA0:Q6TXA1:Q6TXA2:Q6TXA3:Q6TXA4:Q6TXA5:Q6TXA6:Q6TXA7:Q6TXA8:Q6TXA9:Q6TXB0:Q6TXB1:Q6TXB2:Q6TXB3:Q6TXB4:Q6TXB5:Q6TY26:Q6TY33:Q77UU1:Q8B5B3:Q8JJG6:Q8JTG5:Q9WQX4:Q9IJV7:Q9IJV8:Q9IJV9:Q9IJW0:Q9IJW1:Q9IJW2:Q9IJW3:Q9IJW4:Q9IJW5:Q9IJW6:Q9IJW7:Q9IJW8:Q9IJW9:Q9IJX0:Q9IJX1:Q9IJX2:Q8QQB9:AAQ88283:AAQ88291:AAD03824:AAQ98968:AAR29982:AAR29983:AAR29984:AAR29985:AAR29986:AAR29987:AAR29988:AAR29989:AAR29990:AAR29991:AAR29992:AAR29993:AAR29994:AAR29995:AAR29996:AAR29997:AAR29998:AAR29999:AAR30000:AAR30001:AAR30002:AAR30003:AAR30004:AAR30005:AAR30006:AAR30007:AAR30008:AAR30009:AAR30010:AAR30011:AAR30012:AAR30013:AAR30014:AAR30015:AAR30016:AAR30017:AAR30018:AAR30019:AAR30020:AAR30021:AAR30022:AAR30023:AAR30024:AAR30025:AAR30026:AAR30027:AAR30028:AAR30029:AAR30030:AAR30031:AAR30032:AAR30033:AAR30034:AAR85912:AAR85913:AAR85914:AAR85915:AAR85916:AAR85917:AAR85918:AAR85919:AAR85920:AAR85921:AAR85922:AAR85923:AAR85924:AAR85925:AAR85926:AAR85927:AAR85928:AAR85929:AAR85930:AAR85931:AAR85932:AAR85933:AAR85934:AAR85935:AAR85936:AAR85937:AAR85938:AAR85939:AAR85940:AAR85941:AAR85942:AAR85943:AAR85944:AAR85945:AAR85946:AAR85947:AAR85948:AAR85949:AAR85950:AAR85951:AAR85952:AAR85953:AAR85954:AAR85955:AAR85956:AAR85957:AAR85958:AAR85959:AAR85960:AAR85961:AAR85962:AAR85963:AAR27017:AAR27018:AAR27019:AAR27020:AAR27021:AAR27022:AAR27023:AAR27024:AAR27025:AAR27026:AAR27027:AAR27028:AAR27029:AAR27030:AAR27031:AAR27032:AAR27033:AAR27034:AAR27035:AAR27036:AAR27037:AAR27038:AAR27039:AAR27040:AAR27041:AAR27042:AAR27043:AAR27044:AAR27045:AAR27046:AAR27047:AAR27048:AAR27049:AAR27050:CAF05695
E3BP                                             not opted              91      1.579   SVM        ODPX_BOVIN:ODPX_HUMAN:ODPX_YEAST:Q8BKZ9
E3                                               not opted              97      1.307   SVM        E314_ADEB3:Y06N_BPT4:HEMA_CVBON:DLHD_MANSE:ASCD_YERPE:ASCD_YERPS:O14212:Q9US46:Q9P3U8:Q25252:O80157:Q7Y4F3:Q7Y4G6:Q7Y4H1:Q858P8:Q9WWG4:Q9IIG8
E2                                               not opted             105      1.453   SVM        ODO2_ALCEU:ODO2_AZOVI:ODP2_ACHLA:ODP2_ALCEU:ODP2_AZOVI:ODB2_BACSU:ODB2_BOVIN:ODO2_BACSU:ODO2_BOVIN:ODO2_BUCAI:ODP2_BACST:ODP2_BACSU:ODP2_BOVIN:ODP2_BUCAI:VE2_BPV1:VE2_BPV2:VE2_BPV4:Y06M_BPT4:ODO2_BUCAP:ODP2_BUCAP:ODO2_BUCBP:ODP2_BUCBP:VE2_COPV:VE2_CRPVK:ODO2_COMAC:ODP2_DICDI:ODO2_ECOLI:ODP2_ECOLI:ODO2_FUGRU:ODB2_HUMAN:ODO2_HAEIN:ODO2_HUMAN:ODP2_HAEIN:ODP2_HUMAN:VE2_HPV03:VE2_HPV04:VE2_HPV05:VE2_HPV07:VE2_HPV08:VE2_HPV09:VE2_HPV10:VE2_HPV11:VE2_HPV12:VE2_HPV13:VE2_HPV14:VE2_HPV15:VE2_HPV16:VE2_HPV17:VE2_HPV18:VE2_HPV19:VE2_HPV1A:VE2_HPV20:VE2_HPV21:VE2_HPV22:VE2_HPV23:VE2_HPV24:VE2_HPV25:VE2_HPV26:VE2_HPV27:VE2_HPV28:VE2_HPV29:VE2_HPV2A:VE2_HPV30:VE2_HPV31:VE2_HPV32:VE2_HPV33:VE2_HPV34:VE2_HPV35:VE2_HPV36:VE2_HPV37:VE2_HPV38:VE2_HPV39:VE2_HPV40:VE2_HPV41:VE2_HPV42:VE2_HPV44:VE2_HPV45:VE2_HPV47:VE2_HPV48:VE2_HPV49:VE2_HPV50:VE2_HPV51:VE2_HPV52:VE2_HPV53:VE2_HPV54:VE2_HPV55:VE2_HPV56:VE2_HPV57:VE2_HPV58:VE2_HPV5B:VE2_HPV60:VE2_HPV61:VE2_HPV63:VE2_HPV65:VE2_HPV66:VE2_HPV6A:VE2_HPV6B:VE2_HPV70:ODB2_MOUSE:ODO2_MYCTU:ODP2_MYCCA:ODP2_MYCGE:ODP2_MYCPN:ODP2_NEUCR:ODB2_PSEPU:ODO2_PIG:ODO2_PSEPU:ODP2_PSEAE:VE2_PAPVD:VE2_PAPVE:VE2_PCPV1:ODO2_RAT:ODO2_RICCN:ODO2_RICPR:ODP2_RAT:ODP2_RHIME:ODP2_RICCN:ODP2_RICPR:VE2_RHPV1:ODO2_SCHPO:ODP2_SCHPO:ODP2_SOLTU:ODP2_STAAU:ODP3_SOLTU:ODP2_STAAM:ODP2_STAAW:ODP2_STAEP:ODO2_YEAST:ODP2_YEAST:ODP2_ZYMMO:O80158:Q7Y4E9:Q7Y4F7:Q7Y4G1:Q7Y4G5:Q7Y4H0:Q858P9:P81896:Q9AVN9:Q9AVP0:Q49072:Q99384:Q6F276:Q7N173:Q7N6V6:Q7VR90:Q8XFE6:Q6F8L2:Q6G168:Q6G403:Q8BHN4:Q9D2G2:O37387:O40620:Q6T6V3:Q6TNJ2:Q6TNJ3:Q6TNJ4:Q6TNJ5:Q6TNJ6:Q6TNJ7:Q6TNJ8:Q6TNJ9:Q6TNK0:Q6TNK1:Q6TNK2:Q6TNK3:Q6TNK4:Q6TNK5:Q6TNK6:Q6TNK7:Q6TNK8:Q6TNK9:Q6TNL0:Q6TNL1:Q6TNL2:Q6TNL3:Q6TNL4:Q6TNL5:Q6TNL6:Q6TNL7:Q6TNL8:Q6TNL9:Q6TNM0:Q6TNM1:Q6TNM2:Q6TNM3:Q6TNM4:Q6TNM5:Q6TNM6:Q6TNM7:Q6TNM8:Q6TNM9:Q6TNN0:Q6TNN1:Q6TNN2:Q6TNN3:Q6TNN4:Q6TNN5:Q6TNN6:Q6TNN7:Q6TNN8:Q6TNN9:Q6TNP0:Q6TNP1:Q6TNP2:Q6TNP3:Q6TQ88:Q6TQ89:Q6TQ90:Q6TQ91:Q6TQ92:Q6TQ93:Q6TQ94:Q6TQ95:Q6TQ96:Q6TQ97:Q6TQ98:Q6TQ99:Q6TQA0:Q6TQA1:Q6TQA2:Q6TQA3:Q6TQA4:Q6TQA5:Q6TQA6:Q6TQA7:Q6TQA8:Q6TQA9:Q6TQB0:Q6TQB1:Q6TQB2:Q6TQB3:Q6TQB4:Q6TQB5:Q6TQB6:Q6TQB7:Q6TQB8:Q6TQB9:Q6TQC0:Q6TQC1:Q6TRA0:Q6TRA1:Q6TRA2:Q6TRA3:Q6TRA4:Q6TRA5:Q6TRA6:Q6TRA7:Q6TRA8:Q6TRA9:Q6TRB0:Q6TRB1:Q6TRB2:Q6TRB3:Q6TRB4:Q6TRB5:Q6TRB6:Q6TRB7:Q6TRB8:Q6TRB9:Q6TRC0:Q6TRC1:Q6TRC2:Q6TRC3:Q6TRC4:Q6TRC5:Q6TRC6:Q6TRC7:Q6TRC8:Q6TRC9:Q6TRD0:Q6TRD1:Q6TRD2:Q6TRD3:Q6TRD4:Q6TRD5:Q6TRD6:Q6TRD7:Q6TRD8:Q6TRD9:Q6TRE0:Q6TRE1:Q6TRE2:Q6TRE3:Q6TRE4:Q6TRE5:Q6TRE6:Q6TRE7:Q6TRE8:Q6TRE9:Q6TRF0:Q6TRF1:Q6TRF2:Q6TWD9:Q6TWE0:Q6TWE1:Q6TWE2:Q6TWE3:Q6TWE4:Q6TWE5:Q6TWE6:Q6TWE7:Q6TWE8:Q6TWE9:Q6TWF0:Q6TWF1:Q6TWF2:Q6TWF3:Q6TWF4:Q6TWF5:Q6TWF6:Q6TWF7:Q6TWF8:Q6TWF9:Q6TWG0:Q6TWG1:Q6TWG2:Q6TWG3:Q6TWG4:Q6TWG5:Q6TWG6:Q6TWG7:Q6TWG8:Q6TWG9:Q6TWH0:Q6TWH1:Q6TWH2:Q6TWH3:Q6TWH4:Q6TWH5:Q6TWH6:Q6TWH7:Q6TWH8:Q6TWH9:Q6TWI0:Q6TWI1:Q6TWI2:Q6TWI3:Q6TWI4:Q6TWI5:Q6TWI6:Q6TWI7:Q6TWI8:Q6TWI9:Q6TWJ0:Q6TWJ1:Q6TWJ2:Q6TWJ3:Q6TWJ4:Q6TWJ5:Q6TWJ6:Q6TWJ7:Q6TWJ8:Q6TWJ9:Q6TWK0:Q6TWK1:Q6TWK2:Q6TWK3:Q6TWK4:Q6TWK5:Q6TWK6:Q6TWK7:Q6TWK8:Q6TWK9:Q6TWL0:Q6TWL1:Q6TWL2:Q6TWL3:Q6TWL4:Q6TWL5:Q6TWL6:Q6TWL7:Q6TWL8:Q6TWL9:Q6TWM0:Q6TWM1:Q6TWM2:Q6TWM3:Q6TWM4:Q6TWM5:Q6TWM6:Q6TWM7:Q6TWM8:Q6TWM9:Q6TWN0:Q6TWN1:Q6TWN2:Q6TWN3:Q6TWN4:Q6TWN5:Q6TWN6:Q6TWN7:Q6TWN8:Q6TWN9:Q6TWP0:Q6TWP1:Q6TWP2:Q6TWP3:Q6TWP4:Q6TWP5:Q6TWP6:Q6TWP7:Q6TWP8:Q6TWP9:Q6TWQ0:Q6TWQ1:Q6TWQ2:Q6TWQ3:Q6TWQ4:Q6TWQ5:Q6TWQ6:Q6TWQ7:Q6TWQ8:Q6TWQ9:Q6TWR0:Q6TWR1:Q6TWR2:Q6TWR3:Q6TWR4:Q6TWR5:Q6TWR6:Q6TWR7:Q6TWR8:Q6TWR9:Q6TWS0:Q6TWS1:Q6TWS2:Q6TWS3:Q6TWS4:Q6TWS5:Q6TWS6:Q6TWS7:Q6TWS8:Q6TWS9:Q6TWT0:Q6TWT1:Q6TWT2:Q6TWT3:Q6TWT4:Q6TWT5:Q6TWT6:Q6TWT7:Q6TWT8:Q6TWT9:Q6TWU0:Q6TWU1:Q6TWU2:Q6TWU3:Q6TWU4:Q6TWU5:Q6TWU6:Q6TWU7:Q6TWU8:Q6TWU9:Q6TWV0:Q6TWV1:Q6TWV2:Q6TWV3:Q6TWV4:Q6TWV5:Q6TWV6:Q6TWV7:Q6TWV8:Q6TWV9:Q6TWW0:Q6TWW1:Q6TWW2:Q6TWW3:Q6TWW4:Q6TWW5:Q6TWW6:Q6TWW7:Q6TWW8:Q6TWW9:Q6TWX0:Q6TWX1:Q6TWX2:Q6TWX3:Q6TWX4:Q6TWX5:Q6TWX6:Q6TWX7:Q6TWX8:Q6TWX9:Q6TWY0:Q6TWY1:Q6TWY2:Q6TWY3:Q6TWY4:Q6TWY5:Q6TWY6:Q6TWY7:Q6TWY8:Q6TWY9:Q6TWZ0:Q6TWZ1:Q6TWZ2:Q6TWZ3:Q6TWZ4:Q6TWZ5:Q6TWZ6:Q6TWZ7:Q6TWZ8:Q6TWZ9:Q6TX00:Q6TX01:Q6TX02:Q6TX03:Q6TX04:Q6TX05:Q6TX06:Q6TX07:Q6TX08:Q6TX09:Q6TX10:Q6TX11:Q6TX12:Q6TX13:Q6TX14:Q6TX15:Q6TX16:Q6TX17:Q6TX18:Q6TX19:Q6TX20:Q6TX21:Q6TX22:Q6TX23:Q6TX24:Q6TX25:Q6TX26:Q6TX27:Q6TX28:Q6TX29:Q6TX30:Q6TX31:Q6TX32:Q6TX33:Q6TX34:Q6TX35:Q6TX36:Q6TX37:Q6TX38:Q6TX39:Q6TX40:Q6TX41:Q6TX42:Q6TX43:Q6TX44:Q6TX45:Q6TX46:Q6TX47:Q6TX48:Q6TX49:Q6TX50:Q6TX51:Q6TX52:Q6TX53:Q6TX54:Q6TX55:Q6TX56:Q6TX57:Q6TX58:Q6TX59:Q6TX60:Q6TX61:Q6TX62:Q6TX63:Q6TX64:Q6TX65:Q6TX66:Q6TX67:Q6TX68:Q6TX69:Q6TX70:Q6TX71:Q6TX72:Q6TX73:Q6TX74:Q6TX75:Q6TX76:Q6TX77:Q6TX78:Q6TX79:Q6TX80:Q6TX81:Q6TX82:Q6TX83:Q6TX84:Q6TX85:Q6TX86:Q6TX87:Q6TX88:Q6TX89:Q6TX90:Q6TX91:Q6TX92:Q6TX93:Q6TX94:Q6TX95:Q6TX96:Q6TX97:Q6TX98:Q6TX99:Q6TXA0:Q6TXA1:Q6TXA2:Q6TXA3:Q6TXA4:Q6TXA5:Q6TXA6:Q6TXA7:Q6TXA8:Q6TXA9:Q6TXB0:Q6TXB1:Q6TXB2:Q6TXB3:Q6TXB4:Q6TXB5:Q6TY26:Q6TY33:Q77UU1:Q8B5B3:Q8JJG6:Q8JTG5:Q9WQX4:Q9IJV7:Q9IJV8:Q9IJV9:Q9IJW0:Q9IJW1:Q9IJW2:Q9IJW3:Q9IJW4:Q9IJW5:Q9IJW6:Q9IJW7:Q9IJW8:Q9IJW9:Q9IJX0:Q9IJX1:Q9IJX2:Q8QQB9:AAQ88283:AAQ88291:AAD03824:AAQ98968:AAR29982:AAR29983:AAR29984:AAR29985:AAR29986:AAR29987:AAR29988:AAR29989:AAR29990:AAR29991:AAR29992:AAR29993:AAR29994:AAR29995:AAR29996:AAR29997:AAR29998:AAR29999:AAR30000:AAR30001:AAR30002:AAR30003:AAR30004:AAR30005:AAR30006:AAR30007:AAR30008:AAR30009:AAR30010:AAR30011:AAR30012:AAR30013:AAR30014:AAR30015:AAR30016:AAR30017:AAR30018:AAR30019:AAR30020:AAR30021:AAR30022:AAR30023:AAR30024:AAR30025:AAR30026:AAR30027:AAR30028:AAR30029:AAR30030:AAR30031:AAR30032:AAR30033:AAR30034:AAR85912:AAR85913:AAR85914:AAR85915:AAR85916:AAR85917:AAR85918:AAR85919:AAR85920:AAR85921:AAR85922:AAR85923:AAR85924:AAR85925:AAR85926:AAR85927:AAR85928:AAR85929:AAR85930:AAR85931:AAR85932:AAR85933:AAR85934:AAR85935:AAR85936:AAR85937:AAR85938:AAR85939:AAR85940:AAR85941:AAR85942:AAR85943:AAR85944:AAR85945:AAR85946:AAR85947:AAR85948:AAR85949:AAR85950:AAR85951:AAR85952:AAR85953:AAR85954:AAR85955:AAR85956:AAR85957:AAR85958:AAR85959:AAR85960:AAR85961:AAR85962:AAR85963:AAR27017:AAR27018:AAR27019:AAR27020:AAR27021:AAR27022:AAR27023:AAR27024:AAR27025:AAR27026:AAR27027:AAR27028:AAR27029:AAR27030:AAR27031:AAR27032:AAR27033:AAR27034:AAR27035:AAR27036:AAR27037:AAR27038:AAR27039:AAR27040:AAR27041:AAR27042:AAR27043:AAR27044:AAR27045:AAR27046:AAR27047:AAR27048:AAR27049:AAR27050:CAF05695
E1                                               not opted             111      1.270   SVM        Q6KYW5:Q9TRT4:Q9TRT5:Q9TRT6:Q9FR11:Q7C391:Q59107:Q8RLG6:Q7P0P0:Q7TYG0:Q7TYG1:Q7TYW7:Q7UDS0:Q83MN3:Q83SM5:Q87BF1:Q882W2:Q8A6Q5:Q8A6Q6:Q8FJE2:Q8NMG5:Q8P4T1:Q8PDX8:Q8PPV7:Q8PQU7:Q9ZBT3:Q9HTQ7:Q8Z831:Q8ZBJ2:Q8ZGE3:Q8ZRT1:Q8X966:Q6F7C0:O06160:O06161:Q9PFI8:Q91ZA2:Q9W6X4:AAM77884
E3                                               not opted             122      1.143   SVM        E314_ADEB3:Y06N_BPT4:HEMA_CVBON:DLHD_MANSE:ASCD_YERPE:ASCD_YERPS:O14212:Q9US46:Q9P3U8:Q25252:O80157:Q7Y4F3:Q7Y4G6:Q7Y4H1:Q858P8:Q9WWG4:Q9IIG8
E3BP                                             not opted             128      1.263   SVM        ODPX_BOVIN:ODPX_HUMAN:ODPX_YEAST:Q8BKZ9
E3                                               not opted             153      1.106   SVM        E314_ADEB3:Y06N_BPT4:HEMA_CVBON:DLHD_MANSE:ASCD_YERPE:ASCD_YERPS:O14212:Q9US46:Q9P3U8:Q25252:O80157:Q7Y4F3:Q7Y4G6:Q7Y4H1:Q858P8:Q9WWG4:Q9IIG8
E3BP                                             not opted             164      1.053   SVM        ODPX_BOVIN:ODPX_HUMAN:ODPX_YEAST:Q8BKZ9
E3BP                                             not opted             184      0.962   SVM        ODPX_BOVIN:ODPX_HUMAN:ODPX_YEAST:Q8BKZ9
E3                                               not opted             192      0.474   SVM        E314_ADEB3:Y06N_BPT4:HEMA_CVBON:DLHD_MANSE:ASCD_YERPE:ASCD_YERPS:O14212:Q9US46:Q9P3U8:Q25252:O80157:Q7Y4F3:Q7Y4G6:Q7Y4H1:Q858P8:Q9WWG4:Q9IIG8
subcomplex                                       not opted             221      0.581   SVM        no ID found
E3BP                                             not opted             229      1.246   SVM        ODPX_BOVIN:ODPX_HUMAN:ODPX_YEAST:Q8BKZ9
E3                                               not opted             231      1.298   SVM        E314_ADEB3:Y06N_BPT4:HEMA_CVBON:DLHD_MANSE:ASCD_YERPE:ASCD_YERPS:O14212:Q9US46:Q9P3U8:Q25252:O80157:Q7Y4F3:Q7Y4G6:Q7Y4H1:Q858P8:Q9WWG4:Q9IIG8
subcomplex                                       not opted             236      0.581   projected  no ID found
E3BP                                             not opted             255      1.493   SVM        ODPX_BOVIN:ODPX_HUMAN:ODPX_YEAST:Q8BKZ9
E3                                               not opted             264      0.902   SVM        E314_ADEB3:Y06N_BPT4:HEMA_CVBON:DLHD_MANSE:ASCD_YERPE:ASCD_YERPS:O14212:Q9US46:Q9P3U8:Q25252:O80157:Q7Y4F3:Q7Y4G6:Q7Y4H1:Q858P8:Q9WWG4:Q9IIG8

__________________________________________________________________________________________________________________________________________

ID: 16330544
Chaperoning <n>checkpoint kinase 1</n> (<n>Chk1</n>), an <n>Hsp90</n> client, with purified chaperones. <n>Checkpoint kinase 1</n> (<n>Chk1</n>), a <n>serine/threonine kinase</n> that regulates DNA damage checkpoints, is destabilized when <n>heat shock protein 90</n> (<n>Hsp90</n>) is inhibited, suggesting that <n>Chk1</n> is an <n>Hsp90</n> client. In the present work we examined the interplay between <n>Chk1</n> and <n>Hsp90</n> in intact cells, identified a source of unchaperoned <n>Chk1</n>, and report the in vitro chaperoning of <n>Chk1</n> in reticulocyte lysates and with purified chaperones and co-chaperones. We find that bacterially expressed <n>Chk1</n> is post-translationally chaperoned to an active kinase. This reaction minimally requires <n>Hsp90</n>, <n>Hsp70</n>, <n>Hsp40</n>, <n>Cdc37</n>, and the protein kinase <n>CK2</n>. The co-chaperone Hop, although not essential for the activation of <n>Chk1</n> in vitro, enhanced the chaperoning process, whereas the co-chaperone <n>p23</n> did not stimulate the chaperoning reaction. Additionally, we found that the C-terminal regulatory domain of <n>Chk1</n> affects the association of <n>Chk1</n> with <n>Hsp90</n>. Collectively these results provide new insights into Hsp90-dependent chaperoning of a client kinase and identify a novel, biochemically tractable model system that will be useful to further dissect the Hsp90-dependent chaperoning of this important and ubiquitous class of <n>Hsp90</n> clients.


The following protein names could be found by NLProt:

NAME                                             ORGANISM            TXT-POS    SCORE   METHOD     DB-ID(S)
checkpoint kinase 1                              not opted               2      0.625   SVM        CHK1_SCHPO:CHK1_YEAST:Q91ZN7
Chk1                                             not opted               6      1.351   SVM        CHK1_SCHPO:CHK1_YEAST:Q91ZN7
Hsp90                                            not opted              10      0.698   SVM        HS90_BRUPA:HS90_EIMTE:HS90_THEPA:Q71QT8:Q71QT9:Q8NKE7:Q8NKE8:Q9P8I3:O44234:O76257:Q24775:Q6S9B4:Q6S9B5:Q6SXP5:Q6TDF9:Q6TP35:Q6TP38:Q6TP40:Q6TP44:Q6TPJ3:Q6USB9:Q6XE31:Q6XE36:Q6XE37:Q75ZW6:Q7RRY5:Q26406:Q7Z1F7:Q86LI4:Q86LI5:Q86LI6:Q86LJ8:Q86LJ9:Q86LK0:Q86LK1:Q86LK2:Q8I8Y3:Q8I8Y4:Q8I8Y5:Q8I8Y6:Q8I8Y7:Q8I8Y8:Q8I8Y9:Q8I8Z0:Q8I8Z1:Q8I8Z2:Q8I8Z3:Q8I8Z4:Q8I8Z5:Q8I9S8:Q8I9S9:Q8I9T0:Q8I9T1:Q8I9T2:Q8I9T3:Q9Y1N9:Q9NDI2:Q9NG53:Q9GQS1:Q9GYX4:Q9GYX5:Q9GYX6:Q967E1:Q6TXV3:Q7M2S3:Q8HZJ7:Q6R0J1:Q6TP36:Q6TP37:Q6TP39:Q6TP41:Q6TP42:Q6TP43:Q6WGI5:Q6WGI6:Q6XE32:Q6XE33:Q6XE34:Q6XE35:Q768R0:Q768R1:Q769C7:Q76B83:Q7XZ96:Q9SAS3:Q9XEX7:Q9ZT55:Q9MB32:Q8SB39:O52913:Q71MH1:Q98TI7:Q91290:Q91662:AAQ88393:AAQ24837:AAQ04638:AAP72156:AAP72157:AAP72158:AAP72159:AAP72160:AAP72161:AAP72162:BAD02270:BAD02274:BAD02275:AAQ24861:AAQ24862:AAR26695:AAR26696:BAD04054:AAN76524:AAN76525
Checkpoint kinase 1                              not opted              17      1.114   SVM        CHK1_SCHPO:CHK1_YEAST:Q91ZN7
Chk1                                             not opted              21      1.397   SVM        CHK1_SCHPO:CHK1_YEAST:Q91ZN7
serine/threonine kinase                          not opted              25      0.001   dictionary O13431:Q6T417:Q8NK62:Q9P830:Q9C1R8:Q7Z878:Q9NZM9:O97143:Q17346:Q17375:Q8I088:Q8I089:Q8I090:Q8I0F2:Q8I0F3:Q8IFW2:Q17368:Q9XJI7:O04384:O24342:O24343:O24527:O65478:Q01849:Q39191:Q8H2C2:Q9LUP6:Q9FET2:Q8W1D3:Q69F86:Q69F87:Q69F91:Q69FA2:Q69FA5:P94599:Q8GDH8:Q9KK90:Q9L423:Q9L707:Q6ABZ1:Q6ADB5:Q6AE50:Q6AEZ5:Q6AHL9:Q6AHM0:Q72PF0:Q72S33:Q7NDX5:Q7NIQ6:Q7NIS9:Q7NKC6:Q7NKY0:Q7NM54:Q7NMV0:Q7NMV8:Q7NN29:Q7NNI9:Q7NPK1:Q7UPA9:Q8PF58:Q8PF69:Q8PL91:Q8PNA2:Q9PQS6:Q8YN99:Q8YNP6:Q8YP33:Q8YPQ1:Q8YQ39:Q8YQF4:Q8YQP7:Q8YQV6:Q8YS23:Q8YS84:Q8YS85:Q8YTF7:Q8YU54:Q8YUE0:Q8YUE1:Q8YUL0:Q8YUS5:Q8YVQ5:Q8YVV4:Q8YX79:Q8YXA4:Q8YZC9:Q8YZW1:Q8Z0A6:Q8RDV0:Q8YLM0:Q8YMH9:Q8YMI4:Q8YMT9:Q8YMW1:Q6KHD8:Q988V2:Q98IK2:O08678:O08679:Q62602:Q62603:O57177:O57252:Q77JF7:Q87065:Q70LG6:Q76LJ5:Q8QGV3:CAD98146:BAC82511
heat shock protein 90                            not opted              36      1.379   SVM        HS90_BRUPA:HS90_EIMTE:HS90_THEPA:Q71QT8:Q71QT9:Q8NKE7:Q8NKE8:Q9P8I3:O44234:O76257:Q24775:Q6S9B4:Q6S9B5:Q6SXP5:Q6TDF9:Q6TP35:Q6TP38:Q6TP40:Q6TP44:Q6TPJ3:Q6USB9:Q6XE31:Q6XE36:Q6XE37:Q75ZW6:Q7RRY5:Q26406:Q7Z1F7:Q86LI4:Q86LI5:Q86LI6:Q86LJ8:Q86LJ9:Q86LK0:Q86LK1:Q86LK2:Q8I8Y3:Q8I8Y4:Q8I8Y5:Q8I8Y6:Q8I8Y7:Q8I8Y8:Q8I8Y9:Q8I8Z0:Q8I8Z1:Q8I8Z2:Q8I8Z3:Q8I8Z4:Q8I8Z5:Q8I9S8:Q8I9S9:Q8I9T0:Q8I9T1:Q8I9T2:Q8I9T3:Q9Y1N9:Q9NDI2:Q9NG53:Q9GQS1:Q9GYX4:Q9GYX5:Q9GYX6:Q967E1:Q6TXV3:Q7M2S3:Q8HZJ7:Q6R0J1:Q6TP36:Q6TP37:Q6TP39:Q6TP41:Q6TP42:Q6TP43:Q6WGI5:Q6WGI6:Q6XE32:Q6XE33:Q6XE34:Q6XE35:Q768R0:Q768R1:Q769C7:Q76B83:Q7XZ96:Q9SAS3:Q9XEX7:Q9ZT55:Q9MB32:Q8SB39:O52913:Q71MH1:Q98TI7:Q91290:Q91662:AAQ88393:AAQ24837:AAQ04638:AAP72156:AAP72157:AAP72158:AAP72159:AAP72160:AAP72161:AAP72162:BAD02270:BAD02274:BAD02275:AAQ24861:AAQ24862:AAR26695:AAR26696:BAD04054:AAN76524:AAN76525
Hsp90                                            not opted              41      1.417   SVM        HS90_BRUPA:HS90_EIMTE:HS90_THEPA:Q71QT8:Q71QT9:Q8NKE7:Q8NKE8:Q9P8I3:O44234:O76257:Q24775:Q6S9B4:Q6S9B5:Q6SXP5:Q6TDF9:Q6TP35:Q6TP38:Q6TP40:Q6TP44:Q6TPJ3:Q6USB9:Q6XE31:Q6XE36:Q6XE37:Q75ZW6:Q7RRY5:Q26406:Q7Z1F7:Q86LI4:Q86LI5:Q86LI6:Q86LJ8:Q86LJ9:Q86LK0:Q86LK1:Q86LK2:Q8I8Y3:Q8I8Y4:Q8I8Y5:Q8I8Y6:Q8I8Y7:Q8I8Y8:Q8I8Y9:Q8I8Z0:Q8I8Z1:Q8I8Z2:Q8I8Z3:Q8I8Z4:Q8I8Z5:Q8I9S8:Q8I9S9:Q8I9T0:Q8I9T1:Q8I9T2:Q8I9T3:Q9Y1N9:Q9NDI2:Q9NG53:Q9GQS1:Q9GYX4:Q9GYX5:Q9GYX6:Q967E1:Q6TXV3:Q7M2S3:Q8HZJ7:Q6R0J1:Q6TP36:Q6TP37:Q6TP39:Q6TP41:Q6TP42:Q6TP43:Q6WGI5:Q6WGI6:Q6XE32:Q6XE33:Q6XE34:Q6XE35:Q768R0:Q768R1:Q769C7:Q76B83:Q7XZ96:Q9SAS3:Q9XEX7:Q9ZT55:Q9MB32:Q8SB39:O52913:Q71MH1:Q98TI7:Q91290:Q91662:AAQ88393:AAQ24837:AAQ04638:AAP72156:AAP72157:AAP72158:AAP72159:AAP72160:AAP72161:AAP72162:BAD02270:BAD02274:BAD02275:AAQ24861:AAQ24862:AAR26695:AAR26696:BAD04054:AAN76524:AAN76525
Chk1                                             not opted              48      1.258   SVM        CHK1_SCHPO:CHK1_YEAST:Q91ZN7
Hsp90                                            not opted              51      0.547   SVM        HS90_BRUPA:HS90_EIMTE:HS90_THEPA:Q71QT8:Q71QT9:Q8NKE7:Q8NKE8:Q9P8I3:O44234:O76257:Q24775:Q6S9B4:Q6S9B5:Q6SXP5:Q6TDF9:Q6TP35:Q6TP38:Q6TP40:Q6TP44:Q6TPJ3:Q6USB9:Q6XE31:Q6XE36:Q6XE37:Q75ZW6:Q7RRY5:Q26406:Q7Z1F7:Q86LI4:Q86LI5:Q86LI6:Q86LJ8:Q86LJ9:Q86LK0:Q86LK1:Q86LK2:Q8I8Y3:Q8I8Y4:Q8I8Y5:Q8I8Y6:Q8I8Y7:Q8I8Y8:Q8I8Y9:Q8I8Z0:Q8I8Z1:Q8I8Z2:Q8I8Z3:Q8I8Z4:Q8I8Z5:Q8I9S8:Q8I9S9:Q8I9T0:Q8I9T1:Q8I9T2:Q8I9T3:Q9Y1N9:Q9NDI2:Q9NG53:Q9GQS1:Q9GYX4:Q9GYX5:Q9GYX6:Q967E1:Q6TXV3:Q7M2S3:Q8HZJ7:Q6R0J1:Q6TP36:Q6TP37:Q6TP39:Q6TP41:Q6TP42:Q6TP43:Q6WGI5:Q6WGI6:Q6XE32:Q6XE33:Q6XE34:Q6XE35:Q768R0:Q768R1:Q769C7:Q76B83:Q7XZ96:Q9SAS3:Q9XEX7:Q9ZT55:Q9MB32:Q8SB39:O52913:Q71MH1:Q98TI7:Q91290:Q91662:AAQ88393:AAQ24837:AAQ04638:AAP72156:AAP72157:AAP72158:AAP72159:AAP72160:AAP72161:AAP72162:BAD02270:BAD02274:BAD02275:AAQ24861:AAQ24862:AAR26695:AAR26696:BAD04054:AAN76524:AAN76525
Chk1                                             not opted              63      1.226   SVM        CHK1_SCHPO:CHK1_YEAST:Q91ZN7
Hsp90                                            not opted              65      1.164   SVM        HS90_BRUPA:HS90_EIMTE:HS90_THEPA:Q71QT8:Q71QT9:Q8NKE7:Q8NKE8:Q9P8I3:O44234:O76257:Q24775:Q6S9B4:Q6S9B5:Q6SXP5:Q6TDF9:Q6TP35:Q6TP38:Q6TP40:Q6TP44:Q6TPJ3:Q6USB9:Q6XE31:Q6XE36:Q6XE37:Q75ZW6:Q7RRY5:Q26406:Q7Z1F7:Q86LI4:Q86LI5:Q86LI6:Q86LJ8:Q86LJ9:Q86LK0:Q86LK1:Q86LK2:Q8I8Y3:Q8I8Y4:Q8I8Y5:Q8I8Y6:Q8I8Y7:Q8I8Y8:Q8I8Y9:Q8I8Z0:Q8I8Z1:Q8I8Z2:Q8I8Z3:Q8I8Z4:Q8I8Z5:Q8I9S8:Q8I9S9:Q8I9T0:Q8I9T1:Q8I9T2:Q8I9T3:Q9Y1N9:Q9NDI2:Q9NG53:Q9GQS1:Q9GYX4:Q9GYX5:Q9GYX6:Q967E1:Q6TXV3:Q7M2S3:Q8HZJ7:Q6R0J1:Q6TP36:Q6TP37:Q6TP39:Q6TP41:Q6TP42:Q6TP43:Q6WGI5:Q6WGI6:Q6XE32:Q6XE33:Q6XE34:Q6XE35:Q768R0:Q768R1:Q769C7:Q76B83:Q7XZ96:Q9SAS3:Q9XEX7:Q9ZT55:Q9MB32:Q8SB39:O52913:Q71MH1:Q98TI7:Q91290:Q91662:AAQ88393:AAQ24837:AAQ04638:AAP72156:AAP72157:AAP72158:AAP72159:AAP72160:AAP72161:AAP72162:BAD02270:BAD02274:BAD02275:AAQ24861:AAQ24862:AAR26695:AAR26696:BAD04054:AAN76524:AAN76525
Chk1                                             not opted              75      0.747   SVM        CHK1_SCHPO:CHK1_YEAST:Q91ZN7
Chk1                                             not opted              84      1.172   SVM        CHK1_SCHPO:CHK1_YEAST:Q91ZN7
Chk1                                             not opted             100      0.768   SVM        CHK1_SCHPO:CHK1_YEAST:Q91ZN7
Hsp90                                            not opted             113      0.704   SVM        HS90_BRUPA:HS90_EIMTE:HS90_THEPA:Q71QT8:Q71QT9:Q8NKE7:Q8NKE8:Q9P8I3:O44234:O76257:Q24775:Q6S9B4:Q6S9B5:Q6SXP5:Q6TDF9:Q6TP35:Q6TP38:Q6TP40:Q6TP44:Q6TPJ3:Q6USB9:Q6XE31:Q6XE36:Q6XE37:Q75ZW6:Q7RRY5:Q26406:Q7Z1F7:Q86LI4:Q86LI5:Q86LI6:Q86LJ8:Q86LJ9:Q86LK0:Q86LK1:Q86LK2:Q8I8Y3:Q8I8Y4:Q8I8Y5:Q8I8Y6:Q8I8Y7:Q8I8Y8:Q8I8Y9:Q8I8Z0:Q8I8Z1:Q8I8Z2:Q8I8Z3:Q8I8Z4:Q8I8Z5:Q8I9S8:Q8I9S9:Q8I9T0:Q8I9T1:Q8I9T2:Q8I9T3:Q9Y1N9:Q9NDI2:Q9NG53:Q9GQS1:Q9GYX4:Q9GYX5:Q9GYX6:Q967E1:Q6TXV3:Q7M2S3:Q8HZJ7:Q6R0J1:Q6TP36:Q6TP37:Q6TP39:Q6TP41:Q6TP42:Q6TP43:Q6WGI5:Q6WGI6:Q6XE32:Q6XE33:Q6XE34:Q6XE35:Q768R0:Q768R1:Q769C7:Q76B83:Q7XZ96:Q9SAS3:Q9XEX7:Q9ZT55:Q9MB32:Q8SB39:O52913:Q71MH1:Q98TI7:Q91290:Q91662:AAQ88393:AAQ24837:AAQ04638:AAP72156:AAP72157:AAP72158:AAP72159:AAP72160:AAP72161:AAP72162:BAD02270:BAD02274:BAD02275:AAQ24861:AAQ24862:AAR26695:AAR26696:BAD04054:AAN76524:AAN76525
Hsp70                                            not opted             115      1.177   SVM        DNAK_ACICA:DNAK_ACTAC:DNAK_AGRTU:DNAK_ALCEU:DNAK_ANAVA:DNAK_APHHA:DNAK_AQUAE:HS70_ACHKL:DNAK_ANASP:DNAK_AQUPY:DNAK_ANASQ:HS70_AJECA:HS70_ALTAL:DNAK_AGRT5:DNAK_BACME:DNAK_BACSH:DNAK_BACST:DNAK_BACSU:DNAK_BORBU:DNAK_BRAJA:DNAK_BRUOV:DNAK_BUCAI:DNAK_BURCE:HS70_BLAEM:HS70_BRELC:HS70_BRUMA:DNAK_BACHD:DNAK_BACTR:DNAK_BURPS:DNAK_BRUME:DNAK_BRECH:DNAK_BUCAP:DNAK_BUCBP:DNAK_BACAA:DNAK_BACCR:DNAK_BACTN:DNAK_BIFLO:DNAK_BRUSU:DNAK_BORBR:DNAK_BORPA:DNAK_BORPE:DNAK_BACAN:DNAK_CAMJE:DNAK_CAUCR:DNAK_CHLMU:DNAK_CHLPN:DNAK_CHLTR:DNAK_CLOAB:DNAK_CLOPA:DNAK_CLOPE:HS70_CERCA:HS70_CHICK:HS70_CHLRE:HS70_CLAHE:HS71_CANAL:DNAK_COXBU:DNAK_CYAPA:DNAK_CYACA:DNAK_CORGL:DNAK_CHLCV:DNAK_CHLTE:DNAK_CLOTE:DNAK_COREF:DNAK_CHLAB:DNAK_CANBF:DNAK_CHRVO:DNAK_CYAME:DNAK_COMAC:DNAK_DEIPR:HS70_DAUCA:DNAK_DEIRA:DNAK_ECOLI:DNAK_ERYRH:DNAK_EHRSE:HS70_ECHGR:HS70_ECHGR:DNAK_ENTFA:DNAK_FRATU:DNAK_FUSNN:DNAK_GUITH:DNAK_GLOVI:DNAK_HAEDU:DNAK_HAEIN:DNAK_HALCU:DNAK_HALMA:DNAK_HELPJ:DNAK_HELPY:HS70_HYDOL:DNAK_HALME:DNAK_HALN1:DNAK_HELHP:DNAK_HALSA:DNAK_LACAC:DNAK_LACLA:DNAK_LACLC:DNAK_LACPL:DNAK_LACSK:DNAK_LACSN:DNAK_LEGPN:DNAK_LEPIN:DNAK_LISIN:DNAK_LISMO:HS70_LEIAM:HS70_LEIBR:HS70_LEIBR:HS70_LEIDO:HS70_LEIMA:HS70_LISIN:DNAK_LEPIC:DNAK_MEGEL:DNAK_METAC:DNAK_METAC:DNAK_METMA:DNAK_METSS:DNAK_METTE:DNAK_METTE:DNAK_METTH:DNAK_MYCAV:DNAK_MYCCA:DNAK_MYCGE:DNAK_MYCGE:DNAK_MYCHO:DNAK_MYCPE:DNAK_MYCPN:DNAK_MYCPN:DNAK_MYCPU:DNAK_MYCSM:DNAK_MYCTU:DNAK_MYXXA:HS70_MAIZE:DNAK_MYCGA:DNAK_NEIMA:DNAK_NEIMB:DNAK_NITEU:HS70_NEUCR:DNAK_OCEIH:DNAK_ODOSI:DNAK_ODOSI:HS70_ONCMY:HS70_ONCTS:HS70_ONCTS:HS70_ONCVO:DNAK_PASHA:DNAK_PASMU:DNAK_PAVLU:DNAK_PORGI:DNAK_PRELO:DNAK_PROAC:DNAK_PSEAE:DNAK_PSEPK:DNAK_PSESG:DNAK_PSESM:HS70_PARBR:HS70_PENCI:HS70_PLACB:HS70_PLAFA:HS70_PLEWA:HS70_PLEWA:HS70_PYRSA:HS7C_PETHY:HS7S_PEA:DNAK_PHOLL:DNAK_RALSO:DNAK_RHILE:DNAK_RHILO:DNAK_RHIME:DNAK_RHOCA:DNAK_RHOMR:DNAK_RHOSP:DNAK_RICCN:DNAK_RICPR:DNAK_RHOBA:DNAK_RHOS7:DNAK_SALTI:DNAK_SALTY:DNAK_SHEON:DNAK_STAAM:DNAK_STAAU:DNAK_STAEP:DNAK_STRA3:DNAK_STRAG:DNAK_STRAW:DNAK_STRCO:DNAK_STRGR:DNAK_STRMU:DNAK_STRP3:DNAK_STRPN:DNAK_STRPY:DNAK_STRR6:DNK1_SYNP7:DNK1_SYNY3:DNK2_SYNP7:DNK2_SYNY3:DNK3_SYNP7:DNK3_SYNY3:HS70_SCHJA:HS70_SCHMA:HS70_SOYBN:DNAK_SHIFL:DNAK_TETHA:DNAK_THEAC:DNAK_THEMA:DNAK_THEMA:DNAK_THERO:DNAK_THETH:DNAK_THETN:DNAK_THEVO:DNAK_THIFE:DNAK_TREPA:DNAK_TROW8:DNAK_TROWT:HS70_TRIRU:HS70_TRYCR:HS74_TRYBB:DNAK_UREPA:DNAK_VIBCH:DNAK_VIBHA:DNAK_VIBPA:DNAK_VIBPR:DNAK_VIBVU:DNAK_VIBVY:DNAK_WIGBR:DNAK_WOLSU:DNAK_XANAC:DNAK_XANCP:DNAK_XYLFA:DNAK_XYLFT:HS70_XENLA:DNAK_YERPE:Q7ZA59:Q8J0C2:O45038:O45039:O62525:O96818:Q6Q426:Q6RV33:Q6RV34:Q6RV35:Q6T259:Q6T260:Q26357:Q26764:Q26936:Q27150:Q7YXJ1:Q7Z0A7:Q7Z0A8:Q7Z0A9:Q7Z0B0:Q8I813:Q8MU92:Q9GTX3:Q95PU3:Q692U8:Q6B3P1:P93662:P93937:Q42332:Q43532:Q84LP2:Q8GUW2:Q9SAU8:Q8S4Q8:Q8RP24:Q8RP25:Q8RP26:Q8RP27:Q8RP28:Q8RP29:Q8RP30:Q8RP31:Q8RP32:Q8RP33:Q8RP34:Q8RP35:Q8RP36:Q8RP37:Q8RP38:Q8RP39:Q8RP40:Q8RP41:Q8RP42:Q8RP43:Q9QWJ5:O91268:Q77BD3:Q77BD4:Q77BD5:Q77BD6:Q77BD7:Q77BD8:Q77BD9:Q77BE0:Q77BE1:Q77BE2:Q77BE3:Q77BE4:Q9W9C2:Q9YIR1:Q9YQ25:Q91U89:Q91U93:O93240:Q6TDU0:Q7ZSX8:Q9IAC1:AAQ83701:AAB47209:AAQ56218:AAN18280:AAN18281:AAN18282:AAR02010:AAR04339:AAR17057:AAR17057:AAR17058:AAR17058:BAD02271:BAD02272:BAD02273:AAO38780:AAR01102:AAR01102:AAR97880:AAR97881:AAR97882
Hsp40                                            not opted             117      1.218   SVM        DNAJ_DEIPR:DNAJ_ECOLI:DNAJ_HALCU:HS41_HUMAN:DJB1_HUMAN:DNAJ_HALME:DJB1_MOUSE:DJB1_MOUSE:DNAJ_METTE:HS41_MOUSE:HS41_MOUSE:DNAJ_STAAU:DNAJ_STAAM:DNAJ_STAEP:Q7YXI9:Q6AMJ3:Q7N8Y3:Q8DWH2
Cdc37                                            not opted             119      1.174   SVM        CC37_CANAL:CC37_CHICK:CC37_DROME:CC37_DROVI:CC37_HUMAN:CC37_MOUSE:CC37_RAT:CC37_SCHPO:CC37_TETFL:CC37_YEAST:Q6DQZ7:Q86CV2:Q86FV5
CK2                                              not opted             125      0.726   SVM        KCY2_BORBU:KCY2_HAEIN
Chk1                                             not opted             138      1.202   SVM        CHK1_SCHPO:CHK1_YEAST:Q91ZN7
p23                                              not opted             150      0.749   SVM        PE23_ARATH:CD5R_BOVIN:ER21_BOVIN:S109_BOVIN:VP24_BDV:YBXB_BACSU:YQXD_BACSU:TCTP_CHICK:CD5R_HUMAN:P23_HUMAN:RRAS_HUMAN:TCTP_HUMAN:TEBP_HUMAN:CD5R_MOUSE:CRAB_MOUSE:RRAS_MOUSE:TCTP_MOUSE:TCTP_PEA:YPAH_PSELE:RL29_RAT:CD5R_RAT:TCTP_SOLTU:SC72_YEAST:Q6PVL9:Q9T1S5:Q9FZR3:Q94MU6:Q9FR62:Q8BJD8:Q8BKY0:Q8BLT0:Q66250:Q692R4:Q692R6:Q692R7:Q692R8:Q692R9:BAC37683
Chk1                                             not opted             168      1.014   SVM        CHK1_SCHPO:CHK1_YEAST:Q91ZN7
Chk1                                             not opted             173      1.078   SVM        CHK1_SCHPO:CHK1_YEAST:Q91ZN7
Hsp90                                            not opted             175      1.390   SVM        HS90_BRUPA:HS90_EIMTE:HS90_THEPA:Q71QT8:Q71QT9:Q8NKE7:Q8NKE8:Q9P8I3:O44234:O76257:Q24775:Q6S9B4:Q6S9B5:Q6SXP5:Q6TDF9:Q6TP35:Q6TP38:Q6TP40:Q6TP44:Q6TPJ3:Q6USB9:Q6XE31:Q6XE36:Q6XE37:Q75ZW6:Q7RRY5:Q26406:Q7Z1F7:Q86LI4:Q86LI5:Q86LI6:Q86LJ8:Q86LJ9:Q86LK0:Q86LK1:Q86LK2:Q8I8Y3:Q8I8Y4:Q8I8Y5:Q8I8Y6:Q8I8Y7:Q8I8Y8:Q8I8Y9:Q8I8Z0:Q8I8Z1:Q8I8Z2:Q8I8Z3:Q8I8Z4:Q8I8Z5:Q8I9S8:Q8I9S9:Q8I9T0:Q8I9T1:Q8I9T2:Q8I9T3:Q9Y1N9:Q9NDI2:Q9NG53:Q9GQS1:Q9GYX4:Q9GYX5:Q9GYX6:Q967E1:Q6TXV3:Q7M2S3:Q8HZJ7:Q6R0J1:Q6TP36:Q6TP37:Q6TP39:Q6TP41:Q6TP42:Q6TP43:Q6WGI5:Q6WGI6:Q6XE32:Q6XE33:Q6XE34:Q6XE35:Q768R0:Q768R1:Q769C7:Q76B83:Q7XZ96:Q9SAS3:Q9XEX7:Q9ZT55:Q9MB32:Q8SB39:O52913:Q71MH1:Q98TI7:Q91290:Q91662:AAQ88393:AAQ24837:AAQ04638:AAP72156:AAP72157:AAP72158:AAP72159:AAP72160:AAP72161:AAP72162:BAD02270:BAD02274:BAD02275:AAQ24861:AAQ24862:AAR26695:AAR26696:BAD04054:AAN76524:AAN76525
Hsp90                                            not opted             216      0.875   SVM        HS90_BRUPA:HS90_EIMTE:HS90_THEPA:Q71QT8:Q71QT9:Q8NKE7:Q8NKE8:Q9P8I3:O44234:O76257:Q24775:Q6S9B4:Q6S9B5:Q6SXP5:Q6TDF9:Q6TP35:Q6TP38:Q6TP40:Q6TP44:Q6TPJ3:Q6USB9:Q6XE31:Q6XE36:Q6XE37:Q75ZW6:Q7RRY5:Q26406:Q7Z1F7:Q86LI4:Q86LI5:Q86LI6:Q86LJ8:Q86LJ9:Q86LK0:Q86LK1:Q86LK2:Q8I8Y3:Q8I8Y4:Q8I8Y5:Q8I8Y6:Q8I8Y7:Q8I8Y8:Q8I8Y9:Q8I8Z0:Q8I8Z1:Q8I8Z2:Q8I8Z3:Q8I8Z4:Q8I8Z5:Q8I9S8:Q8I9S9:Q8I9T0:Q8I9T1:Q8I9T2:Q8I9T3:Q9Y1N9:Q9NDI2:Q9NG53:Q9GQS1:Q9GYX4:Q9GYX5:Q9GYX6:Q967E1:Q6TXV3:Q7M2S3:Q8HZJ7:Q6R0J1:Q6TP36:Q6TP37:Q6TP39:Q6TP41:Q6TP42:Q6TP43:Q6WGI5:Q6WGI6:Q6XE32:Q6XE33:Q6XE34:Q6XE35:Q768R0:Q768R1:Q769C7:Q76B83:Q7XZ96:Q9SAS3:Q9XEX7:Q9ZT55:Q9MB32:Q8SB39:O52913:Q71MH1:Q98TI7:Q91290:Q91662:AAQ88393:AAQ24837:AAQ04638:AAP72156:AAP72157:AAP72158:AAP72159:AAP72160:AAP72161:AAP72162:BAD02270:BAD02274:BAD02275:AAQ24861:AAQ24862:AAR26695:AAR26696:BAD04054:AAN76524:AAN76525

__________________________________________________________________________________________________________________________________________

ID: 16330542
Signal-dependent control of gluconeogenic key enzyme genes through coactivator-associated <n>arginine methyltransferase</n> 1. Together with impaired glucose uptake in skeletal muscle, elevated hepatic gluconeogenesis is largely responsible for the hyperglycemic phenotype in type II diabetic patients. Intracellular glucocorticoid and cyclic adenosine monophosphate <n>(cAMP)/protein</n> kinase A-dependent signaling pathways contribute to aberrant hepatic glucose production through the induction of gluconeogenic enzyme gene expression. Here we show that the coactivator-associated <n>arginine methyltransferase</n> 1 (<n>CARM1</n>) is required for cAMP-mediated activation of rate-limiting gluconeogenic <n>phosphoenolpyruvate carboxykinase</n> (<n>PEPCK</n>; EC 4.1.1.32) and <n>glucose-6-phosphatase</n> genes. Mutational analysis showed that <n>CARM1</n> mediates its effect via the cAMP-responsive element within the <n>PEPCK</n> promoter, which is identified here as a <n>CARM1</n> target in vivo. In hepatocytes, endogenous <n>CARM1</n> physically interacts with cAMP-responsive element binding factor <n>CREB</n> and is recruited to the <n>PEPCK</n> and <n>glucose-6-phosphatase</n> promoters in a cAMP-dependent manner associated with increased promoter methylation. <n>CARM1</n> might, therefore, represent a critical component of cAMP-dependent glucose metabolism in the liver.


The following protein names could be found by NLProt:

NAME                                             ORGANISM            TXT-POS    SCORE   METHOD     DB-ID(S)
arginine methyltransferase                       not opted              10      0.001   dictionary Q99781:Q95VB6:O81813
(cAMP)/protein                                   not opted              44      0.061   SVM        Q9WU73
arginine methyltransferase                       not opted              70      0.001   dictionary Q99781:Q95VB6:O81813
CARM1                                            not opted              74      0.995   SVM        Q99781:Q95VB6:O81813
phosphoenolpyruvate carboxykinase                not opted              84      0.395   SVM        Q86ZF3:Q9HFA7:Q96UL8:Q712L8:P91756:Q7M3S5:Q7RQ70:Q27439:Q27445:Q27455:Q27544:Q27568:Q27639:Q27654:Q27668:Q27672:Q27676:Q27690:Q27704:Q27771:Q27784:Q27790:Q27815:Q27816:Q867W5:Q868C6:Q86QA0:Q86QA1:Q86QA2:Q86QA3:Q86QA4:Q86QA5:Q86QA6:Q86QA7:Q86QA8:Q86QA9:Q86QB0:Q86QB1:Q86QB2:Q86QB3:Q86QB4:Q86QB5:Q86QB6:Q86QB7:Q86QB8:Q86QB9:Q86QC0:Q86QC1:Q86QC2:Q86QC3:Q86QC4:Q86QC5:Q86QC6:Q86QC7:Q86QC8:Q86QC9:Q86QD0:Q86QD1:Q86QD2:Q86QD3:Q86QD4:Q86QD5:Q86QD6:Q86QD7:Q86QD8:Q86QD9:Q86QE0:Q86QE1:Q86QE2:Q86QE3:Q86QE4:Q86QE5:Q86QE6:Q86QE7:Q86QE8:Q86QE9:Q86QF0:Q86QF1:Q86QF2:Q86QF3:Q86QF4:Q86QF5:Q86QF6:Q86QF7:Q86QF8:Q86QF9:Q86QG0:Q86QG1:Q86QG2:Q86QG3:Q86QG4:Q86QG5:Q86QG6:Q86QG7:Q86QG8:Q86QG9:Q86QH0:Q86QH1:Q86QH2:Q86R97:Q8IDR1:Q8MY73:Q8MYL6:Q9U0S1:Q9U750:Q9XYR4:Q9N6N1:Q9N6P3:Q9NHQ3:Q9NHQ4:Q9NHQ5:Q9NHQ7:Q9NHQ8:Q9NHQ9:Q9NHR0:Q9NHR1:Q9NHR2:Q9NHR3:Q9NHR4:Q9NHR5:Q9NHR6:Q9NHR7:Q9NHR8:Q9NHR9:Q9NHS0:Q9NHS1:Q9NHS2:Q9NHS3:Q9NHS4:Q9NHS5:Q9NHS6:Q9NHS8:Q9NHT0:Q9NHT1:Q9NHT2:Q9NHT3:Q9NHT5:Q9NHT6:Q9NHT7:Q9NHT8:Q9NHT9:Q9NHU0:Q9NHU1:Q9NHU2:Q9NJZ7:Q9NJZ8:Q9NJZ9:Q9NK00:Q9NK01:Q9NK02:Q9NK03:Q9NK04:Q9NK05:Q9NK06:Q9NK07:Q9NK08:Q9GPU7:Q9GS49:Q9GS50:Q9GS51:Q9GS52:Q9GS53:Q9GS54:Q9GS55:Q9GS56:Q9GS57:Q9GS58:Q9GS59:Q9GS60:Q9GS61:Q9GS62:Q9GS63:Q9GS64:Q9GS65:Q9GS66:Q9GS67:Q9GS68:Q9GS69:Q9GS70:Q9GS71:Q9GS72:Q9GS73:Q9GS74:Q9GS75:Q95UC6:Q95UC7:Q95UC8:Q95UC9:Q95UD0:Q95UD1:Q95UD2:Q95UD3:Q95UD4:Q95UD5:Q95UD6:Q95UD7:Q95UD8:Q95UD9:Q95UE0:Q95UE1:Q95UE2:Q95UE3:Q95UE4:Q95UE5:Q95UE6:Q95UE7:Q6R6M9:Q8HYZ3:Q8HYZ4:Q8MIM4:Q9GMC6:Q7XAU8:Q84UX1:Q94LX7:Q94LX8:Q94LX9:Q8W2C2:Q8W505:Q6W6X5:Q70IJ3:Q7P555:Q6G8E2:Q6GFR5:Q6CZP5:Q6F5A5:Q6HCB3:Q6AGS4:Q6NET5:Q72GY7:Q72VT0:Q72YV4:Q7MU78:Q7NA45:Q7UAT0:Q7VLT3:Q83A19:Q83J96:Q88SJ6:Q6F8P2:Q746Y3:Q7MQ03:Q816Q7:Q81KH8:Q6WQI7:Q6WQZ6:Q6WQZ7:Q6WQZ8:Q6WR00:Q6WR01:Q6WR02:Q6WR03:Q6WR04:Q6WR05:Q6WR06:Q6WR07:Q6WR08:Q6WR09:Q6WR10:Q6WR11:Q6WR12:Q6WR13:Q6WR14:Q6WR15:Q6WR16:Q6WR17:Q6WR18:Q6WR19:Q6WR20:Q6WR21:Q6WR22:Q6WR23:Q6WR24:Q6WR25:Q6WR26:Q6WR27:Q6WR28:Q6WR29:Q6WR30:Q8AYI4:Q8AYI7:Q98T97:AAQ21123:CAA12234:CAE30482:AAQ23643:AAQ23644:AAQ23645:AAQ23646:AAQ23647:AAQ23648:AAQ23649:AAQ23650:AAQ23651:AAQ23652:AAQ23653:AAQ23654:AAQ23655:AAQ23656:AAQ23657:AAQ23658:AAQ23659:AAQ23660:AAQ23661:AAQ23662:AAQ23663:AAQ23664:AAQ23665:AAQ23666:AAQ23667:AAQ23668:AAQ23669:AAQ23670:AAQ23671:AAQ23672:AAQ23673:AAQ23674:AAQ23675:AAQ23676:AAQ23677:AAQ76084:CAE50707:AAR36775:CAE25804
PEPCK                                            not opted              87      0.999   SVM        Q86ZF3:Q9HFA7:Q96UL8:Q712L8:P91756:Q7M3S5:Q7RQ70:Q27439:Q27445:Q27455:Q27544:Q27568:Q27639:Q27654:Q27668:Q27672:Q27676:Q27690:Q27704:Q27771:Q27784:Q27790:Q27815:Q27816:Q867W5:Q868C6:Q86QA0:Q86QA1:Q86QA2:Q86QA3:Q86QA4:Q86QA5:Q86QA6:Q86QA7:Q86QA8:Q86QA9:Q86QB0:Q86QB1:Q86QB2:Q86QB3:Q86QB4:Q86QB5:Q86QB6:Q86QB7:Q86QB8:Q86QB9:Q86QC0:Q86QC1:Q86QC2:Q86QC3:Q86QC4:Q86QC5:Q86QC6:Q86QC7:Q86QC8:Q86QC9:Q86QD0:Q86QD1:Q86QD2:Q86QD3:Q86QD4:Q86QD5:Q86QD6:Q86QD7:Q86QD8:Q86QD9:Q86QE0:Q86QE1:Q86QE2:Q86QE3:Q86QE4:Q86QE5:Q86QE6:Q86QE7:Q86QE8:Q86QE9:Q86QF0:Q86QF1:Q86QF2:Q86QF3:Q86QF4:Q86QF5:Q86QF6:Q86QF7:Q86QF8:Q86QF9:Q86QG0:Q86QG1:Q86QG2:Q86QG3:Q86QG4:Q86QG5:Q86QG6:Q86QG7:Q86QG8:Q86QG9:Q86QH0:Q86QH1:Q86QH2:Q86R97:Q8IDR1:Q8MY73:Q8MYL6:Q9U0S1:Q9U750:Q9XYR4:Q9N6N1:Q9N6P3:Q9NHQ3:Q9NHQ4:Q9NHQ5:Q9NHQ7:Q9NHQ8:Q9NHQ9:Q9NHR0:Q9NHR1:Q9NHR2:Q9NHR3:Q9NHR4:Q9NHR5:Q9NHR6:Q9NHR7:Q9NHR8:Q9NHR9:Q9NHS0:Q9NHS1:Q9NHS2:Q9NHS3:Q9NHS4:Q9NHS5:Q9NHS6:Q9NHS8:Q9NHT0:Q9NHT1:Q9NHT2:Q9NHT3:Q9NHT5:Q9NHT6:Q9NHT7:Q9NHT8:Q9NHT9:Q9NHU0:Q9NHU1:Q9NHU2:Q9NJZ7:Q9NJZ8:Q9NJZ9:Q9NK00:Q9NK01:Q9NK02:Q9NK03:Q9NK04:Q9NK05:Q9NK06:Q9NK07:Q9NK08:Q9GPU7:Q9GS49:Q9GS50:Q9GS51:Q9GS52:Q9GS53:Q9GS54:Q9GS55:Q9GS56:Q9GS57:Q9GS58:Q9GS59:Q9GS60:Q9GS61:Q9GS62:Q9GS63:Q9GS64:Q9GS65:Q9GS66:Q9GS67:Q9GS68:Q9GS69:Q9GS70:Q9GS71:Q9GS72:Q9GS73:Q9GS74:Q9GS75:Q95UC6:Q95UC7:Q95UC8:Q95UC9:Q95UD0:Q95UD1:Q95UD2:Q95UD3:Q95UD4:Q95UD5:Q95UD6:Q95UD7:Q95UD8:Q95UD9:Q95UE0:Q95UE1:Q95UE2:Q95UE3:Q95UE4:Q95UE5:Q95UE6:Q95UE7:Q6R6M9:Q8HYZ3:Q8HYZ4:Q8MIM4:Q9GMC6:Q7XAU8:Q84UX1:Q94LX7:Q94LX8:Q94LX9:Q8W2C2:Q8W505:Q6W6X5:Q70IJ3:Q7P555:Q6G8E2:Q6GFR5:Q6CZP5:Q6F5A5:Q6HCB3:Q6AGS4:Q6NET5:Q72GY7:Q72VT0:Q72YV4:Q7MU78:Q7NA45:Q7UAT0:Q7VLT3:Q83A19:Q83J96:Q88SJ6:Q6F8P2:Q746Y3:Q7MQ03:Q816Q7:Q81KH8:Q6WQI7:Q6WQZ6:Q6WQZ7:Q6WQZ8:Q6WR00:Q6WR01:Q6WR02:Q6WR03:Q6WR04:Q6WR05:Q6WR06:Q6WR07:Q6WR08:Q6WR09:Q6WR10:Q6WR11:Q6WR12:Q6WR13:Q6WR14:Q6WR15:Q6WR16:Q6WR17:Q6WR18:Q6WR19:Q6WR20:Q6WR21:Q6WR22:Q6WR23:Q6WR24:Q6WR25:Q6WR26:Q6WR27:Q6WR28:Q6WR29:Q6WR30:Q8AYI4:Q8AYI7:Q98T97:AAQ21123:CAA12234:CAE30482:AAQ23643:AAQ23644:AAQ23645:AAQ23646:AAQ23647:AAQ23648:AAQ23649:AAQ23650:AAQ23651:AAQ23652:AAQ23653:AAQ23654:AAQ23655:AAQ23656:AAQ23657:AAQ23658:AAQ23659:AAQ23660:AAQ23661:AAQ23662:AAQ23663:AAQ23664:AAQ23665:AAQ23666:AAQ23667:AAQ23668:AAQ23669:AAQ23670:AAQ23671:AAQ23672:AAQ23673:AAQ23674:AAQ23675:AAQ23676:AAQ23677:AAQ76084:CAE50707:AAR36775:CAE25804
glucose-6-phosphatase                            not opted              93      0.555   SVM        G6PT_CANFA:G6PT_HAPNU:G6PT_HAPXE:G6PT_HUMAN:G6PT_MOUSE:G6PT_RAT:Q6LAP7:Q6LCH4:Q8K3T9:Q9Z186:Q8AYI6:Q8AYI9:Q8JIV3:Q9I9D2:Q98TK3:Q98UF8:AAB19044:CAA65638
CARM1                                            not opted             100      0.574   SVM        Q99781:Q95VB6:O81813
PEPCK                                            not opted             110      1.099   SVM        Q86ZF3:Q9HFA7:Q96UL8:Q712L8:P91756:Q7M3S5:Q7RQ70:Q27439:Q27445:Q27455:Q27544:Q27568:Q27639:Q27654:Q27668:Q27672:Q27676:Q27690:Q27704:Q27771:Q27784:Q27790:Q27815:Q27816:Q867W5:Q868C6:Q86QA0:Q86QA1:Q86QA2:Q86QA3:Q86QA4:Q86QA5:Q86QA6:Q86QA7:Q86QA8:Q86QA9:Q86QB0:Q86QB1:Q86QB2:Q86QB3:Q86QB4:Q86QB5:Q86QB6:Q86QB7:Q86QB8:Q86QB9:Q86QC0:Q86QC1:Q86QC2:Q86QC3:Q86QC4:Q86QC5:Q86QC6:Q86QC7:Q86QC8:Q86QC9:Q86QD0:Q86QD1:Q86QD2:Q86QD3:Q86QD4:Q86QD5:Q86QD6:Q86QD7:Q86QD8:Q86QD9:Q86QE0:Q86QE1:Q86QE2:Q86QE3:Q86QE4:Q86QE5:Q86QE6:Q86QE7:Q86QE8:Q86QE9:Q86QF0:Q86QF1:Q86QF2:Q86QF3:Q86QF4:Q86QF5:Q86QF6:Q86QF7:Q86QF8:Q86QF9:Q86QG0:Q86QG1:Q86QG2:Q86QG3:Q86QG4:Q86QG5:Q86QG6:Q86QG7:Q86QG8:Q86QG9:Q86QH0:Q86QH1:Q86QH2:Q86R97:Q8IDR1:Q8MY73:Q8MYL6:Q9U0S1:Q9U750:Q9XYR4:Q9N6N1:Q9N6P3:Q9NHQ3:Q9NHQ4:Q9NHQ5:Q9NHQ7:Q9NHQ8:Q9NHQ9:Q9NHR0:Q9NHR1:Q9NHR2:Q9NHR3:Q9NHR4:Q9NHR5:Q9NHR6:Q9NHR7:Q9NHR8:Q9NHR9:Q9NHS0:Q9NHS1:Q9NHS2:Q9NHS3:Q9NHS4:Q9NHS5:Q9NHS6:Q9NHS8:Q9NHT0:Q9NHT1:Q9NHT2:Q9NHT3:Q9NHT5:Q9NHT6:Q9NHT7:Q9NHT8:Q9NHT9:Q9NHU0:Q9NHU1:Q9NHU2:Q9NJZ7:Q9NJZ8:Q9NJZ9:Q9NK00:Q9NK01:Q9NK02:Q9NK03:Q9NK04:Q9NK05:Q9NK06:Q9NK07:Q9NK08:Q9GPU7:Q9GS49:Q9GS50:Q9GS51:Q9GS52:Q9GS53:Q9GS54:Q9GS55:Q9GS56:Q9GS57:Q9GS58:Q9GS59:Q9GS60:Q9GS61:Q9GS62:Q9GS63:Q9GS64:Q9GS65:Q9GS66:Q9GS67:Q9GS68:Q9GS69:Q9GS70:Q9GS71:Q9GS72:Q9GS73:Q9GS74:Q9GS75:Q95UC6:Q95UC7:Q95UC8:Q95UC9:Q95UD0:Q95UD1:Q95UD2:Q95UD3:Q95UD4:Q95UD5:Q95UD6:Q95UD7:Q95UD8:Q95UD9:Q95UE0:Q95UE1:Q95UE2:Q95UE3:Q95UE4:Q95UE5:Q95UE6:Q95UE7:Q6R6M9:Q8HYZ3:Q8HYZ4:Q8MIM4:Q9GMC6:Q7XAU8:Q84UX1:Q94LX7:Q94LX8:Q94LX9:Q8W2C2:Q8W505:Q6W6X5:Q70IJ3:Q7P555:Q6G8E2:Q6GFR5:Q6CZP5:Q6F5A5:Q6HCB3:Q6AGS4:Q6NET5:Q72GY7:Q72VT0:Q72YV4:Q7MU78:Q7NA45:Q7UAT0:Q7VLT3:Q83A19:Q83J96:Q88SJ6:Q6F8P2:Q746Y3:Q7MQ03:Q816Q7:Q81KH8:Q6WQI7:Q6WQZ6:Q6WQZ7:Q6WQZ8:Q6WR00:Q6WR01:Q6WR02:Q6WR03:Q6WR04:Q6WR05:Q6WR06:Q6WR07:Q6WR08:Q6WR09:Q6WR10:Q6WR11:Q6WR12:Q6WR13:Q6WR14:Q6WR15:Q6WR16:Q6WR17:Q6WR18:Q6WR19:Q6WR20:Q6WR21:Q6WR22:Q6WR23:Q6WR24:Q6WR25:Q6WR26:Q6WR27:Q6WR28:Q6WR29:Q6WR30:Q8AYI4:Q8AYI7:Q98T97:AAQ21123:CAA12234:CAE30482:AAQ23643:AAQ23644:AAQ23645:AAQ23646:AAQ23647:AAQ23648:AAQ23649:AAQ23650:AAQ23651:AAQ23652:AAQ23653:AAQ23654:AAQ23655:AAQ23656:AAQ23657:AAQ23658:AAQ23659:AAQ23660:AAQ23661:AAQ23662:AAQ23663:AAQ23664:AAQ23665:AAQ23666:AAQ23667:AAQ23668:AAQ23669:AAQ23670:AAQ23671:AAQ23672:AAQ23673:AAQ23674:AAQ23675:AAQ23676:AAQ23677:AAQ76084:CAE50707:AAR36775:CAE25804
CARM1                                            not opted             119      0.995   projected  Q99781:Q95VB6:O81813
CARM1                                            not opted             128      0.337   SVM        Q99781:Q95VB6:O81813
CREB                                             not opted             136      0.905   SVM        CREB_BOVIN:CREB_CHLVR:CREB_ECOLI:CREB_HUMAN:CREB_HYDAT:CREB_MOUSE:CREB_RAT:Q96V54:Q6V963:P70300:Q9W618:AAQ24858
PEPCK                                            not opted             142      1.254   SVM        Q86ZF3:Q9HFA7:Q96UL8:Q712L8:P91756:Q7M3S5:Q7RQ70:Q27439:Q27445:Q27455:Q27544:Q27568:Q27639:Q27654:Q27668:Q27672:Q27676:Q27690:Q27704:Q27771:Q27784:Q27790:Q27815:Q27816:Q867W5:Q868C6:Q86QA0:Q86QA1:Q86QA2:Q86QA3:Q86QA4:Q86QA5:Q86QA6:Q86QA7:Q86QA8:Q86QA9:Q86QB0:Q86QB1:Q86QB2:Q86QB3:Q86QB4:Q86QB5:Q86QB6:Q86QB7:Q86QB8:Q86QB9:Q86QC0:Q86QC1:Q86QC2:Q86QC3:Q86QC4:Q86QC5:Q86QC6:Q86QC7:Q86QC8:Q86QC9:Q86QD0:Q86QD1:Q86QD2:Q86QD3:Q86QD4:Q86QD5:Q86QD6:Q86QD7:Q86QD8:Q86QD9:Q86QE0:Q86QE1:Q86QE2:Q86QE3:Q86QE4:Q86QE5:Q86QE6:Q86QE7:Q86QE8:Q86QE9:Q86QF0:Q86QF1:Q86QF2:Q86QF3:Q86QF4:Q86QF5:Q86QF6:Q86QF7:Q86QF8:Q86QF9:Q86QG0:Q86QG1:Q86QG2:Q86QG3:Q86QG4:Q86QG5:Q86QG6:Q86QG7:Q86QG8:Q86QG9:Q86QH0:Q86QH1:Q86QH2:Q86R97:Q8IDR1:Q8MY73:Q8MYL6:Q9U0S1:Q9U750:Q9XYR4:Q9N6N1:Q9N6P3:Q9NHQ3:Q9NHQ4:Q9NHQ5:Q9NHQ7:Q9NHQ8:Q9NHQ9:Q9NHR0:Q9NHR1:Q9NHR2:Q9NHR3:Q9NHR4:Q9NHR5:Q9NHR6:Q9NHR7:Q9NHR8:Q9NHR9:Q9NHS0:Q9NHS1:Q9NHS2:Q9NHS3:Q9NHS4:Q9NHS5:Q9NHS6:Q9NHS8:Q9NHT0:Q9NHT1:Q9NHT2:Q9NHT3:Q9NHT5:Q9NHT6:Q9NHT7:Q9NHT8:Q9NHT9:Q9NHU0:Q9NHU1:Q9NHU2:Q9NJZ7:Q9NJZ8:Q9NJZ9:Q9NK00:Q9NK01:Q9NK02:Q9NK03:Q9NK04:Q9NK05:Q9NK06:Q9NK07:Q9NK08:Q9GPU7:Q9GS49:Q9GS50:Q9GS51:Q9GS52:Q9GS53:Q9GS54:Q9GS55:Q9GS56:Q9GS57:Q9GS58:Q9GS59:Q9GS60:Q9GS61:Q9GS62:Q9GS63:Q9GS64:Q9GS65:Q9GS66:Q9GS67:Q9GS68:Q9GS69:Q9GS70:Q9GS71:Q9GS72:Q9GS73:Q9GS74:Q9GS75:Q95UC6:Q95UC7:Q95UC8:Q95UC9:Q95UD0:Q95UD1:Q95UD2:Q95UD3:Q95UD4:Q95UD5:Q95UD6:Q95UD7:Q95UD8:Q95UD9:Q95UE0:Q95UE1:Q95UE2:Q95UE3:Q95UE4:Q95UE5:Q95UE6:Q95UE7:Q6R6M9:Q8HYZ3:Q8HYZ4:Q8MIM4:Q9GMC6:Q7XAU8:Q84UX1:Q94LX7:Q94LX8:Q94LX9:Q8W2C2:Q8W505:Q6W6X5:Q70IJ3:Q7P555:Q6G8E2:Q6GFR5:Q6CZP5:Q6F5A5:Q6HCB3:Q6AGS4:Q6NET5:Q72GY7:Q72VT0:Q72YV4:Q7MU78:Q7NA45:Q7UAT0:Q7VLT3:Q83A19:Q83J96:Q88SJ6:Q6F8P2:Q746Y3:Q7MQ03:Q816Q7:Q81KH8:Q6WQI7:Q6WQZ6:Q6WQZ7:Q6WQZ8:Q6WR00:Q6WR01:Q6WR02:Q6WR03:Q6WR04:Q6WR05:Q6WR06:Q6WR07:Q6WR08:Q6WR09:Q6WR10:Q6WR11:Q6WR12:Q6WR13:Q6WR14:Q6WR15:Q6WR16:Q6WR17:Q6WR18:Q6WR19:Q6WR20:Q6WR21:Q6WR22:Q6WR23:Q6WR24:Q6WR25:Q6WR26:Q6WR27:Q6WR28:Q6WR29:Q6WR30:Q8AYI4:Q8AYI7:Q98T97:AAQ21123:CAA12234:CAE30482:AAQ23643:AAQ23644:AAQ23645:AAQ23646:AAQ23647:AAQ23648:AAQ23649:AAQ23650:AAQ23651:AAQ23652:AAQ23653:AAQ23654:AAQ23655:AAQ23656:AAQ23657:AAQ23658:AAQ23659:AAQ23660:AAQ23661:AAQ23662:AAQ23663:AAQ23664:AAQ23665:AAQ23666:AAQ23667:AAQ23668:AAQ23669:AAQ23670:AAQ23671:AAQ23672:AAQ23673:AAQ23674:AAQ23675:AAQ23676:AAQ23677:AAQ76084:CAE50707:AAR36775:CAE25804
glucose-6-phosphatase                            not opted             144      0.375   SVM        G6PT_CANFA:G6PT_HAPNU:G6PT_HAPXE:G6PT_HUMAN:G6PT_MOUSE:G6PT_RAT:Q6LAP7:Q6LCH4:Q8K3T9:Q9Z186:Q8AYI6:Q8AYI9:Q8JIV3:Q9I9D2:Q98TK3:Q98UF8:AAB19044:CAA65638
CARM1                                            not opted             156      0.398   SVM        Q99781:Q95VB6:O81813

__________________________________________________________________________________________________________________________________________

ID: 16729021
Subunit architecture of multimeric complexes isolated directly from cells. Recent developments in purification strategies, together with mass spectrometry (MS) -based proteomics, have identified numerous in vivo protein complexes and suggest the existence of many others. Standard proteomics techniques are, however, unable to describe the overall stoichiometry, subunit interactions and organization of these assemblies, because many are heterogeneous, are present at relatively low cellular abundance and are frequently difficult to isolate. We combine two existing methodologies to tackle these challenges: tandem affinity purification to isolate sufficient quantities of highly pure native complexes, and MS of the intact assemblies and <n>subcomplexes</n> to determine their structural organization. We optimized our protocol with two protein assemblies from saccharomyces cerevisiae (scavenger decapping and nuclear cap-binding complexes), establishing subunit stoichiometry and identifying substoichiometric binding. We then targeted the yeast <n>exosome</n>, a <n>nuclease</n> with ten different subunits, and found that by generating <n>subcomplexes</n>, a three-dimensional interaction map could be derived, demonstrating the utility of our approach for large, heterogeneous cellular complexes.


The following protein names could be found by NLProt:

NAME                                             ORGANISM            TXT-POS    SCORE   METHOD     DB-ID(S)
subcomplexes                                     not opted             113      0.221   SVM        no ID found
exosome                                          not opted             152      0.911   SVM        no ID found
nuclease                                         not opted             155      0.376   SVM        Q93XM3:Q6LB55:Q7WUC3:Q44070:Q8GHZ0:Q9Z4A7:Q9RH84:Q8PDA9:Q8PDT0:Q8PQ81:Q8PQP8:Q8Z038:Q8U613
subcomplexes                                     not opted             166      0.101   SVM        no ID found

__________________________________________________________________________________________________________________________________________

ID: 16710298
Structure and E3-ligase activity of the Ring-Ring complex of <n>polycomb</n> proteins <n>Bmi1</n> and <n>Ring1b</n>. <n>Polycomb</n> group proteins <n>Ring1b</n> and <n>Bmi1</n> (B-cell-specific Moloney murine leukaemia virus integration site 1) are critical components of the chromatin modulating <n>PRC1</n> complex. <n>Histone H2A</n> ubiquitination by the <n>PRC1</n> complex strongly depends on the <n>Ring1b protein</n>. Here we show that the E3-ligase activity of <n>Ring1b</n> on <n>histone H2A</n> is enhanced by <n>Bmi1</n> in vitro. The N-terminal Ring-domains are sufficient for this activity and <n>Ring1a</n> can replace <n>Ring1b</n>. <n>E2</n> enzymes <n>UbcH5a</n>, b, c or <n>UbcH6</n> support this activity with varying processivity and selectivity. All four E2s promote autoubiquitination of <n>Ring1b</n> without affecting E3-ligase activity. We solved the crystal structure of the Ring-Ring heterodimeric complex of <n>Ring1b</n> and <n>Bmi1</n>. In the structure the arrangement of the Ring-domains is similar to another <n>H2A</n> <n>E3</n> ligase, the <n>BRCA1/BARD1</n> complex, but complex formation depends on an N-terminal arm of <n>Ring1b</n> that embraces the <n>Bmi1</n> Ring-domain. Mutation of a critical residue in the <n>E2/E3</n> interface shows that catalytic activity resides in <n>Ring1b</n> and not in <n>Bmi1</n>. These data provide a foundation for understanding the critical enzymatic activity at the core of the <n>PRC1 polycomb</n> complex, which is implicated in stem cell maintenance and cancer.


The following protein names could be found by NLProt:

NAME                                             ORGANISM            TXT-POS    SCORE   METHOD     DB-ID(S)
polycomb                                         not opted              10      1.240   SVM        Q98SI6
Bmi1                                             not opted              12      1.080   SVM        BMI1_FELCA:BMI1_FELCA:BMI1_HUMAN:BMI1_MOUSE:BMI1_MOUSE
Ring1b                                           not opted              14      0.832   SVM        no ID found
Polycomb                                         not opted              16      0.915   SVM        Q98SI6
Ring1b                                           not opted              19      0.530   SVM        no ID found
Bmi1                                             not opted              21      1.724   SVM        BMI1_FELCA:BMI1_FELCA:BMI1_HUMAN:BMI1_MOUSE:BMI1_MOUSE
PRC1                                             not opted              39      0.460   SVM        PS61_ARATH:CBPY_PICPA:CBPY_YEAST:PSA3_YEAST
Histone H2A                                      not opted              42      0.376   SVM        H2A_ACRFO:H2A_ASTRU:H2A_CAEEL:H2A_CAIMO:H2A_CHITH:H2A_CHLRE:H2A_CICAR:H2A_DROME:H2A_EMENI:H2A_EUGGR:H2A_LYCES:H2A_MAIZE:H2A_NEUCR:H2A_OLILU:H2AX_ONCMY:H2A1_PEA:H2A2_PEA:H2A_PARLI:H2A_PETCR:H2A_PICAB:H2A_PLADU:H2A_PLAFA:H2A_SEPOF:H2A_SIPNU:H2A_TRYCR:H2A_URECA:Q7L7L0:Q8IUE6:Q96KK5:Q96QV6:O02613:O02617:O16107:P90596:P90675:P92197:Q26075:Q6LF39:Q6PV61:Q6PV62:Q6WNK9:Q6WNL1:Q6WNL2:Q7K8Z7:Q7M3M0:Q7REI8:Q867J9:Q8I0A8:Q8I0A9:Q8I8I9:Q8I8J1:Q8I8J3:Q8I8J5:Q8I8J6:Q8I8J8:Q8I8J9:Q8I8K0:Q8I8K3:Q8I8K5:Q8I8K7:Q8I8K9:Q8I8L1:Q8I8L2:Q8I8L4:Q8I8L6:Q8I8L8:Q8I8L9:Q8I8M1:Q8I8M3:Q8I8M5:Q8I8M7:Q8I8M9:Q8I8N1:Q8I8N3:Q8I8N5:Q8I8N7:Q8IS87:Q9U027:Q9U9I7:Q9N6F1:Q9BJC8:Q94781:Q94800:Q8WT32:Q8WT33:Q8WT34:Q8WT35:Q8WT36:Q8WT37:Q8WT38:Q40690:Q41918:Q42680:Q43208:Q43310:Q9SII0:Q9STD8:Q9XG56:Q9LD28:Q9LZ46:Q9M531:Q6ZL43:Q6I8Q6:Q64426:Q9Z2R1:P70082:Q788R3:Q788R4:Q98TZ9:Q98U00:Q92064:Q92069:CAB06036:CAD11895:AAN59957:AAN59965:AAN59966:AAN59967:CAD50449:AAN59971:AAN59972:BAC83133:AAH62211:AAQ57266:AAQ57267:AAQ57269
PRC1                                             not opted              47      1.090   SVM        PS61_ARATH:CBPY_PICPA:CBPY_YEAST:PSA3_YEAST
Ring1b protein                                   not opted              53      1.322   SVM        O35699
Ring1b                                           not opted              64      0.756   SVM        no ID found
histone H2A                                      not opted              66      1.507   SVM        H2A_ACRFO:H2A_ASTRU:H2A_CAEEL:H2A_CAIMO:H2A_CHITH:H2A_CHLRE:H2A_CICAR:H2A_DROME:H2A_EMENI:H2A_EUGGR:H2A_LYCES:H2A_MAIZE:H2A_NEUCR:H2A_OLILU:H2AX_ONCMY:H2A1_PEA:H2A2_PEA:H2A_PARLI:H2A_PETCR:H2A_PICAB:H2A_PLADU:H2A_PLAFA:H2A_SEPOF:H2A_SIPNU:H2A_TRYCR:H2A_URECA:Q7L7L0:Q8IUE6:Q96KK5:Q96QV6:O02613:O02617:O16107:P90596:P90675:P92197:Q26075:Q6LF39:Q6PV61:Q6PV62:Q6WNK9:Q6WNL1:Q6WNL2:Q7K8Z7:Q7M3M0:Q7REI8:Q867J9:Q8I0A8:Q8I0A9:Q8I8I9:Q8I8J1:Q8I8J3:Q8I8J5:Q8I8J6:Q8I8J8:Q8I8J9:Q8I8K0:Q8I8K3:Q8I8K5:Q8I8K7:Q8I8K9:Q8I8L1:Q8I8L2:Q8I8L4:Q8I8L6:Q8I8L8:Q8I8L9:Q8I8M1:Q8I8M3:Q8I8M5:Q8I8M7:Q8I8M9:Q8I8N1:Q8I8N3:Q8I8N5:Q8I8N7:Q8IS87:Q9U027:Q9U9I7:Q9N6F1:Q9BJC8:Q94781:Q94800:Q8WT32:Q8WT33:Q8WT34:Q8WT35:Q8WT36:Q8WT37:Q8WT38:Q40690:Q41918:Q42680:Q43208:Q43310:Q9SII0:Q9STD8:Q9XG56:Q9LD28:Q9LZ46:Q9M531:Q6ZL43:Q6I8Q6:Q64426:Q9Z2R1:P70082:Q788R3:Q788R4:Q98TZ9:Q98U00:Q92064:Q92069:CAB06036:CAD11895:AAN59957:AAN59965:AAN59966:AAN59967:CAD50449:AAN59971:AAN59972:BAC83133:AAH62211:AAQ57266:AAQ57267:AAQ57269
Bmi1                                             not opted              71      0.908   SVM        BMI1_FELCA:BMI1_FELCA:BMI1_HUMAN:BMI1_MOUSE:BMI1_MOUSE
Ring1a                                           not opted              84      0.684   SVM        no ID found
Ring1b                                           not opted              87      0.208   SVM        no ID found
E2                                               not opted              89      1.127   SVM        E314_ADEB3:Y06N_BPT4:HEMA_CVBON:DLHD_MANSE:ASCD_YERPE:ASCD_YERPS:O14212:Q9US46:Q9P3U8:Q25252:O80157:Q7Y4F3:Q7Y4G6:Q7Y4H1:Q858P8:Q9WWG4:Q9IIG8
UbcH5a                                           not opted              91      0.826   SVM        UB5A_HUMAN
UbcH6                                            not opted              97      0.711   SVM        UBC6_HUMAN:UBC6_MOUSE
Ring1b                                           not opted             113      0.792   SVM        no ID found
Ring1b                                           not opted             130      1.008   SVM        no ID found
Bmi1                                             not opted             132      1.372   SVM        BMI1_FELCA:BMI1_FELCA:BMI1_HUMAN:BMI1_MOUSE:BMI1_MOUSE
H2A                                              not opted             146      0.831   SVM        CAA70283
E3                                               not opted             147      1.127   inherited  E314_ADEB3:Y06N_BPT4:HEMA_CVBON:DLHD_MANSE:ASCD_YERPE:ASCD_YERPS:O14212:Q9US46:Q9P3U8:Q25252:O80157:Q7Y4F3:Q7Y4G6:Q7Y4H1:Q858P8:Q9WWG4:Q9IIG8
BRCA1/BARD1                                      not opted             151      0.380   SVM        no ID found
Ring1b                                           not opted             163      0.592   SVM        no ID found
Bmi1                                             not opted             167      0.497   SVM        BMI1_FELCA:BMI1_FELCA:BMI1_HUMAN:BMI1_MOUSE:BMI1_MOUSE
E2/E3                                            not opted             177      0.253   SVM        no ID found
Ring1b                                           not opted             185      0.741   SVM        no ID found
Bmi1                                             not opted             189      1.056   SVM        BMI1_FELCA:BMI1_FELCA:BMI1_HUMAN:BMI1_MOUSE:BMI1_MOUSE
PRC1 polycomb                                    not opted             207      0.468   SVM        no ID found

__________________________________________________________________________________________________________________________________________

ID: 16710293
<n>NR2B</n> tyrosine phosphorylation modulates fear learning as well as amygdaloid synaptic plasticity. Phosphorylation of neural proteins in response to a diverse array of external stimuli is one of the main mechanisms underlying dynamic changes in neural circuitry. The <n>NR2B</n> subunit of the <n>NMDA receptor</n> is tyrosine-phosphorylated in the brain, with Tyr-1472 its major phosphorylation site. Here, we generate mice with a knockin mutation of the Tyr-1472 site to phenylalanine (Y1472F) and show that Tyr-1472 phosphorylation is essential for fear learning and amygdaloid synaptic plasticity. The knockin mice show impaired fear-related learning and reduced amygdaloid long-term potentiation. <n>NMDA</n> receptor-mediated <n>CaMKII</n> signaling is impaired in YF/YF mice. Electron microscopic analyses reveal that the Y1472F mutant of the <n>NR2B</n> subunit shows improper localization at synapses in the amygdala. We thus identify Tyr-1472 phosphorylation as a key mediator of fear learning and amygdaloid synaptic plasticity.


The following protein names could be found by NLProt:

NAME                                             ORGANISM            TXT-POS    SCORE   METHOD     DB-ID(S)
NR2B                                             not opted               1      0.516   SVM        NME2_HUMAN:NME2_MOUSE:NME2_RAT
NR2B                                             not opted              41      0.708   SVM        NME2_HUMAN:NME2_MOUSE:NME2_RAT
NMDA receptor                                    not opted              45      1.693   SVM        Q788P0:Q91804
NMDA                                             not opted             106      0.509   SVM        no ID found
CaMKII                                           not opted             108      0.118   SVM        no ID found
NR2B                                             not opted             126      1.007   SVM        NME2_HUMAN:NME2_MOUSE:NME2_RAT

__________________________________________________________________________________________________________________________________________

ID: 16710296
<n>UBP43</n> is a novel regulator of <n>interferon</n> signaling independent of its <n>ISG15</n> <n>isopeptidase</n> activity. <n>Interferons</n> (IFNs) regulate diverse cellular functions through activation of the Janus kinase-signal transducer and activator of transcription (<n>JAK-STAT</n>) pathway. Lack of <n>Ubp43</n>, an IFN-inducible <n>ISG15</n> deconjugating enzyme, leads to IFN hypersensitivity in ubp43-/- mice, suggesting an important function of <n>Ubp43</n> in downregulation of IFN responses. Here, we show that <n>Ubp43</n> negatively regulates IFN signaling independent of its <n>isopeptidase</n> activity towards <n>ISG15</n>. <n>Ubp43</n> functions specifically for type I IFN signaling by downregulating the <n>JAK-STAT</n> pathway at the level of the <n>IFN receptor</n>. Using molecular, biochemical, and genetic approaches, we demonstrate that <n>Ubp43</n> specifically binds to the <n>IFNAR2 receptor</n> subunit and inhibits the activity of receptor-associated <n>JAK1</n> by blocking the interaction between <n>JAK</n> and the <n>IFN receptor</n>. These data implicate <n>Ubp43</n> as a novel in vivo inhibitor of signal transduction pathways that are specifically triggered by type I IFN.


The following protein names could be found by NLProt:

NAME                                             ORGANISM            TXT-POS    SCORE   METHOD     DB-ID(S)
UBP43                                            not opted               1      1.056   SVM        UBPI_MOUSE:UB18_MOUSE
interferon                                       not opted               7      1.072   SVM        Q6SR85:Q6VTG9:Q6VTH0:Q6WVG1:Q70I18:Q75SZ2:Q76KA5:Q7ZSZ4:Q800G9:Q800H0:Q800H1:Q8AY12:Q91278:AAP92146:CAE45642:AAQ96596:AAQ96597:BAC99048:AAR20886:BAD04983:BAD04984
ISG15                                            not opted              12      0.329   SVM        UCRP_BOVIN:UCRP_HUMAN:UCRP_MOUSE
isopeptidase                                     not opted              13      0.180   projected  no ID found
Interferons                                      not opted              16      0.928   SVM        no ID found
JAK-STAT                                         not opted              36      0.506   SVM        no ID found
Ubp43                                            not opted              42      1.160   projected  UBPI_MOUSE:UB18_MOUSE
ISG15                                            not opted              46      0.769   projected  UCRP_BOVIN:UCRP_HUMAN:UCRP_MOUSE
Ubp43                                            not opted              63      1.160   SVM        UBPI_MOUSE:UB18_MOUSE
Ubp43                                            not opted              75      0.750   SVM        UBPI_MOUSE:UB18_MOUSE
isopeptidase                                     not opted              83      0.180   SVM        no ID found
ISG15                                            not opted              86      0.769   SVM        UCRP_BOVIN:UCRP_HUMAN:UCRP_MOUSE
Ubp43                                            not opted              88      0.466   SVM        UBPI_MOUSE:UB18_MOUSE
JAK-STAT                                         not opted              99      0.095   SVM        no ID found
IFN receptor                                     not opted             106      0.493   SVM        no ID found
Ubp43                                            not opted             121      1.008   SVM        UBPI_MOUSE:UB18_MOUSE
IFNAR2 receptor                                  not opted             126      0.113   SVM        no ID found
JAK1                                             not opted             135      0.557   SVM        JAK1_BRARE:JAK1_BRARE:JAK1_CYPCA:JAK1_CYPCA:JAK1_HUMAN:JAK1_HUMAN:JAK1_MOUSE:JAK1_MOUSE:Q9YHZ9
JAK                                              not opted             141      0.703   SVM        no ID found
IFN receptor                                     not opted             144      0.462   SVM        no ID found
Ubp43                                            not opted             150      0.872   SVM        UBPI_MOUSE:UB18_MOUSE

__________________________________________________________________________________________________________________________________________

ID: 16710297
Crystal structure of <n>CHP2</n> complexed with NHE1-cytosolic region and an implication for pH regulation. The plasma membrane Na+/H+ exchangers (NHE) require <n>calcineurin B homologous protein</n> (<n>CHP</n>) as an obligatory binding partner for ion transport. Here, we report the first crystal structure of <n>CHP</n> (<n>CHP2</n> isoform) in complex with its binding domain in <n>NHE1</n>. We show that the cytoplasmic alpha-helix of <n>NHE1</n> is inserted into the hydrophobic cleft formed by N- and C-lobes of <n>CHP2</n> and that the size and shape of this crevice together with hydrogen bond formation at multiple positions assure a high degree of specificity for interaction with NHE members. Structure-based mutagenesis revealed the importance of hydrophobic interactions between <n>CHP/NHE1</n> for the function of <n>NHE1</n>. Furthermore, the crystal structure shows the existence of a protruding <n>CHP-unique</n> region, and deletion of this region in <n>CHP2</n> inhibited the <n>NHE1</n> activity by inducing the acidic shift of intracellular pH dependence, while preserving interaction with <n>NHE1</n>. These findings suggest that <n>CHP</n> serves as an obligatory subunit that is required both for supporting the basic activity and regulating the pH-sensing of <n>NHE1</n> via interactions between distinct parts of these proteins.


The following protein names could be found by NLProt:

NAME                                             ORGANISM            TXT-POS    SCORE   METHOD     DB-ID(S)
CHP2                                             not opted               4      1.271   SVM        CHP2_HUMAN:CHP2_MOUSE
calcineurin B homologous protein                 not opted              25      0.900   SVM        CA22_HUMAN
CHP                                              not opted              30      1.269   SVM        CA22_HUMAN
CHP                                              not opted              50      1.748   SVM        CA22_HUMAN
CHP2                                             not opted              52      0.981   SVM        CHP2_HUMAN:CHP2_MOUSE
NHE1                                             not opted              62      1.025   SVM        NAH1_BOVIN:NAH1_BOVIN:NAH1_CRIGR:NAH1_CRIGR:NAH1_HUMAN:NAH1_HUMAN:NAH1_MOUSE:NAH1_MOUSE:NAH1_PIG:NAH1_PIG:NAH1_RABIT:NAH1_RABIT:NAH1_RAT:NAH1_RAT:O08938:AAR85890
NHE1                                             not opted              71      1.391   SVM        NAH1_BOVIN:NAH1_BOVIN:NAH1_CRIGR:NAH1_CRIGR:NAH1_HUMAN:NAH1_HUMAN:NAH1_MOUSE:NAH1_MOUSE:NAH1_PIG:NAH1_PIG:NAH1_RABIT:NAH1_RABIT:NAH1_RAT:NAH1_RAT:O08938:AAR85890
CHP2                                             not opted              84      1.413   SVM        CHP2_HUMAN:CHP2_MOUSE
CHP                                              not opted             123      1.748   projected  CA22_HUMAN
NHE1                                             not opted             128      1.308   SVM        NAH1_BOVIN:NAH1_BOVIN:NAH1_CRIGR:NAH1_CRIGR:NAH1_HUMAN:NAH1_HUMAN:NAH1_MOUSE:NAH1_MOUSE:NAH1_PIG:NAH1_PIG:NAH1_RABIT:NAH1_RABIT:NAH1_RAT:NAH1_RAT:O08938:AAR85890
CHP                                              not opted             141      1.748   projected  CA22_HUMAN
CHP2                                             not opted             150      0.895   SVM        CHP2_HUMAN:CHP2_MOUSE
NHE1                                             not opted             153      1.190   SVM        NAH1_BOVIN:NAH1_BOVIN:NAH1_CRIGR:NAH1_CRIGR:NAH1_HUMAN:NAH1_HUMAN:NAH1_MOUSE:NAH1_MOUSE:NAH1_PIG:NAH1_PIG:NAH1_RABIT:NAH1_RABIT:NAH1_RAT:NAH1_RAT:O08938:AAR85890
NHE1                                             not opted             169      1.308   SVM        NAH1_BOVIN:NAH1_BOVIN:NAH1_CRIGR:NAH1_CRIGR:NAH1_HUMAN:NAH1_HUMAN:NAH1_MOUSE:NAH1_MOUSE:NAH1_PIG:NAH1_PIG:NAH1_RABIT:NAH1_RABIT:NAH1_RAT:NAH1_RAT:O08938:AAR85890
CHP                                              not opted             175      0.803   SVM        CA22_HUMAN
NHE1                                             not opted             195      1.198   SVM        NAH1_BOVIN:NAH1_BOVIN:NAH1_CRIGR:NAH1_CRIGR:NAH1_HUMAN:NAH1_HUMAN:NAH1_MOUSE:NAH1_MOUSE:NAH1_PIG:NAH1_PIG:NAH1_RABIT:NAH1_RABIT:NAH1_RAT:NAH1_RAT:O08938:AAR85890

__________________________________________________________________________________________________________________________________________

ID: 16415858
<n>V-ATPase</n> interacts with ARNO and <n>Arf6</n> in early endosomes and regulates the protein degradative pathway. The recruitment of the small <n>GTPase Arf6</n> and ARNO from cytosol to endosomal membranes is driven by <n>V-ATPase-dependent</n> intra-endosomal acidification. The molecular mechanism that mediates this pH-sensitive recruitment and its role are unknown. Here, we demonstrate that <n>Arf6</n> interacts with the <n>c-subunit</n>, and ARNO with the a2-isoform of <n>V-ATPase</n>. The a2-isoform is targeted to early endosomes, interacts with ARNO in an intra-endosomal acidification-dependent manner, and disruption of this interaction results in reversible inhibition of endocytosis. Inhibition of endosomal acidification abrogates protein trafficking between early and late endosomal compartments. These data demonstrate the crucial role of early endosomal acidification and <n>V-ATPase/ARNO/Arf6</n> interactions in the regulation of the endocytic degradative pathway. They also indicate that <n>V-ATPase</n> could modulate membrane trafficking by recruiting and interacting with ARNO and <n>Arf6</n>; characteristics that are consistent with the role of <n>V-ATPase</n> as an essential component of the endosomal pH-sensing machinery.


The following protein names could be found by NLProt:

NAME                                             ORGANISM            TXT-POS    SCORE   METHOD     DB-ID(S)
V-ATPase                                         not opted               1      1.011   SVM        VATH_PIG
Arf6                                             not opted               6      1.107   SVM        ARF6_CHICK:ARF6_HUMAN:ARF6_XENLA:Q6H6V4:AAP50257
GTPase Arf6                                      not opted              22      0.524   SVM        no ID found
V-ATPase                                         not opted              34      1.603   projected  VATH_PIG
Arf6                                             not opted              57      1.094   SVM        ARF6_CHICK:ARF6_HUMAN:ARF6_XENLA:Q6H6V4:AAP50257
c-subunit                                        not opted              61      0.735   SVM        no ID found
V-ATPase                                         not opted              69      1.603   SVM        VATH_PIG
V-ATPase                                         not opted             125      1.603   projected  VATH_PIG
V-ATPase                                         not opted             140      0.424   SVM        VATH_PIG
Arf6                                             not opted             152      0.897   SVM        ARF6_CHICK:ARF6_HUMAN:ARF6_XENLA:Q6H6V4:AAP50257
V-ATPase                                         not opted             162      1.311   SVM        VATH_PIG

__________________________________________________________________________________________________________________________________________

ID: 16642042
Genetic analysis of <n>synaptotagmin</n> 2 in spontaneous and Ca2+-triggered neurotransmitter release. <n>Synaptotagmin</n> 2 resembles <n>synaptotagmin 1</n>, the Ca2+ sensor for fast neurotransmitter release in forebrain synapses, but little is known about <n>synaptotagmin 2</n> function. Here, we describe a severely ataxic mouse strain that harbors a single, destabilizing amino-acid substitution (I377N) in <n>synaptotagmin</n> 2. In Calyx of Held synapses, this mutation causes a delay and a decrease in Ca2+-induced but not in hypertonic sucrose-induced release, suggesting that <n>synaptotagmin</n> 2 mediates Ca2+ triggering of evoked release in brainstem synapses. Unexpectedly, we additionally observed in <n>synaptotagmin</n> 2 mutant synapses a dramatic increase in spontaneous release. <n>Synaptotagmin</n> 1-deficient excitatory and inhibitory cortical synapses also displayed a large increase in spontaneous release, demonstrating that this effect was shared among <n>synaptotagmins</n> 1 and 2. Our data suggest that <n>synaptotagmin 1</n> and 2 perform equivalent functions in the Ca2+ triggering of action potential-induced release and in the restriction of spontaneous release, consistent with a general role of <n>synaptotagmins</n> in controlling 'release slots' for synaptic vesicles at the active zone.


The following protein names could be found by NLProt:

NAME                                             ORGANISM            TXT-POS    SCORE   METHOD     DB-ID(S)
synaptotagmin                                    not opted               4      0.001   dictionary SY65_APLCA:SY65_DROME:Q07529:Q25393:Q9BMF3:Q9GRB0:CAE85115
Synaptotagmin                                    not opted              13      0.001   dictionary SY65_APLCA:SY65_DROME:Q07529:Q25393:Q9BMF3:Q9GRB0:CAE85115
synaptotagmin 1                                  not opted              16      0.869   SVM        Q707N6:Q707N7:Q9BI77:Q9BI78:Q707P0:Q707P1:Q707P2:Q707P4:Q707P5:CAE85101:CAE85102:CAE85103:CAE85104:CAE85105:CAE85106:CAE85107:CAE85108:CAE85109:CAE85110:CAE85111:CAE85112:CAE85113:CAE85114
synaptotagmin 2                                  not opted              35      1.281   inherited  no ID found
synaptotagmin                                    not opted              60      0.001   dictionary SY65_APLCA:SY65_DROME:Q07529:Q25393:Q9BMF3:Q9GRB0:CAE85115
synaptotagmin                                    not opted              88      0.001   dictionary SY65_APLCA:SY65_DROME:Q07529:Q25393:Q9BMF3:Q9GRB0:CAE85115
synaptotagmin                                    not opted             106      0.001   dictionary SY65_APLCA:SY65_DROME:Q07529:Q25393:Q9BMF3:Q9GRB0:CAE85115
Synaptotagmin                                    not opted             117      0.487   SVM        SY65_APLCA:SY65_DROME:Q07529:Q25393:Q9BMF3:Q9GRB0:CAE85115
synaptotagmins                                   not opted             140      0.370   projected  no ID found
synaptotagmin 1                                  not opted             149      1.281   SVM        no ID found
synaptotagmins                                   not opted             178      0.370   SVM        no ID found

__________________________________________________________________________________________________________________________________________

ID: 16684526
Redox-responsive in vitro modulation of the signalling state of the isolated <n>PrrB</n> <n>sensor kinase</n> of rhodobacter sphaeroides <n>NCIB 8253</n>. Prr is a global regulatory system that controls a large and diverse range of genes in rhodobacter sphaeroides in response to changing conditions of environmental redox potential. <n>PrrB</n> is the membrane-bound <n>sensor kinase</n> and previously we showed that the purified, detergent-solubilised intact membrane protein is functional in autophosphorylation, <n>phosphotransfer</n> and phosphatase activities. Here we confirm that it also senses and responds directly to its environmental signal, redox potential; strong autophosphorylation of <n>PrrB</n> occurred in response to dithiothreitol (DTT) -induced reducing conditions (and levels increased in response to a wide 0.1-100 mM DTT range), whilst under oxidising conditions, <n>PrrB</n> exhibited low, just detectable levels of autophosphorylation. The clear response of <n>PrrB</n> to changes in reducing conditions confirmed its suitability for in vitro studies to identify modulators of its phosphorylation signalling state, and was used here to investigate whether <n>PrrB</n> might sense more than one redox-related signal, such as signals of cell energy status. NADH, ATP and AMP were found to exert no detectable effect on maintenance of the <n>PrrB-P</n> signalling state. By contrast, adenosine diphosphate produced a very strong increase in <n>PrrB-P</n> dephosphorylation rate, presumably through the back-conversion of <n>PrrB-P</n> to <n>PrrB</n>.


The following protein names could be found by NLProt:

NAME                                             ORGANISM            TXT-POS    SCORE   METHOD     DB-ID(S)
PrrB                                             not opted              12      0.375   SVM        PRRB_ECOLI:T1SP_ECOLI:PRRB_MYCLE:PRRB_MYCTU:REGB_RHOSH:O25479
sensor kinase                                    not opted              13      0.001   dictionary O68317:Q6RER7:Q49120:Q51775:Q52721:Q56688:Q842F9:Q8KT75:Q9L906:Q9LCW6:Q9RLD1:Q9F7D6:Q936U9:Q8VPU0:O34757:Q8CXG3:Q8P646:Q8P9T7:Q8PLL7:Q9F160:Q98M23:BAC75411:AAR90121
NCIB 8253                                        not opted              17      0.877   SVM        no ID found
PrrB                                             not opted              47      1.042   SVM        PRRB_ECOLI:T1SP_ECOLI:PRRB_MYCLE:PRRB_MYCTU:REGB_RHOSH:O25479
sensor kinase                                    not opted              51      0.001   dictionary O68317:Q6RER7:Q49120:Q51775:Q52721:Q56688:Q842F9:Q8KT75:Q9L906:Q9LCW6:Q9RLD1:Q9F7D6:Q936U9:Q8VPU0:O34757:Q8CXG3:Q8P646:Q8P9T7:Q8PLL7:Q9F160:Q98M23:BAC75411:AAR90121
phosphotransfer                                  not opted              70      0.183   SVM        no ID found
PrrB                                             not opted              96      0.668   SVM        PRRB_ECOLI:T1SP_ECOLI:PRRB_MYCLE:PRRB_MYCTU:REGB_RHOSH:O25479
PrrB                                             not opted             128      0.566   SVM        PRRB_ECOLI:T1SP_ECOLI:PRRB_MYCLE:PRRB_MYCTU:REGB_RHOSH:O25479
PrrB                                             not opted             142      1.022   SVM        PRRB_ECOLI:T1SP_ECOLI:PRRB_MYCLE:PRRB_MYCTU:REGB_RHOSH:O25479
PrrB                                             not opted             171      0.720   SVM        PRRB_ECOLI:T1SP_ECOLI:PRRB_MYCLE:PRRB_MYCTU:REGB_RHOSH:O25479
PrrB-P                                           not opted             204      0.506   SVM        no ID found
PrrB-P                                           not opted             219      0.166   SVM        no ID found
PrrB-P                                           not opted             228      0.502   SVM        no ID found
PrrB                                             not opted             230      1.125   SVM        PRRB_ECOLI:T1SP_ECOLI:PRRB_MYCLE:PRRB_MYCTU:REGB_RHOSH:O25479

__________________________________________________________________________________________________________________________________________

ID: 16354671
Roles of the hydrophobic cavity and lid of <n>LolA</n> in the lipoprotein transfer reaction in escherichia coli. <n>LolA</n>, a periplasmic chaperone, binds to outer membrane-specific lipoproteins released from the inner membrane through the action of an ATP-binding cassette transporter, <n>LolCDE</n> and then transfers them to the <n>outer membrane receptor LolB</n>, thereby mediating the inner to outer membrane transport of lipoproteins. The crystal structure of free <n>LolA</n> revealed that it has an internal hydrophobic cavity, which is surrounded by hydrophobic residues and closed by a lid comprising alpha-helices. The hydrophobic cavity most likely represents the binding site for the lipid moiety of a lipoprotein. It is speculated that the lid undergoes opening and closing upon the binding and transfer of lipoproteins, respectively. To determine the functions of the hydrophobic cavity and lid in detail, 14 residues involved in the formation of these structures were subjected to random mutagenesis. Among the obtained 21 <n>LolA</n> derivatives that did not support growth, 14 were active as to the binding of lipoproteins but defective in the transfer of lipoproteins to <n>LolB</n>, causing the periplasmic accumulation of a lipoprotein as a complex with a <n>LolA</n> derivative. A <n>LolA</n> derivative, I93G, bound lipoproteins faster than wild-type <n>LolA</n> did, whereas it did not transfer associated lipoproteins to <n>LolB</n>. When I93G and wild type <n>LolA</n> co-existed, lipoproteins were bound only to I93G; which therefore exhibited a dominant negative property. Another derivative, L59R, was also defective in the transfer of lipoproteins to <n>LolB</n> but did not exhibit a dominant negative property. Taken together, these results indicate that both the hydrophobic cavity and the lid are critically important for not only the binding of lipoproteins but also their transfer.


The following protein names could be found by NLProt:

NAME                                             ORGANISM            TXT-POS    SCORE   METHOD     DB-ID(S)
LolA                                             not opted               9      1.094   SVM        LOLA_CAMJE:LOLA_COXBU:LOLL_DROME:LOLS_DROME:LOLA_ECOLI:LOLA_HAEIN:LOLA_HELPJ:LOLA_HELPY:LOLA_NEIMA:LOLA_NEIMB:LOLA_PASMU:LOLA_PSEAE:LOLA_PSESY:LOLA_RALSO:LOLA_SALTI:LOLA_SALTY:LOLA_VIBCH:LOLA_VIBPA:LOLA_WIGBR:LOLA_XANAC:LOLA_XANCP:LOLA_XYLFA:LOLA_XYLFT:LOLA_YERPE:BAC67596:BAC67616:BAC67636:BAC67656:AAF58773:AAF58777
LolA                                             not opted              18      0.989   SVM        LOLA_CAMJE:LOLA_COXBU:LOLL_DROME:LOLS_DROME:LOLA_ECOLI:LOLA_HAEIN:LOLA_HELPJ:LOLA_HELPY:LOLA_NEIMA:LOLA_NEIMB:LOLA_PASMU:LOLA_PSEAE:LOLA_PSESY:LOLA_RALSO:LOLA_SALTI:LOLA_SALTY:LOLA_VIBCH:LOLA_VIBPA:LOLA_WIGBR:LOLA_XANAC:LOLA_XANCP:LOLA_XYLFA:LOLA_XYLFT:LOLA_YERPE:BAC67596:BAC67616:BAC67636:BAC67656:AAF58773:AAF58777
LolCDE                                           not opted              43      0.675   SVM        no ID found
outer membrane receptor LolB , thereby           not opted              50      0.800   SVM        no ID found
LolA                                             not opted              71      0.828   SVM        LOLA_CAMJE:LOLA_COXBU:LOLL_DROME:LOLS_DROME:LOLA_ECOLI:LOLA_HAEIN:LOLA_HELPJ:LOLA_HELPY:LOLA_NEIMA:LOLA_NEIMB:LOLA_PASMU:LOLA_PSEAE:LOLA_PSESY:LOLA_RALSO:LOLA_SALTI:LOLA_SALTY:LOLA_VIBCH:LOLA_VIBPA:LOLA_WIGBR:LOLA_XANAC:LOLA_XANCP:LOLA_XYLFA:LOLA_XYLFT:LOLA_YERPE:BAC67596:BAC67616:BAC67636:BAC67656:AAF58773:AAF58777
LolA                                             not opted             164      1.353   projected  LOLA_CAMJE:LOLA_COXBU:LOLL_DROME:LOLS_DROME:LOLA_ECOLI:LOLA_HAEIN:LOLA_HELPJ:LOLA_HELPY:LOLA_NEIMA:LOLA_NEIMB:LOLA_PASMU:LOLA_PSEAE:LOLA_PSESY:LOLA_RALSO:LOLA_SALTI:LOLA_SALTY:LOLA_VIBCH:LOLA_VIBPA:LOLA_WIGBR:LOLA_XANAC:LOLA_XANCP:LOLA_XYLFA:LOLA_XYLFT:LOLA_YERPE:BAC67596:BAC67616:BAC67636:BAC67656:AAF58773:AAF58777
LolB                                             not opted             189      1.131   SVM        LOLB_ACTAC:LOLB_ECOLI:LOLB_ECOL6:LOLB_HAEIN:LOLB_HAEDU:LOLB_NEIMA:LOLB_NEIMB:LOLD_NEIMB:LOLB_PASMU:LOLB_PSEAE:LOLB_PSEPK:LOLB_PSESM:LOLB_RALSO:LOLB_SALTI:LOLB_SALTY:LOLB_VIBCH:LOLB_VIBPA:LOLB_XANAC:LOLB_XANCP:LOLB_XYLFA:LOLB_XYLFT:LOLB_YERPE
LolA                                             not opted             203      0.115   SVM        LOLA_CAMJE:LOLA_COXBU:LOLL_DROME:LOLS_DROME:LOLA_ECOLI:LOLA_HAEIN:LOLA_HELPJ:LOLA_HELPY:LOLA_NEIMA:LOLA_NEIMB:LOLA_PASMU:LOLA_PSEAE:LOLA_PSESY:LOLA_RALSO:LOLA_SALTI:LOLA_SALTY:LOLA_VIBCH:LOLA_VIBPA:LOLA_WIGBR:LOLA_XANAC:LOLA_XANCP:LOLA_XYLFA:LOLA_XYLFT:LOLA_YERPE:BAC67596:BAC67616:BAC67636:BAC67656:AAF58773:AAF58777
LolA                                             not opted             207      0.257   SVM        LOLA_CAMJE:LOLA_COXBU:LOLL_DROME:LOLS_DROME:LOLA_ECOLI:LOLA_HAEIN:LOLA_HELPJ:LOLA_HELPY:LOLA_NEIMA:LOLA_NEIMB:LOLA_PASMU:LOLA_PSEAE:LOLA_PSESY:LOLA_RALSO:LOLA_SALTI:LOLA_SALTY:LOLA_VIBCH:LOLA_VIBPA:LOLA_WIGBR:LOLA_XANAC:LOLA_XANCP:LOLA_XYLFA:LOLA_XYLFT:LOLA_YERPE:BAC67596:BAC67616:BAC67636:BAC67656:AAF58773:AAF58777
LolA                                             not opted             217      1.353   SVM        LOLA_CAMJE:LOLA_COXBU:LOLL_DROME:LOLS_DROME:LOLA_ECOLI:LOLA_HAEIN:LOLA_HELPJ:LOLA_HELPY:LOLA_NEIMA:LOLA_NEIMB:LOLA_PASMU:LOLA_PSEAE:LOLA_PSESY:LOLA_RALSO:LOLA_SALTI:LOLA_SALTY:LOLA_VIBCH:LOLA_VIBPA:LOLA_WIGBR:LOLA_XANAC:LOLA_XANCP:LOLA_XYLFA:LOLA_XYLFT:LOLA_YERPE:BAC67596:BAC67616:BAC67636:BAC67656:AAF58773:AAF58777
LolB                                             not opted             228      1.034   SVM        LOLB_ACTAC:LOLB_ECOLI:LOLB_ECOL6:LOLB_HAEIN:LOLB_HAEDU:LOLB_NEIMA:LOLB_NEIMB:LOLD_NEIMB:LOLB_PASMU:LOLB_PSEAE:LOLB_PSEPK:LOLB_PSESM:LOLB_RALSO:LOLB_SALTI:LOLB_SALTY:LOLB_VIBCH:LOLB_VIBPA:LOLB_XANAC:LOLB_XANCP:LOLB_XYLFA:LOLB_XYLFT:LOLB_YERPE
LolA                                             not opted             235      0.303   SVM        LOLA_CAMJE:LOLA_COXBU:LOLL_DROME:LOLS_DROME:LOLA_ECOLI:LOLA_HAEIN:LOLA_HELPJ:LOLA_HELPY:LOLA_NEIMA:LOLA_NEIMB:LOLA_PASMU:LOLA_PSEAE:LOLA_PSESY:LOLA_RALSO:LOLA_SALTI:LOLA_SALTY:LOLA_VIBCH:LOLA_VIBPA:LOLA_WIGBR:LOLA_XANAC:LOLA_XANCP:LOLA_XYLFA:LOLA_XYLFT:LOLA_YERPE:BAC67596:BAC67616:BAC67636:BAC67656:AAF58773:AAF58777
LolB                                             not opted             267      1.043   SVM        LOLB_ACTAC:LOLB_ECOLI:LOLB_ECOL6:LOLB_HAEIN:LOLB_HAEDU:LOLB_NEIMA:LOLB_NEIMB:LOLD_NEIMB:LOLB_PASMU:LOLB_PSEAE:LOLB_PSEPK:LOLB_PSESM:LOLB_RALSO:LOLB_SALTI:LOLB_SALTY:LOLB_VIBCH:LOLB_VIBPA:LOLB_XANAC:LOLB_XANCP:LOLB_XYLFA:LOLB_XYLFT:LOLB_YERPE

__________________________________________________________________________________________________________________________________________

ID: 16326698
<n>BRCA1</n> affects lipid synthesis through its interaction with <n>acetyl-CoA carboxylase</n>. germ line alterations in <n>BRCA1</n> (breast cancer susceptibility gene 1) are associated with an increased susceptibility to breast and ovarian cancer. <n>BRCA1</n> acts as a scaffold protein implicated in multiple cellular functions, such as transcription, DNA repair, and ubiquitination. However, the molecular mechanisms responsible for tumorigenesis are not yet fully understood. We have recently demonstrated that <n>BRCA1</n> interacts in vivo with <n>acetyl coenzyme A carboxylase alpha</n> (<n>ACCA</n>) through its tandem of <n>BRCA1</n> C terminus (BRCT) domains. To understand the biological function of the BRCA1.ACCA complex, we sought to determine whether <n>BRCA1</n> is a regulator of lipogenesis through its interaction with <n>ACCA</n>. We showed here that RNA inhibition-mediated down-regulation of <n>BRCA1</n> expression induced a marked increase in the fatty acid synthesis. We then delineated the biochemical characteristics of the complex and found that <n>BRCA1</n> interacts solely with the phosphorylated and inactive form of <n>ACCA</n> (<n>P-ACCA</n>). Finally, we demonstrated that <n>BRCA1</n> affects lipid synthesis by preventing <n>P-ACCA</n> dephosphorylation. These results suggest that <n>BRCA1</n> affects lipogenesis through binding to <n>P-ACCA</n>, providing a new mechanism by which <n>BRCA1</n> may exert a tumor suppressor function.


The following protein names could be found by NLProt:

NAME                                             ORGANISM            TXT-POS    SCORE   METHOD     DB-ID(S)
BRCA1                                            not opted               1      0.595   SVM        BRC1_CANFA:BRC1_HUMAN:BRC1_MOUSE:BRC1_PANTR:BRC1_RAT:Q92897:O46484:O46485:O46486:O46488:O46489:O46490:Q6JC70:Q7YQT0:Q7YQT1:Q7YQT2:Q7YQT3:Q7YQT4:Q7YQT5:Q7YQT6:Q7YQT7:Q7YQT8:Q7YQT9:Q7YQU0:Q7YQU1:Q7YQU2:Q7YQU3:Q866F5:Q866F6:Q866F7:Q866F8:Q866Z0:Q8HXN1:Q8HXN2:Q8HXN3:Q8HXN4:Q8HXN5:Q8HXN6:Q8HYE8:Q8HZS1:Q8HZS2:Q8HZS3:Q8HZS4:Q8HZS5:Q8HZS6:Q8HZS7:Q8HZS8:Q8HZS9:Q8HZT0:Q8HZT1:Q9TT62:Q9TT63:Q9TT64:Q9TT65:Q9TT66:Q9TT67:Q9TT68:Q9TT69:Q9TU33:Q9BDT1:Q9BDT2:Q9BDT3:Q9BDT4:Q9BDT5:Q9BDT6:Q9BDT7:Q9BDT8:Q9BDT9:Q9BDU0:Q9BDU1:Q9BDU2:Q9BDU3:Q9BDU4:Q9BDU5:Q9BDU6:Q9BDU7:Q9BDU8:Q9BDU9:Q9BDV0:Q9BDV1:Q9BDV2:Q9BDV3:Q9BDV4:Q9BDV5:Q9BDV6:Q9BDV7:Q9BDV8:Q9BDV9:Q9BDW0:Q9BDW1:Q9BDW2:Q9BDW3:Q95N69:Q95N70:Q95N71:Q8SQF6:Q8SQF7:Q8SQF8:Q8SQF9:Q8SQG0:Q8SQG1:Q8SQG2:Q8SQG3:Q8SQG4:Q8SQG5:Q8SQG6:Q8WMT3:Q8WMT4:Q8WMT5:Q8WMT6:Q8WMT7:Q8WMT8:Q8RXD4:Q8CGX4:Q8CGX5:Q8CGX6:Q8CGX9:Q8CGY0:Q8CGY1:Q8CGY2:Q8CGY3:Q8CGY5:Q9Z1D2:Q9JKL6:Q99MX3:Q99MX4:Q924D9:Q924E0:Q924E1:Q924E2:Q924E3:Q924E4:AAN11299:AAP12647:AAH62429:AAR89523
acetyl-CoA carboxylase                           not opted               9      0.530   SVM        COAC_CHICK:COAC_RAT:COAC_SCHPO:COAC_SHEEP:COAC_YEAST:O60033:Q12721:Q70BT2:Q9HFP6:O62847:Q06980:Q6RSS7:Q863D6:Q9TTA3:O19968:O19970:O19972:O19974:O19976:O19978:Q8W2C6:O04849:O04850:O23960:O24316:O65185:P92936:Q08367:Q6SZP8:Q70G84:Q7DN91:Q7XHK2:Q38970:Q39478:Q39849:Q39850:Q40010:Q40326:Q41525:Q42617:Q42793:Q43248:Q84JC3:Q84U78:Q84U79:Q850M7:Q8L4W0:Q8L4W1:Q8L4W2:Q8L4W3:Q8L4W4:Q8L4W5:Q8L4W6:Q8L4W7:Q8L529:Q8L530:Q8L531:Q8L566:Q8LLR5:Q8LLR6:Q8LLR7:Q8LLR8:Q8LLR9:Q8LLS0:Q8LLS1:Q8LLS2:Q8LLS3:Q9S987:Q9SPD1:Q9SPD2:Q9SPD3:Q9ZPN1:Q9LDT4:Q9LL89:Q9LL90:Q9LLR1:Q9MBB4:Q9FEH8:Q9FNT7:Q93X90:Q93X91:Q94FR5:Q94FR6:Q94FR7:Q94FR8:Q94FR9:Q94FS0:Q94FS1:Q8RUQ9:Q8RW87:Q8S3M1:Q8VWF7:Q8VWG1:Q8VWH3:Q9L7W3:Q7NUE0:Q7VGT2:Q7VI82:Q8CML8:Q8CML9:Q99TP3:Q99TW7:Q8XLG5:Q8XLG6:Q8XLG7:Q8XLG9:Q7CPM0:O70151:Q9ESZ5:Q8R4V6:AAF80463:CAE46627:AAR14315:AAR86714
BRCA1                                            not opted              16      1.433   SVM        BRC1_CANFA:BRC1_HUMAN:BRC1_MOUSE:BRC1_PANTR:BRC1_RAT:Q92897:O46484:O46485:O46486:O46488:O46489:O46490:Q6JC70:Q7YQT0:Q7YQT1:Q7YQT2:Q7YQT3:Q7YQT4:Q7YQT5:Q7YQT6:Q7YQT7:Q7YQT8:Q7YQT9:Q7YQU0:Q7YQU1:Q7YQU2:Q7YQU3:Q866F5:Q866F6:Q866F7:Q866F8:Q866Z0:Q8HXN1:Q8HXN2:Q8HXN3:Q8HXN4:Q8HXN5:Q8HXN6:Q8HYE8:Q8HZS1:Q8HZS2:Q8HZS3:Q8HZS4:Q8HZS5:Q8HZS6:Q8HZS7:Q8HZS8:Q8HZS9:Q8HZT0:Q8HZT1:Q9TT62:Q9TT63:Q9TT64:Q9TT65:Q9TT66:Q9TT67:Q9TT68:Q9TT69:Q9TU33:Q9BDT1:Q9BDT2:Q9BDT3:Q9BDT4:Q9BDT5:Q9BDT6:Q9BDT7:Q9BDT8:Q9BDT9:Q9BDU0:Q9BDU1:Q9BDU2:Q9BDU3:Q9BDU4:Q9BDU5:Q9BDU6:Q9BDU7:Q9BDU8:Q9BDU9:Q9BDV0:Q9BDV1:Q9BDV2:Q9BDV3:Q9BDV4:Q9BDV5:Q9BDV6:Q9BDV7:Q9BDV8:Q9BDV9:Q9BDW0:Q9BDW1:Q9BDW2:Q9BDW3:Q95N69:Q95N70:Q95N71:Q8SQF6:Q8SQF7:Q8SQF8:Q8SQF9:Q8SQG0:Q8SQG1:Q8SQG2:Q8SQG3:Q8SQG4:Q8SQG5:Q8SQG6:Q8WMT3:Q8WMT4:Q8WMT5:Q8WMT6:Q8WMT7:Q8WMT8:Q8RXD4:Q8CGX4:Q8CGX5:Q8CGX6:Q8CGX9:Q8CGY0:Q8CGY1:Q8CGY2:Q8CGY3:Q8CGY5:Q9Z1D2:Q9JKL6:Q99MX3:Q99MX4:Q924D9:Q924E0:Q924E1:Q924E2:Q924E3:Q924E4:AAN11299:AAP12647:AAH62429:AAR89523
BRCA1                                            not opted              35      0.890   SVM        BRC1_CANFA:BRC1_HUMAN:BRC1_MOUSE:BRC1_PANTR:BRC1_RAT:Q92897:O46484:O46485:O46486:O46488:O46489:O46490:Q6JC70:Q7YQT0:Q7YQT1:Q7YQT2:Q7YQT3:Q7YQT4:Q7YQT5:Q7YQT6:Q7YQT7:Q7YQT8:Q7YQT9:Q7YQU0:Q7YQU1:Q7YQU2:Q7YQU3:Q866F5:Q866F6:Q866F7:Q866F8:Q866Z0:Q8HXN1:Q8HXN2:Q8HXN3:Q8HXN4:Q8HXN5:Q8HXN6:Q8HYE8:Q8HZS1:Q8HZS2:Q8HZS3:Q8HZS4:Q8HZS5:Q8HZS6:Q8HZS7:Q8HZS8:Q8HZS9:Q8HZT0:Q8HZT1:Q9TT62:Q9TT63:Q9TT64:Q9TT65:Q9TT66:Q9TT67:Q9TT68:Q9TT69:Q9TU33:Q9BDT1:Q9BDT2:Q9BDT3:Q9BDT4:Q9BDT5:Q9BDT6:Q9BDT7:Q9BDT8:Q9BDT9:Q9BDU0:Q9BDU1:Q9BDU2:Q9BDU3:Q9BDU4:Q9BDU5:Q9BDU6:Q9BDU7:Q9BDU8:Q9BDU9:Q9BDV0:Q9BDV1:Q9BDV2:Q9BDV3:Q9BDV4:Q9BDV5:Q9BDV6:Q9BDV7:Q9BDV8:Q9BDV9:Q9BDW0:Q9BDW1:Q9BDW2:Q9BDW3:Q95N69:Q95N70:Q95N71:Q8SQF6:Q8SQF7:Q8SQF8:Q8SQF9:Q8SQG0:Q8SQG1:Q8SQG2:Q8SQG3:Q8SQG4:Q8SQG5:Q8SQG6:Q8WMT3:Q8WMT4:Q8WMT5:Q8WMT6:Q8WMT7:Q8WMT8:Q8RXD4:Q8CGX4:Q8CGX5:Q8CGX6:Q8CGX9:Q8CGY0:Q8CGY1:Q8CGY2:Q8CGY3:Q8CGY5:Q9Z1D2:Q9JKL6:Q99MX3:Q99MX4:Q924D9:Q924E0:Q924E1:Q924E2:Q924E3:Q924E4:AAN11299:AAP12647:AAH62429:AAR89523
BRCA1                                            not opted              76      1.081   SVM        BRC1_CANFA:BRC1_HUMAN:BRC1_MOUSE:BRC1_PANTR:BRC1_RAT:Q92897:O46484:O46485:O46486:O46488:O46489:O46490:Q6JC70:Q7YQT0:Q7YQT1:Q7YQT2:Q7YQT3:Q7YQT4:Q7YQT5:Q7YQT6:Q7YQT7:Q7YQT8:Q7YQT9:Q7YQU0:Q7YQU1:Q7YQU2:Q7YQU3:Q866F5:Q866F6:Q866F7:Q866F8:Q866Z0:Q8HXN1:Q8HXN2:Q8HXN3:Q8HXN4:Q8HXN5:Q8HXN6:Q8HYE8:Q8HZS1:Q8HZS2:Q8HZS3:Q8HZS4:Q8HZS5:Q8HZS6:Q8HZS7:Q8HZS8:Q8HZS9:Q8HZT0:Q8HZT1:Q9TT62:Q9TT63:Q9TT64:Q9TT65:Q9TT66:Q9TT67:Q9TT68:Q9TT69:Q9TU33:Q9BDT1:Q9BDT2:Q9BDT3:Q9BDT4:Q9BDT5:Q9BDT6:Q9BDT7:Q9BDT8:Q9BDT9:Q9BDU0:Q9BDU1:Q9BDU2:Q9BDU3:Q9BDU4:Q9BDU5:Q9BDU6:Q9BDU7:Q9BDU8:Q9BDU9:Q9BDV0:Q9BDV1:Q9BDV2:Q9BDV3:Q9BDV4:Q9BDV5:Q9BDV6:Q9BDV7:Q9BDV8:Q9BDV9:Q9BDW0:Q9BDW1:Q9BDW2:Q9BDW3:Q95N69:Q95N70:Q95N71:Q8SQF6:Q8SQF7:Q8SQF8:Q8SQF9:Q8SQG0:Q8SQG1:Q8SQG2:Q8SQG3:Q8SQG4:Q8SQG5:Q8SQG6:Q8WMT3:Q8WMT4:Q8WMT5:Q8WMT6:Q8WMT7:Q8WMT8:Q8RXD4:Q8CGX4:Q8CGX5:Q8CGX6:Q8CGX9:Q8CGY0:Q8CGY1:Q8CGY2:Q8CGY3:Q8CGY5:Q9Z1D2:Q9JKL6:Q99MX3:Q99MX4:Q924D9:Q924E0:Q924E1:Q924E2:Q924E3:Q924E4:AAN11299:AAP12647:AAH62429:AAR89523
acetyl coenzyme A carboxylase alpha              not opted              81      0.083   SVM        Q705X8:Q705X9
ACCA                                             not opted              87      1.290   SVM        Q705X8:Q705X9
BRCA1                                            not opted              93      0.987   SVM        BRC1_CANFA:BRC1_HUMAN:BRC1_MOUSE:BRC1_PANTR:BRC1_RAT:Q92897:O46484:O46485:O46486:O46488:O46489:O46490:Q6JC70:Q7YQT0:Q7YQT1:Q7YQT2:Q7YQT3:Q7YQT4:Q7YQT5:Q7YQT6:Q7YQT7:Q7YQT8:Q7YQT9:Q7YQU0:Q7YQU1:Q7YQU2:Q7YQU3:Q866F5:Q866F6:Q866F7:Q866F8:Q866Z0:Q8HXN1:Q8HXN2:Q8HXN3:Q8HXN4:Q8HXN5:Q8HXN6:Q8HYE8:Q8HZS1:Q8HZS2:Q8HZS3:Q8HZS4:Q8HZS5:Q8HZS6:Q8HZS7:Q8HZS8:Q8HZS9:Q8HZT0:Q8HZT1:Q9TT62:Q9TT63:Q9TT64:Q9TT65:Q9TT66:Q9TT67:Q9TT68:Q9TT69:Q9TU33:Q9BDT1:Q9BDT2:Q9BDT3:Q9BDT4:Q9BDT5:Q9BDT6:Q9BDT7:Q9BDT8:Q9BDT9:Q9BDU0:Q9BDU1:Q9BDU2:Q9BDU3:Q9BDU4:Q9BDU5:Q9BDU6:Q9BDU7:Q9BDU8:Q9BDU9:Q9BDV0:Q9BDV1:Q9BDV2:Q9BDV3:Q9BDV4:Q9BDV5:Q9BDV6:Q9BDV7:Q9BDV8:Q9BDV9:Q9BDW0:Q9BDW1:Q9BDW2:Q9BDW3:Q95N69:Q95N70:Q95N71:Q8SQF6:Q8SQF7:Q8SQF8:Q8SQF9:Q8SQG0:Q8SQG1:Q8SQG2:Q8SQG3:Q8SQG4:Q8SQG5:Q8SQG6:Q8WMT3:Q8WMT4:Q8WMT5:Q8WMT6:Q8WMT7:Q8WMT8:Q8RXD4:Q8CGX4:Q8CGX5:Q8CGX6:Q8CGX9:Q8CGY0:Q8CGY1:Q8CGY2:Q8CGY3:Q8CGY5:Q9Z1D2:Q9JKL6:Q99MX3:Q99MX4:Q924D9:Q924E0:Q924E1:Q924E2:Q924E3:Q924E4:AAN11299:AAP12647:AAH62429:AAR89523
BRCA1                                            not opted             116      1.159   SVM        BRC1_CANFA:BRC1_HUMAN:BRC1_MOUSE:BRC1_PANTR:BRC1_RAT:Q92897:O46484:O46485:O46486:O46488:O46489:O46490:Q6JC70:Q7YQT0:Q7YQT1:Q7YQT2:Q7YQT3:Q7YQT4:Q7YQT5:Q7YQT6:Q7YQT7:Q7YQT8:Q7YQT9:Q7YQU0:Q7YQU1:Q7YQU2:Q7YQU3:Q866F5:Q866F6:Q866F7:Q866F8:Q866Z0:Q8HXN1:Q8HXN2:Q8HXN3:Q8HXN4:Q8HXN5:Q8HXN6:Q8HYE8:Q8HZS1:Q8HZS2:Q8HZS3:Q8HZS4:Q8HZS5:Q8HZS6:Q8HZS7:Q8HZS8:Q8HZS9:Q8HZT0:Q8HZT1:Q9TT62:Q9TT63:Q9TT64:Q9TT65:Q9TT66:Q9TT67:Q9TT68:Q9TT69:Q9TU33:Q9BDT1:Q9BDT2:Q9BDT3:Q9BDT4:Q9BDT5:Q9BDT6:Q9BDT7:Q9BDT8:Q9BDT9:Q9BDU0:Q9BDU1:Q9BDU2:Q9BDU3:Q9BDU4:Q9BDU5:Q9BDU6:Q9BDU7:Q9BDU8:Q9BDU9:Q9BDV0:Q9BDV1:Q9BDV2:Q9BDV3:Q9BDV4:Q9BDV5:Q9BDV6:Q9BDV7:Q9BDV8:Q9BDV9:Q9BDW0:Q9BDW1:Q9BDW2:Q9BDW3:Q95N69:Q95N70:Q95N71:Q8SQF6:Q8SQF7:Q8SQF8:Q8SQF9:Q8SQG0:Q8SQG1:Q8SQG2:Q8SQG3:Q8SQG4:Q8SQG5:Q8SQG6:Q8WMT3:Q8WMT4:Q8WMT5:Q8WMT6:Q8WMT7:Q8WMT8:Q8RXD4:Q8CGX4:Q8CGX5:Q8CGX6:Q8CGX9:Q8CGY0:Q8CGY1:Q8CGY2:Q8CGY3:Q8CGY5:Q9Z1D2:Q9JKL6:Q99MX3:Q99MX4:Q924D9:Q924E0:Q924E1:Q924E2:Q924E3:Q924E4:AAN11299:AAP12647:AAH62429:AAR89523
ACCA                                             not opted             126      1.198   SVM        Q705X8:Q705X9
BRCA1                                            not opted             136      1.375   SVM        BRC1_CANFA:BRC1_HUMAN:BRC1_MOUSE:BRC1_PANTR:BRC1_RAT:Q92897:O46484:O46485:O46486:O46488:O46489:O46490:Q6JC70:Q7YQT0:Q7YQT1:Q7YQT2:Q7YQT3:Q7YQT4:Q7YQT5:Q7YQT6:Q7YQT7:Q7YQT8:Q7YQT9:Q7YQU0:Q7YQU1:Q7YQU2:Q7YQU3:Q866F5:Q866F6:Q866F7:Q866F8:Q866Z0:Q8HXN1:Q8HXN2:Q8HXN3:Q8HXN4:Q8HXN5:Q8HXN6:Q8HYE8:Q8HZS1:Q8HZS2:Q8HZS3:Q8HZS4:Q8HZS5:Q8HZS6:Q8HZS7:Q8HZS8:Q8HZS9:Q8HZT0:Q8HZT1:Q9TT62:Q9TT63:Q9TT64:Q9TT65:Q9TT66:Q9TT67:Q9TT68:Q9TT69:Q9TU33:Q9BDT1:Q9BDT2:Q9BDT3:Q9BDT4:Q9BDT5:Q9BDT6:Q9BDT7:Q9BDT8:Q9BDT9:Q9BDU0:Q9BDU1:Q9BDU2:Q9BDU3:Q9BDU4:Q9BDU5:Q9BDU6:Q9BDU7:Q9BDU8:Q9BDU9:Q9BDV0:Q9BDV1:Q9BDV2:Q9BDV3:Q9BDV4:Q9BDV5:Q9BDV6:Q9BDV7:Q9BDV8:Q9BDV9:Q9BDW0:Q9BDW1:Q9BDW2:Q9BDW3:Q95N69:Q95N70:Q95N71:Q8SQF6:Q8SQF7:Q8SQF8:Q8SQF9:Q8SQG0:Q8SQG1:Q8SQG2:Q8SQG3:Q8SQG4:Q8SQG5:Q8SQG6:Q8WMT3:Q8WMT4:Q8WMT5:Q8WMT6:Q8WMT7:Q8WMT8:Q8RXD4:Q8CGX4:Q8CGX5:Q8CGX6:Q8CGX9:Q8CGY0:Q8CGY1:Q8CGY2:Q8CGY3:Q8CGY5:Q9Z1D2:Q9JKL6:Q99MX3:Q99MX4:Q924D9:Q924E0:Q924E1:Q924E2:Q924E3:Q924E4:AAN11299:AAP12647:AAH62429:AAR89523
BRCA1                                            not opted             160      1.043   SVM        BRC1_CANFA:BRC1_HUMAN:BRC1_MOUSE:BRC1_PANTR:BRC1_RAT:Q92897:O46484:O46485:O46486:O46488:O46489:O46490:Q6JC70:Q7YQT0:Q7YQT1:Q7YQT2:Q7YQT3:Q7YQT4:Q7YQT5:Q7YQT6:Q7YQT7:Q7YQT8:Q7YQT9:Q7YQU0:Q7YQU1:Q7YQU2:Q7YQU3:Q866F5:Q866F6:Q866F7:Q866F8:Q866Z0:Q8HXN1:Q8HXN2:Q8HXN3:Q8HXN4:Q8HXN5:Q8HXN6:Q8HYE8:Q8HZS1:Q8HZS2:Q8HZS3:Q8HZS4:Q8HZS5:Q8HZS6:Q8HZS7:Q8HZS8:Q8HZS9:Q8HZT0:Q8HZT1:Q9TT62:Q9TT63:Q9TT64:Q9TT65:Q9TT66:Q9TT67:Q9TT68:Q9TT69:Q9TU33:Q9BDT1:Q9BDT2:Q9BDT3:Q9BDT4:Q9BDT5:Q9BDT6:Q9BDT7:Q9BDT8:Q9BDT9:Q9BDU0:Q9BDU1:Q9BDU2:Q9BDU3:Q9BDU4:Q9BDU5:Q9BDU6:Q9BDU7:Q9BDU8:Q9BDU9:Q9BDV0:Q9BDV1:Q9BDV2:Q9BDV3:Q9BDV4:Q9BDV5:Q9BDV6:Q9BDV7:Q9BDV8:Q9BDV9:Q9BDW0:Q9BDW1:Q9BDW2:Q9BDW3:Q95N69:Q95N70:Q95N71:Q8SQF6:Q8SQF7:Q8SQF8:Q8SQF9:Q8SQG0:Q8SQG1:Q8SQG2:Q8SQG3:Q8SQG4:Q8SQG5:Q8SQG6:Q8WMT3:Q8WMT4:Q8WMT5:Q8WMT6:Q8WMT7:Q8WMT8:Q8RXD4:Q8CGX4:Q8CGX5:Q8CGX6:Q8CGX9:Q8CGY0:Q8CGY1:Q8CGY2:Q8CGY3:Q8CGY5:Q9Z1D2:Q9JKL6:Q99MX3:Q99MX4:Q924D9:Q924E0:Q924E1:Q924E2:Q924E3:Q924E4:AAN11299:AAP12647:AAH62429:AAR89523
ACCA                                             not opted             170      1.829   SVM        Q705X8:Q705X9
P-ACCA                                           not opted             172      0.545   projected  no ID found
BRCA1                                            not opted             180      0.871   SVM        BRC1_CANFA:BRC1_HUMAN:BRC1_MOUSE:BRC1_PANTR:BRC1_RAT:Q92897:O46484:O46485:O46486:O46488:O46489:O46490:Q6JC70:Q7YQT0:Q7YQT1:Q7YQT2:Q7YQT3:Q7YQT4:Q7YQT5:Q7YQT6:Q7YQT7:Q7YQT8:Q7YQT9:Q7YQU0:Q7YQU1:Q7YQU2:Q7YQU3:Q866F5:Q866F6:Q866F7:Q866F8:Q866Z0:Q8HXN1:Q8HXN2:Q8HXN3:Q8HXN4:Q8HXN5:Q8HXN6:Q8HYE8:Q8HZS1:Q8HZS2:Q8HZS3:Q8HZS4:Q8HZS5:Q8HZS6:Q8HZS7:Q8HZS8:Q8HZS9:Q8HZT0:Q8HZT1:Q9TT62:Q9TT63:Q9TT64:Q9TT65:Q9TT66:Q9TT67:Q9TT68:Q9TT69:Q9TU33:Q9BDT1:Q9BDT2:Q9BDT3:Q9BDT4:Q9BDT5:Q9BDT6:Q9BDT7:Q9BDT8:Q9BDT9:Q9BDU0:Q9BDU1:Q9BDU2:Q9BDU3:Q9BDU4:Q9BDU5:Q9BDU6:Q9BDU7:Q9BDU8:Q9BDU9:Q9BDV0:Q9BDV1:Q9BDV2:Q9BDV3:Q9BDV4:Q9BDV5:Q9BDV6:Q9BDV7:Q9BDV8:Q9BDV9:Q9BDW0:Q9BDW1:Q9BDW2:Q9BDW3:Q95N69:Q95N70:Q95N71:Q8SQF6:Q8SQF7:Q8SQF8:Q8SQF9:Q8SQG0:Q8SQG1:Q8SQG2:Q8SQG3:Q8SQG4:Q8SQG5:Q8SQG6:Q8WMT3:Q8WMT4:Q8WMT5:Q8WMT6:Q8WMT7:Q8WMT8:Q8RXD4:Q8CGX4:Q8CGX5:Q8CGX6:Q8CGX9:Q8CGY0:Q8CGY1:Q8CGY2:Q8CGY3:Q8CGY5:Q9Z1D2:Q9JKL6:Q99MX3:Q99MX4:Q924D9:Q924E0:Q924E1:Q924E2:Q924E3:Q924E4:AAN11299:AAP12647:AAH62429:AAR89523
P-ACCA                                           not opted             186      0.545   projected  no ID found
BRCA1                                            not opted             193      0.856   SVM        BRC1_CANFA:BRC1_HUMAN:BRC1_MOUSE:BRC1_PANTR:BRC1_RAT:Q92897:O46484:O46485:O46486:O46488:O46489:O46490:Q6JC70:Q7YQT0:Q7YQT1:Q7YQT2:Q7YQT3:Q7YQT4:Q7YQT5:Q7YQT6:Q7YQT7:Q7YQT8:Q7YQT9:Q7YQU0:Q7YQU1:Q7YQU2:Q7YQU3:Q866F5:Q866F6:Q866F7:Q866F8:Q866Z0:Q8HXN1:Q8HXN2:Q8HXN3:Q8HXN4:Q8HXN5:Q8HXN6:Q8HYE8:Q8HZS1:Q8HZS2:Q8HZS3:Q8HZS4:Q8HZS5:Q8HZS6:Q8HZS7:Q8HZS8:Q8HZS9:Q8HZT0:Q8HZT1:Q9TT62:Q9TT63:Q9TT64:Q9TT65:Q9TT66:Q9TT67:Q9TT68:Q9TT69:Q9TU33:Q9BDT1:Q9BDT2:Q9BDT3:Q9BDT4:Q9BDT5:Q9BDT6:Q9BDT7:Q9BDT8:Q9BDT9:Q9BDU0:Q9BDU1:Q9BDU2:Q9BDU3:Q9BDU4:Q9BDU5:Q9BDU6:Q9BDU7:Q9BDU8:Q9BDU9:Q9BDV0:Q9BDV1:Q9BDV2:Q9BDV3:Q9BDV4:Q9BDV5:Q9BDV6:Q9BDV7:Q9BDV8:Q9BDV9:Q9BDW0:Q9BDW1:Q9BDW2:Q9BDW3:Q95N69:Q95N70:Q95N71:Q8SQF6:Q8SQF7:Q8SQF8:Q8SQF9:Q8SQG0:Q8SQG1:Q8SQG2:Q8SQG3:Q8SQG4:Q8SQG5:Q8SQG6:Q8WMT3:Q8WMT4:Q8WMT5:Q8WMT6:Q8WMT7:Q8WMT8:Q8RXD4:Q8CGX4:Q8CGX5:Q8CGX6:Q8CGX9:Q8CGY0:Q8CGY1:Q8CGY2:Q8CGY3:Q8CGY5:Q9Z1D2:Q9JKL6:Q99MX3:Q99MX4:Q924D9:Q924E0:Q924E1:Q924E2:Q924E3:Q924E4:AAN11299:AAP12647:AAH62429:AAR89523
P-ACCA                                           not opted             199      0.545   SVM        no ID found
BRCA1                                            not opted             207      0.688   SVM        BRC1_CANFA:BRC1_HUMAN:BRC1_MOUSE:BRC1_PANTR:BRC1_RAT:Q92897:O46484:O46485:O46486:O46488:O46489:O46490:Q6JC70:Q7YQT0:Q7YQT1:Q7YQT2:Q7YQT3:Q7YQT4:Q7YQT5:Q7YQT6:Q7YQT7:Q7YQT8:Q7YQT9:Q7YQU0:Q7YQU1:Q7YQU2:Q7YQU3:Q866F5:Q866F6:Q866F7:Q866F8:Q866Z0:Q8HXN1:Q8HXN2:Q8HXN3:Q8HXN4:Q8HXN5:Q8HXN6:Q8HYE8:Q8HZS1:Q8HZS2:Q8HZS3:Q8HZS4:Q8HZS5:Q8HZS6:Q8HZS7:Q8HZS8:Q8HZS9:Q8HZT0:Q8HZT1:Q9TT62:Q9TT63:Q9TT64:Q9TT65:Q9TT66:Q9TT67:Q9TT68:Q9TT69:Q9TU33:Q9BDT1:Q9BDT2:Q9BDT3:Q9BDT4:Q9BDT5:Q9BDT6:Q9BDT7:Q9BDT8:Q9BDT9:Q9BDU0:Q9BDU1:Q9BDU2:Q9BDU3:Q9BDU4:Q9BDU5:Q9BDU6:Q9BDU7:Q9BDU8:Q9BDU9:Q9BDV0:Q9BDV1:Q9BDV2:Q9BDV3:Q9BDV4:Q9BDV5:Q9BDV6:Q9BDV7:Q9BDV8:Q9BDV9:Q9BDW0:Q9BDW1:Q9BDW2:Q9BDW3:Q95N69:Q95N70:Q95N71:Q8SQF6:Q8SQF7:Q8SQF8:Q8SQF9:Q8SQG0:Q8SQG1:Q8SQG2:Q8SQG3:Q8SQG4:Q8SQG5:Q8SQG6:Q8WMT3:Q8WMT4:Q8WMT5:Q8WMT6:Q8WMT7:Q8WMT8:Q8RXD4:Q8CGX4:Q8CGX5:Q8CGX6:Q8CGX9:Q8CGY0:Q8CGY1:Q8CGY2:Q8CGY3:Q8CGY5:Q9Z1D2:Q9JKL6:Q99MX3:Q99MX4:Q924D9:Q924E0:Q924E1:Q924E2:Q924E3:Q924E4:AAN11299:AAP12647:AAH62429:AAR89523

__________________________________________________________________________________________________________________________________________

ID: 16230351
<n>Siah1</n> interacts with the scaffold protein <n>POSH</n> to promote <n>JNK</n> activation and apoptosis. <n>Siah</n> proteins are <n>ubiquitin-protein</n> isopeptide ligases (E3) that have been implicated in a variety of cellular actions, including promotion of apoptotic death. Here, we show that <n>Siah1</n> is a binding partner for <n>POSH</n> (<n>plenty of SH3s</n>), a scaffold component of the apoptotic <n>JNK</n> pathway, and that <n>Siah</n> contributes to death of neurons and other cell types by activating the <n>JNK</n> pathway. Such proapoptotic activity requires the E3 ligase activity of <n>Siah1</n>. Moreover, apoptotic stimuli markedly elevate cellular <n>Siah1</n> levels by a mechanism reliant on <n>Siah1 protein</n> stabilization. This stabilization requires <n>JNK</n> pathway activation and interaction with <n>POSH</n> and is enhanced by phosphorylation of <n>SIAH1</n> at tyrosines 100 and 126. Depletion of intracellular <n>Siah</n> proteins via small interference RNA partially protects cells from death evoked by apoptotic stimuli such as trophic factor deprivation and DNA damage. These findings thus reveal a "loop" mechanism in which the <n>JNK</n> pathway promotes <n>SIAH1</n> stabilization and in which <n>SIAH1</n> in turn activates the <n>JNK</n> pathway and, ultimately, contributes to cell death.


The following protein names could be found by NLProt:

NAME                                             ORGANISM            TXT-POS    SCORE   METHOD     DB-ID(S)
Siah1                                            not opted               1      0.830   SVM        SIH1_BRARE:SIH1_HUMAN:SIH1_RAT
POSH                                             not opted               7      0.234   SVM        no ID found
JNK                                              not opted              10      0.590   SVM        JNK_DROME:JNK_SUBDO
Siah                                             not opted              15      0.584   SVM        no ID found
ubiquitin-protein                                not opted              18      0.001   dictionary Q6EZA4
Siah1                                            not opted              46      1.380   SVM        SIH1_BRARE:SIH1_HUMAN:SIH1_RAT
POSH                                             not opted              52      1.192   SVM        no ID found
plenty of SH3s                                   not opted              54      0.001   dictionary Q9NHP2:O70254
JNK                                              not opted              65      0.304   SVM        JNK_DROME:JNK_SUBDO
Siah                                             not opted              70      0.500   SVM        no ID found
JNK                                              not opted              83      0.875   SVM        JNK_DROME:JNK_SUBDO
Siah1                                            not opted              95      1.395   SVM        SIH1_BRARE:SIH1_HUMAN:SIH1_RAT
Siah1                                            not opted             104      0.698   SVM        SIH1_BRARE:SIH1_HUMAN:SIH1_RAT
Siah1 protein                                    not opted             111      0.379   SVM        Q9M4F3:Q93YL2
JNK                                              not opted             118      0.288   SVM        JNK_DROME:JNK_SUBDO
POSH                                             not opted             124      1.055   SVM        no ID found
SIAH1                                            not opted             131      1.169   SVM        SIH1_BRARE:SIH1_HUMAN:SIH1_RAT
Siah                                             not opted             141      0.171   SVM        no ID found
JNK                                              not opted             175      0.829   SVM        JNK_DROME:JNK_SUBDO
SIAH1                                            not opted             178      0.078   SVM        SIH1_BRARE:SIH1_HUMAN:SIH1_RAT
SIAH1                                            not opted             183      0.474   SVM        SIH1_BRARE:SIH1_HUMAN:SIH1_RAT
JNK                                              not opted             188      0.851   SVM        JNK_DROME:JNK_SUBDO

__________________________________________________________________________________________________________________________________________

ID: 16339760
Interaction of <n>Huntingtin-associated protein-1</n> with <n>kinesin light chain</n>: implications in intracellular trafficking in neurons. <n>Huntingtin-associated protein-1</n> (<n>HAP1</n>) was initially identified as an interacting partner of <n>huntingtin</n>, the Huntington disease protein. Unlike <n>huntingtin</n> that is ubiquitously expressed throughout the brain and body, <n>HAP1</n> is enriched in neurons, suggesting that its dysfunction could contribute to Huntington disease neuropathology. Growing evidence has demonstrated that <n>HAP1</n> and <n>huntingtin</n> are anterogradely transported in axons and that the abnormal interaction between mutant <n>huntingtin</n> and <n>HAP1</n> may impair axonal transport. However, the exact role of <n>HAP1</n> in anterograde transport remains unclear. Here we report that <n>HAP1</n> interacts with <n>kinesin light chain</n>, a subunit of the <n>kinesin</n> motor complex that drives anterograde transport along microtubules in neuronal processes. The interaction of <n>HAP1</n> with <n>kinesin light chain</n> is demonstrated via a yeast two-hybrid assay, <n>glutathione S-transferase</n> pull down, and coimmunoprecipitation. Furthermore, <n>HAP1</n> is colocalized with <n>kinesin</n> in growth cones of neuronal cells. We also demonstrated that knocking down <n>HAP1</n> via small interfering RNA suppresses neurite outgrowth of PC12 cells. Analysis of live neuronal cells with fluorescence microscopy and fluorescence recovery after photobleaching demonstrates that suppressing the expression of <n>HAP1</n> or deleting the <n>HAP1</n> gene inhibits the <n>kinesin-dependent</n> transport of amyloid precursor protein vesicles. These studies provide a molecular basis for the participation of <n>HAP1</n> in anterograde transport in neuronal cells.


The following protein names could be found by NLProt:

NAME                                             ORGANISM            TXT-POS    SCORE   METHOD     DB-ID(S)
Huntingtin-associated protein-1                  not opted               3      2.370   SVM        HAP1_HUMAN:HAP1_MOUSE:HAP1_RAT
kinesin light chain                              not opted               6      0.001   dictionary KNLC_CAEEL:KLC_CAEEL:KNLC_DROME:KLC_DROME:KNLC_HUMAN:KLC_LOLPE:KNLC_LOLPE:KNLC_RAT:KLC_STRPU:KNLC_STRPU:Q8TNN0:Q13865:Q8WWJ9:Q42038:O33965:Q8YWX8:Q90707
Huntingtin-associated protein-1                  not opted              17      2.736   SVM        HAP1_HUMAN:HAP1_MOUSE:HAP1_RAT
HAP1                                             not opted              20      1.463   SVM        HAP1_HUMAN:HAP1_MOUSE:HAP1_RAT
huntingtin                                       not opted              30      1.461   SVM        HD_FUGRU:HD_HUMAN:HD_MOUSE:HD_RAT:Q9UQB7:O18897:Q9GM99:Q6RW62:Q9Z1I8:O42269:Q78CP3:Q78CQ8:AAR34461
huntingtin                                       not opted              38      0.448   SVM        HD_FUGRU:HD_HUMAN:HD_MOUSE:HD_RAT:Q9UQB7:O18897:Q9GM99:Q6RW62:Q9Z1I8:O42269:Q78CP3:Q78CQ8:AAR34461
HAP1                                             not opted              49      1.123   SVM        HAP1_HUMAN:HAP1_MOUSE:HAP1_RAT
HAP1                                             not opted              71      1.209   SVM        HAP1_HUMAN:HAP1_MOUSE:HAP1_RAT
huntingtin                                       not opted              73      1.489   SVM        HD_FUGRU:HD_HUMAN:HD_MOUSE:HD_RAT:Q9UQB7:O18897:Q9GM99:Q6RW62:Q9Z1I8:O42269:Q78CP3:Q78CQ8:AAR34461
huntingtin                                       not opted              86      1.237   SVM        HD_FUGRU:HD_HUMAN:HD_MOUSE:HD_RAT:Q9UQB7:O18897:Q9GM99:Q6RW62:Q9Z1I8:O42269:Q78CP3:Q78CQ8:AAR34461
HAP1                                             not opted              88      1.164   SVM        HAP1_HUMAN:HAP1_MOUSE:HAP1_RAT
HAP1                                             not opted             100      1.174   SVM        HAP1_HUMAN:HAP1_MOUSE:HAP1_RAT
HAP1                                             not opted             111      1.092   SVM        HAP1_HUMAN:HAP1_MOUSE:HAP1_RAT
kinesin light chain                              not opted             114      0.166   SVM        KNLC_CAEEL:KLC_CAEEL:KNLC_DROME:KLC_DROME:KNLC_HUMAN:KLC_LOLPE:KNLC_LOLPE:KNLC_RAT:KLC_STRPU:KNLC_STRPU:Q8TNN0:Q13865:Q8WWJ9:Q42038:O33965:Q8YWX8:Q90707
kinesin                                          not opted             122      1.078   SVM        P78718:Q86Z90:Q86Z91:Q86Z92:Q86Z93:Q86Z94:Q86Z95:Q86Z96:Q86Z97:Q86Z99:Q86ZA0:Q86ZA1:Q86ZA2:Q86ZA3:Q86ZA4:Q86ZA5:Q86ZA6:Q86ZA7:Q86ZA8:Q86ZA9:Q86ZB0:Q86ZB1:Q86ZB2:Q86ZB3:Q86ZB4:Q86ZB5:Q86ZB6:Q86ZB7:Q86ZB8:Q86ZB9:Q86ZC0:Q9HES9:Q8TG36:Q9BXG6:Q6QNG0:Q8MYB5:Q9BLV2:Q9I869:Q9I9A8
HAP1                                             not opted             138      1.107   SVM        HAP1_HUMAN:HAP1_MOUSE:HAP1_RAT
kinesin light chain                              not opted             140      0.253   SVM        KNLC_CAEEL:KLC_CAEEL:KNLC_DROME:KLC_DROME:KNLC_HUMAN:KLC_LOLPE:KNLC_LOLPE:KNLC_RAT:KLC_STRPU:KNLC_STRPU:Q8TNN0:Q13865:Q8WWJ9:Q42038:O33965:Q8YWX8:Q90707
glutathione S-transferase                        not opted             151      1.219   SVM        GTA1_ANTST:GTH7_ARATH:GTS_ANOGA:GTS_ASADI:GTH_BRAOL:GTS1_BLAGE:GTA1_CHICK:GTA2_CHICK:GTM1_DERPT:GTP_DIRIM:GT_ECOLI:GT_HAEIN:GTH_HYOMU:GTMU_MESAU:GTS_MUSDO:GT_OCHAN:GTS_OMMSL:GTE1_PSEPU:GTE1_PSEUO:GTE2_PSEPU:GTE2_PSEUO:GTE_PSEFL:GTE_PSEUF:GTH_SILCU:GSTZ_WHEAT:Q6R4B4:Q9Y727:Q9HF89:Q9HFM8:Q6A2T3:Q12760:Q16605:O16058:O45037:O61996:O76482:O97117:Q6J1M5:Q6JVM9:Q6JVN0:Q6PTY1:Q6R1L0:Q6RUR4:Q6WMS8:Q6X4T7:Q70PH5:Q75W11:Q7REH6:Q26387:Q26513:Q7YXL7:Q7Z0Q7:Q7Z0Q8:Q7Z0Q9:Q86LL8:Q86QQ0:Q8I9R9:Q8ISK1:Q8MU52:Q8MUQ1:Q8MUQ2:Q8MUQ5:Q8MWS0:Q8N0B3:Q9TWL2:Q9TWL6:Q9U4X1:Q9U4Z2:Q9U582:Q9V8G6:Q9XYL9:Q9N9H7:Q9NAW7:Q95U88:Q95V54:Q95W09:Q8T7E4:Q6F443:Q29057:Q9TRQ0:Q9XS30:O04426:O24261:O65032:O65344:O65857:O65858:O80852:O81602:Q6QHA4:Q6QIT0:Q6U6G6:Q6YEY3:Q6YEY4:Q6YEY5:Q76KW1:Q7XBA1:Q7XCK0:Q7XYY5:Q42082:Q42132:Q42313:Q42706:Q42933:Q84N22:Q84T17:Q8GT24:Q8H1P7:Q8H9E5:Q8H9E7:Q8L6H9:Q8LGS8:Q9SES7:Q9SP56:Q9ZW24:Q9ZW26:Q9ZW27:Q9ZW28:Q9ZW29:Q9ZW30:Q9M3T5:Q9M533:Q9M557:Q9M558:Q9M6R4:Q9M7I8:Q9AW96:Q9AYN3:Q9FE46:Q9FE97:Q9FPM2:Q9FUS6:Q9FUS7:Q9FUS8:Q9FUT0:Q9FUT1:Q948X4:Q94II0:Q8W1X7:O30347:O33705:O85984:Q6J6A4:Q6U5G7:Q6W112:Q46153:Q52037:Q59721:Q8GBY1:Q9WXH1:Q9L4Z0:Q9RAF0:Q9RBP3:Q9RBP4:Q9RBS4:Q9RBS6:Q9RBS8:Q9RLB9:Q8RMI1:Q6D5V0:Q6D8A2:Q72N57:Q72SL6:Q72U57:Q7N3W8:Q7NJE0:Q7NVB9:Q7VXS4:Q7W1M0:Q7W6H7:Q7W6Z7:Q7WIE8:Q7WIV7:Q7WPL1:Q87E36:Q888T7:Q89BL5:Q89FJ8:Q89FN5:Q89IM7:Q89JD3:Q89JV2:Q89M61:Q89R33:Q89SA2:Q89V85:Q89WH2:Q8D0L3:Q8D4M6:Q8D5N6:Q8D6M1:Q8D6S8:Q8D942:Q8DMB4:Q8E8G7:Q8F0Y5:Q8FH90:Q8P3V7:Q8P4E2:Q8P8B6:Q8P8F6:Q8PAP8:Q8PAR0:Q8PCB2:Q8PEJ7:Q8PFD6:Q8PG02:Q8PJS0:Q8PJY3:Q8PKE5:Q8PMF5:Q8PMG7:Q8PMX6:Q8PNP7:Q8PNZ4:Q9JP28:Q9A470:Q9A6K8:Q8YNA6:Q8YNJ5:Q8YQM2:Q8Z6Q4:Q8ZE22:Q8U9M6:Q8U9Z0:Q8UE89:Q8UFK3:Q8UH49:Q8UH50:Q8UIK0:Q8UK51:Q8UKG2:Q8YD83:Q8YDC2:Q8YG46:Q8YGB1:Q8YIC7:Q8YKE4:Q6FFM5:Q6FZ14:Q6G2G4:P74665:Q55139:Q7MCP1:Q7MDH8:Q7MDN9:Q7MG75:Q7MKE5:Q7MLC9:Q987G8:Q98CX9:Q98CZ1:Q98DM6:Q98DP2:Q98FK7:Q98J94:Q98KM3:Q98L85:Q98LL1:Q98MJ1:Q9PE18:P70686:Q9WVT3:Q9QUT7:Q9QUT8:Q9QV06:Q6USB8:Q6VNV2:Q6Y238:Q8JHA7:Q9W647:Q9I8I8:Q98TJ6:Q9DFN4:Q90WM9:Q92101:Q92102:Q92103:AAN85826:AAN85827:AAN85828:AAP79878:AAQ83840:AAQ83893:AAQ91198:BAC81649:AAL32720:AAL32754:AAM13280:AAM20627:AAM91601:AAM91277:AAN15396:AAN65115:AAM65950:AAQ56182:BAC99049:AAQ97604:AAR84628:AAP20174:BAD02978:AAQ87556
HAP1                                             not opted             161      1.153   SVM        HAP1_HUMAN:HAP1_MOUSE:HAP1_RAT
kinesin                                          not opted             165      0.970   SVM        P78718:Q86Z90:Q86Z91:Q86Z92:Q86Z93:Q86Z94:Q86Z95:Q86Z96:Q86Z97:Q86Z99:Q86ZA0:Q86ZA1:Q86ZA2:Q86ZA3:Q86ZA4:Q86ZA5:Q86ZA6:Q86ZA7:Q86ZA8:Q86ZA9:Q86ZB0:Q86ZB1:Q86ZB2:Q86ZB3:Q86ZB4:Q86ZB5:Q86ZB6:Q86ZB7:Q86ZB8:Q86ZB9:Q86ZC0:Q9HES9:Q8TG36:Q9BXG6:Q6QNG0:Q8MYB5:Q9BLV2:Q9I869:Q9I9A8
HAP1                                             not opted             179      0.494   SVM        HAP1_HUMAN:HAP1_MOUSE:HAP1_RAT
HAP1                                             not opted             210      1.206   SVM        HAP1_HUMAN:HAP1_MOUSE:HAP1_RAT
HAP1                                             not opted             214      1.245   SVM        HAP1_HUMAN:HAP1_MOUSE:HAP1_RAT
kinesin                                          not opted             218      1.078   projected  P78718:Q86Z90:Q86Z91:Q86Z92:Q86Z93:Q86Z94:Q86Z95:Q86Z96:Q86Z97:Q86Z99:Q86ZA0:Q86ZA1:Q86ZA2:Q86ZA3:Q86ZA4:Q86ZA5:Q86ZA6:Q86ZA7:Q86ZA8:Q86ZA9:Q86ZB0:Q86ZB1:Q86ZB2:Q86ZB3:Q86ZB4:Q86ZB5:Q86ZB6:Q86ZB7:Q86ZB8:Q86ZB9:Q86ZC0:Q9HES9:Q8TG36:Q9BXG6:Q6QNG0:Q8MYB5:Q9BLV2:Q9I869:Q9I9A8
HAP1                                             not opted             236      1.164   SVM        HAP1_HUMAN:HAP1_MOUSE:HAP1_RAT

__________________________________________________________________________________________________________________________________________

ID: 16260786
Molecular basis of the interaction between the flagellar export proteins <n>FliI</n> and <n>FliH</n> from helicobacter pylori. Bacterial <n>flagellar protein</n> export requires an <n>ATPase</n>, <n>FliI</n>, and presumptive inhibitor, <n>FliH</n>. We have explored the molecular basis for <n>FliI/FliH</n> interaction in the human gastric pathogen helicobacter pylori. By using bioinformatic and biochemical analyses, we showed that residues 1-18 of <n>FliI</n> very likely form an amphipathic alpha-helix upon interaction with <n>FliH</n>, and that residues 21-91 of <n>FliI</n> resemble the N-terminal oligomerization domain of the <n>F1-ATPase</n> catalytic subunits. A truncated FliI-(2-91) protein was shown to be folded, although the N-terminal 18 residues were likely unstructured. Deletion and scanning mutagenesis showed that residues 1-18 of <n>FliI</n> were essential for the <n>FliI/FliH</n> interaction. Scanning mutation of amino acids in the N-terminal 10 residues of <n>FliI</n> indicated that a cluster of hydrophobic residues in this segment was critical for the interaction with <n>FliH</n>. The interaction between <n>FliI</n> and <n>FliH</n> has similarities to the interaction between the N-terminal alpha-helix of the <n>F1-ATPase alpha-subunit</n> and the globular domain of the <n>F1-ATPase</n> delta-subunit, respectively. This similarity suggests that <n>FliH</n> may function as a molecular stator.


The following protein names could be found by NLProt:

NAME                                             ORGANISM            TXT-POS    SCORE   METHOD     DB-ID(S)
FliI                                             not opted              11      0.918   SVM        FLII_AGRTU:FLII_AQUAE:FLII_AGRT5:FLII_BACSU:FLII_BORBU:FLII_BUCAI:FLII_BUCAP:FLII_BUCBP:FLII_CAUCR:FLII_DROME:FLII_ECOLI:FLII_HELPJ:FLII_HELPY:FLIH_HUMAN:FLII_RHIME:FLII_SALTY:FLII_TREPA:O06682:Q53093:Q8GMY3:Q6AJT8:Q72SJ1:AAR33745:CAE27074
FliH                                             not opted              13      1.075   SVM        FLIH_BACSU:FLIH_BORBU:FLIH_BUCAI:FLIH_BUCAP:FLIH_BUCBP:TRI_DROME:FLIH_ECOLI:FLIH_SALTY:FLIH_TREPA:O05554:O06681:Q53092:Q9ALR9:Q6AJT9:O25120:Q73WC3
flagellar protein                                not opted              18      0.001   dictionary O85117:Q7AD57:Q26501:Q9Z5S9:Q93RG2:Q93RG3:Q6D6F6:Q6D6F7:Q6D6G3:Q6D6G5:Q6D6G8:Q6D6I3:Q6HKR0:O07885:O25448:O51281:O51282:O51283:O51500:O83913:Q72SK6:Q72UN3:Q72UN6:Q7UAC0:Q44769:Q83R54:Q893Z8:Q89F33:Q8ENH3:Q8ENI3:Q8ENI4:Q8P9B0:Q8P9B1:Q8P9B3:Q8P9B5:Q8P9B7:Q8P9C1:Q8P9C2:Q8P9C3:Q8P9C4:Q8P9C5:Q8P9C6:Q8P9D8:Q8P9D9:Q8P9E0:Q8P9E1:Q8P9E2:Q8P9E4:Q8P9E6:Q8P9E7:Q8P9E8:Q8P9F5:Q8PL17:Q8PL18:Q8PL20:Q8PL22:Q8PL24:Q8PL28:Q8PL29:Q8PL30:Q8PL31:Q8PL32:Q8PL33:Q8PL51:Q8PL52:Q8PL53:Q8PL54:Q8PL55:Q8PL57:Q8PL58:Q8PL59:Q8PL60:Q8PL61:Q8PL69:Q8PL70:Q8PL71:Q9PHW5:Q8RCC7:Q8RCE1:Q8XCH0:Q7D186:Q9K6V1:Q9K6V3:Q9K6V9:Q9K6W1:Q9K6W2
ATPase                                           not opted              23      0.914   SVM        P96020:Q8NKU0:Q8TVH3:Q14527:Q23768:Q24614:Q25502:Q27721:Q27764:Q27779:O78791:Q34489:Q35969:Q35973:Q35986:Q36084:Q36170:Q37813:Q9MG66:Q94RE2:O04172:Q7X9F1:Q9ST64:O31231:O54374:Q6SZ28:Q6W2G7:Q6WB51:Q79YE2:Q7P3W3:Q7P6R1:Q7P754:Q9L3M4:Q9L3M5:Q9RCF3:Q9F245:Q9F253:Q9F254:Q8RKC1:Q8RKC8:O83560:O84018:Q72HG4:Q72PG1:Q745U6:Q7NAK5:Q7V9F1:Q7V9T8:Q7VCN8:Q7VEC2:Q87CM6:Q87DK9:Q8A1W0:Q8F906:Q8P989:Q8PDS4:Q8PKZ6:Q8PQP2:Q9Z975:Q99Y96:Q8RDW2:Q8REJ9:Q8RFM0:Q8RGZ8:Q8RI96:Q8YFZ2:Q6KHC7:Q81IJ0:Q9PCF3:Q6AB61:O70737:Q6J3C2:Q6YH39:Q77E32:Q783T6:Q783T7:Q787D5:Q7TBM2:Q7TBM6:Q67474:Q80BG7:Q8B446:Q8B4J7:Q9IPP8:Q8V1B4:Q8V5J9:AAP33264:AAQ87050
FliI                                             not opted              25      1.008   SVM        FLII_AGRTU:FLII_AQUAE:FLII_AGRT5:FLII_BACSU:FLII_BORBU:FLII_BUCAI:FLII_BUCAP:FLII_BUCBP:FLII_CAUCR:FLII_DROME:FLII_ECOLI:FLII_HELPJ:FLII_HELPY:FLIH_HUMAN:FLII_RHIME:FLII_SALTY:FLII_TREPA:O06682:Q53093:Q8GMY3:Q6AJT8:Q72SJ1:AAR33745:CAE27074
FliH                                             not opted              31      0.977   SVM        FLIH_BACSU:FLIH_BORBU:FLIH_BUCAI:FLIH_BUCAP:FLIH_BUCBP:TRI_DROME:FLIH_ECOLI:FLIH_SALTY:FLIH_TREPA:O05554:O06681:Q53092:Q9ALR9:Q6AJT9:O25120:Q73WC3
FliI/FliH                                        not opted              40      0.452   SVM        no ID found
FliI                                             not opted              62      0.845   SVM        FLII_AGRTU:FLII_AQUAE:FLII_AGRT5:FLII_BACSU:FLII_BORBU:FLII_BUCAI:FLII_BUCAP:FLII_BUCBP:FLII_CAUCR:FLII_DROME:FLII_ECOLI:FLII_HELPJ:FLII_HELPY:FLIH_HUMAN:FLII_RHIME:FLII_SALTY:FLII_TREPA:O06682:Q53093:Q8GMY3:Q6AJT8:Q72SJ1:AAR33745:CAE27074
FliH                                             not opted              72      1.237   SVM        FLIH_BACSU:FLIH_BORBU:FLIH_BUCAI:FLIH_BUCAP:FLIH_BUCBP:TRI_DROME:FLIH_ECOLI:FLIH_SALTY:FLIH_TREPA:O05554:O06681:Q53092:Q9ALR9:Q6AJT9:O25120:Q73WC3
FliI                                             not opted              79      0.852   SVM        FLII_AGRTU:FLII_AQUAE:FLII_AGRT5:FLII_BACSU:FLII_BORBU:FLII_BUCAI:FLII_BUCAP:FLII_BUCBP:FLII_CAUCR:FLII_DROME:FLII_ECOLI:FLII_HELPJ:FLII_HELPY:FLIH_HUMAN:FLII_RHIME:FLII_SALTY:FLII_TREPA:O06682:Q53093:Q8GMY3:Q6AJT8:Q72SJ1:AAR33745:CAE27074
F1-ATPase                                        not opted              87      0.926   SVM        O04275:Q7X9K5:Q9LUW8
FliI                                             not opted             119      1.275   SVM        FLII_AGRTU:FLII_AQUAE:FLII_AGRT5:FLII_BACSU:FLII_BORBU:FLII_BUCAI:FLII_BUCAP:FLII_BUCBP:FLII_CAUCR:FLII_DROME:FLII_ECOLI:FLII_HELPJ:FLII_HELPY:FLIH_HUMAN:FLII_RHIME:FLII_SALTY:FLII_TREPA:O06682:Q53093:Q8GMY3:Q6AJT8:Q72SJ1:AAR33745:CAE27074
FliI/FliH                                        not opted             124      0.378   SVM        no ID found
FliI                                             not opted             138      0.813   SVM        FLII_AGRTU:FLII_AQUAE:FLII_AGRT5:FLII_BACSU:FLII_BORBU:FLII_BUCAI:FLII_BUCAP:FLII_BUCBP:FLII_CAUCR:FLII_DROME:FLII_ECOLI:FLII_HELPJ:FLII_HELPY:FLIH_HUMAN:FLII_RHIME:FLII_SALTY:FLII_TREPA:O06682:Q53093:Q8GMY3:Q6AJT8:Q72SJ1:AAR33745:CAE27074
FliH                                             not opted             155      1.140   SVM        FLIH_BACSU:FLIH_BORBU:FLIH_BUCAI:FLIH_BUCAP:FLIH_BUCBP:TRI_DROME:FLIH_ECOLI:FLIH_SALTY:FLIH_TREPA:O05554:O06681:Q53092:Q9ALR9:Q6AJT9:O25120:Q73WC3
FliI                                             not opted             160      1.171   SVM        FLII_AGRTU:FLII_AQUAE:FLII_AGRT5:FLII_BACSU:FLII_BORBU:FLII_BUCAI:FLII_BUCAP:FLII_BUCBP:FLII_CAUCR:FLII_DROME:FLII_ECOLI:FLII_HELPJ:FLII_HELPY:FLIH_HUMAN:FLII_RHIME:FLII_SALTY:FLII_TREPA:O06682:Q53093:Q8GMY3:Q6AJT8:Q72SJ1:AAR33745:CAE27074
FliH                                             not opted             162      1.177   SVM        FLIH_BACSU:FLIH_BORBU:FLIH_BUCAI:FLIH_BUCAP:FLIH_BUCBP:TRI_DROME:FLIH_ECOLI:FLIH_SALTY:FLIH_TREPA:O05554:O06681:Q53092:Q9ALR9:Q6AJT9:O25120:Q73WC3
F1-ATPase alpha-subunit                          not opted             174      0.763   SVM        O78811:O78812:O78813:O78814:O78815:O78816:O78817:O78818:O78819:O78820:O78821:O78822:O78823:O78824:O78825:O78826:O78827:O78828:Q6ISY0:Q6IUZ9:Q6IV00:Q6IV01:Q6U7G7:Q34265:Q34691:Q35151:Q35626:Q36915:Q85MU2:Q85MU3:Q9TB30:Q9MM35:Q9MM36:Q9MM37:Q9MM38:Q9MM39:Q9MM40:Q9MM41:Q9MM42:Q9MM43:Q9MM44:Q9MM45:Q9MM46:Q9MM47:Q9MM48:Q9MM49:Q9G725:Q6E2W1:Q6E2W2:Q6E2W3:Q6E2W4:Q6E2W5:Q6E2W6:Q6E2W7:Q6E2W8:Q6E2W9:Q6E2X0:Q6E2X1:Q6E2X2:Q6E2X3:Q6E2X4:Q6E2X5:Q6E2X6:Q6E2X7:Q6E2X8:Q6E2X9:Q6E2Y0:Q6E2Y1:Q6E2Y2:Q6E2Y3:Q6E2Y4:Q6E2Y5:Q6E2Y6:Q6E2Y7:Q6E2Y8:Q6E2Y9:Q6E2Z0:Q6E2Z1:Q6E2Z2:Q6E2Z3:Q6E2Z4:Q6E2Z5:Q9R5H5:AAQ83368
F1-ATPase                                        not opted             182      0.476   SVM        O04275:Q7X9K5:Q9LUW8
FliH                                             not opted             191      0.934   SVM        FLIH_BACSU:FLIH_BORBU:FLIH_BUCAI:FLIH_BUCAP:FLIH_BUCBP:TRI_DROME:FLIH_ECOLI:FLIH_SALTY:FLIH_TREPA:O05554:O06681:Q53092:Q9ALR9:Q6AJT9:O25120:Q73WC3

__________________________________________________________________________________________________________________________________________

ID: 16260785
The yeast <n>Arr4p</n> <n>ATPase</n> binds the chloride transporter <n>Gef1p</n> when copper is available in the cytosol. Cellular ion homeostasis involves communication between the cytosol and the luminal compartment of organelles. This is particularly critical for metal ions because of their toxic potential. We have identified the yeast homologue of the prokaryotic <n>ArsA protein</n>, the homodimeric <n>ATPase</n> <n>Arr4p</n>, as a protein that binds to the yeast intracellular CLC chloride-transport protein, <n>Gef1p</n>. We show that binding of <n>Arr4p</n> to the C terminus of <n>Gef1p</n> requires the presence of yeast cytosol and is sensitive to a highly specific copper chelator in vitro and in vivo. Copper alone can substitute for cytosol to support the interaction of <n>Arr4p</n> with the C terminus of <n>Gef1p</n>. The migration behavior of <n>Arr4p</n> in nonreducing gel electrophoresis correlates with cellular copper deficiency, repletion, or stress. Our homology model of <n>Arr4p</n> shows that the antimony (arsenic) metal binding site of <n>ArsA</n> is not conserved in <n>Arr4p</n>. The model suggests that a pair of cysteines, Cys285 and Cys288, is located in the interface of the <n>Arr4p</n> dimer. These residues are required for <n>Arr4p</n> homodimerization and for binding to the C terminus of <n>Gef1p</n>. Whereas both proteins are required for normal growth under iron-limiting conditions, they play opposite roles when copper and heat stress are combined in an alkaline environment. Under these conditions, deltagef1 cells grow much better than wild type yeast, whereas deltaarr4 cells are unable to grow. Comparison of the deltaarr4 with the deltaarr4deltagef1 strain suggests that <n>Arr4p</n> antagonizes the function of <n>Gef1p</n>.


The following protein names could be found by NLProt:

NAME                                             ORGANISM            TXT-POS    SCORE   METHOD     DB-ID(S)
Arr4p                                            not opted               3      1.103   projected  no ID found
ATPase                                           not opted               4      0.100   SVM        P96020:Q8NKU0:Q8TVH3:Q14527:Q23768:Q24614:Q25502:Q27721:Q27764:Q27779:O78791:Q34489:Q35969:Q35973:Q35986:Q36084:Q36170:Q37813:Q9MG66:Q94RE2:O04172:Q7X9F1:Q9ST64:O31231:O54374:Q6SZ28:Q6W2G7:Q6WB51:Q79YE2:Q7P3W3:Q7P6R1:Q7P754:Q9L3M4:Q9L3M5:Q9RCF3:Q9F245:Q9F253:Q9F254:Q8RKC1:Q8RKC8:O83560:O84018:Q72HG4:Q72PG1:Q745U6:Q7NAK5:Q7V9F1:Q7V9T8:Q7VCN8:Q7VEC2:Q87CM6:Q87DK9:Q8A1W0:Q8F906:Q8P989:Q8PDS4:Q8PKZ6:Q8PQP2:Q9Z975:Q99Y96:Q8RDW2:Q8REJ9:Q8RFM0:Q8RGZ8:Q8RI96:Q8YFZ2:Q6KHC7:Q81IJ0:Q9PCF3:Q6AB61:O70737:Q6J3C2:Q6YH39:Q77E32:Q783T6:Q783T7:Q787D5:Q7TBM2:Q7TBM6:Q67474:Q80BG7:Q8B446:Q8B4J7:Q9IPP8:Q8V1B4:Q8V5J9:AAP33264:AAQ87050
Gef1p                                            not opted               9      0.715   SVM        no ID found
ArsA protein                                     not opted              55      0.626   SVM        Q6ICI5:Q89K44
ATPase                                           not opted              60      0.100   projected  P96020:Q8NKU0:Q8TVH3:Q14527:Q23768:Q24614:Q25502:Q27721:Q27764:Q27779:O78791:Q34489:Q35969:Q35973:Q35986:Q36084:Q36170:Q37813:Q9MG66:Q94RE2:O04172:Q7X9F1:Q9ST64:O31231:O54374:Q6SZ28:Q6W2G7:Q6WB51:Q79YE2:Q7P3W3:Q7P6R1:Q7P754:Q9L3M4:Q9L3M5:Q9RCF3:Q9F245:Q9F253:Q9F254:Q8RKC1:Q8RKC8:O83560:O84018:Q72HG4:Q72PG1:Q745U6:Q7NAK5:Q7V9F1:Q7V9T8:Q7VCN8:Q7VEC2:Q87CM6:Q87DK9:Q8A1W0:Q8F906:Q8P989:Q8PDS4:Q8PKZ6:Q8PQP2:Q9Z975:Q99Y96:Q8RDW2:Q8REJ9:Q8RFM0:Q8RGZ8:Q8RI96:Q8YFZ2:Q6KHC7:Q81IJ0:Q9PCF3:Q6AB61:O70737:Q6J3C2:Q6YH39:Q77E32:Q783T6:Q783T7:Q787D5:Q7TBM2:Q7TBM6:Q67474:Q80BG7:Q8B446:Q8B4J7:Q9IPP8:Q8V1B4:Q8V5J9:AAP33264:AAQ87050
Arr4p                                            not opted              61      0.282   SVM        no ID found
Gef1p                                            not opted              76      0.655   SVM        no ID found
Arr4p                                            not opted              83      0.743   SVM        no ID found
Gef1p                                            not opted              89      0.620   SVM        no ID found
Arr4p                                            not opted             122      0.673   SVM        no ID found
Gef1p                                            not opted             128      0.905   SVM        no ID found
Arr4p                                            not opted             134      0.760   SVM        no ID found
Arr4p                                            not opted             154      1.103   SVM        no ID found
ArsA                                             not opted             166      1.452   SVM        ARSA_ACIMU:ARA1_ECOLI:ARA2_ECOLI:ARS1_HUMAN:ARSA_HALN1:ARSA_HUMAN:ARS1_MOUSE:ARSA_MOUSE:Q6XN05:Q79JC2:Q9KJI3:Q9RA89:Q93DX5:Q73EL2:Q73W55:AAO31598:AAO31598:AAP74026:AAP03431:AAG43231
Arr4p                                            not opted             171      0.552   SVM        no ID found
Arr4p                                            not opted             193      1.103   projected  no ID found
Arr4p                                            not opted             201      0.016   SVM        no ID found
Gef1p                                            not opted             211      0.913   SVM        no ID found
Arr4p                                            not opted             273      0.212   SVM        no ID found
Gef1p                                            not opted             278      0.880   SVM        no ID found

__________________________________________________________________________________________________________________________________________

ID: 11937021
Recruitment of scribble to the synaptic scaffolding complex requires <n>GUK-holder</n>, a novel <n>DLG</n> binding protein. BACKGROUND: Membrane-associated guanylate kinases (<n>MAGUKs</n>), such as <n>Discs-Large</n> (<n>DLG</n>), play critical roles in synapse maturation by regulating the assembly of synaptic multiprotein complexes. Previous studies have revealed a genetic interaction between <n>DLG</n> and another PDZ scaffolding protein, SCRIBBLE (SCRIB), during the establishment of cell polarity in developing epithelia. A possible interaction between <n>DLG</n> and SCRIB at synaptic junctions has not yet been addressed. Likewise, the biochemical nature of this interaction remains elusive, raising questions regarding the mechanisms by which the actions of both proteins are coordinated. RESULTS: Here we report the isolation of a new <n>DLG-interacting</n> protein, <n>GUK-holder</n>, that interacts with the <n>GUK</n> domain of <n>DLG</n> and which is dynamically expressed during synaptic bouton budding. We also show that at drosophila synapses <n>DLG</n> colocalizes with SCRIB and that this colocalization is likely to be mediated by direct interactions between <n>GUKH</n> and the <n>PDZ2</n> domain of SCRIB. We show that <n>DLG</n>, <n>GUKH</n>, and SCRIB form a tripartite complex at synapses, in which <n>DLG</n> and <n>GUKH</n> are required for the proper synaptic localization of SCRIB. CONCLUSIONS: Our results provide a mechanism by which developmentally important PDZ-mediated complexes are associated at the synapse.


The following protein names could be found by NLProt:

NAME                                             ORGANISM            TXT-POS    SCORE   METHOD     DB-ID(S)
GUK                                              not opted              10      0.696   projected  KGUA_BOVIN:NDKM_DICDI:KGUA_PIG
DLG                                              not opted              14      0.440   SVM        no ID found
MAGUKs                                           not opted              24      0.923   SVM        no ID found
Discs-Large                                      not opted              29      1.077   abbr.-ext. no ID found
DLG                                              not opted              31      1.077   SVM        no ID found
DLG                                              not opted              57      0.903   SVM        no ID found
DLG                                              not opted              83      0.935   SVM        no ID found
DLG                                              not opted             131      1.160   projected  no ID found
GUK                                              not opted             134      0.696   projected  KGUA_BOVIN:NDKM_DICDI:KGUA_PIG
GUK                                              not opted             140      0.696   SVM        KGUA_BOVIN:NDKM_DICDI:KGUA_PIG
DLG                                              not opted             143      1.160   SVM        no ID found
DLG                                              not opted             161      0.143   SVM        no ID found
GUKH                                             not opted             178      0.889   SVM        no ID found
PDZ2                                             not opted             181      0.397   SVM        no ID found
DLG                                              not opted             189      0.926   SVM        no ID found
GUKH                                             not opted             191      0.844   SVM        no ID found
DLG                                              not opted             204      0.450   SVM        no ID found
GUKH                                             not opted             206      0.920   SVM        no ID found

__________________________________________________________________________________________________________________________________________

ID: 16319068
Camptothecin induces nuclear export of <n>prohibitin</n> preferentially in transformed cells through a CRM-1-dependent mechanism. <n>Prohibitin</n> is a growth-suppressive protein that has multiple functions in the nucleus and the mitochondria. Our earlier studies had shown that <n>prohibitin</n> represses the activity of <n>E2F</n> transcription factors while enhancing <n>p53-mediated</n> transcription. At the same time, <n>prohibitin</n> has been implicated in mediating the proper folding of mitochondrial proteins. We had found that treatment of cells with camptothecin, a <n>topoisomerase 1</n> inhibitor, led to the export of <n>prohibitin</n> and <n>p53</n> from the nucleus to the mitochondria. Here we show that the camptothecin-induced export of <n>prohibitin</n> occurs preferentially in transformed cell lines, but not in untransformed or primary cells. Cells that did not display the translocation of <n>prohibitin</n> were refractive to the apoptotic effects of camptothecin. The translocation was mediated by a putative nuclear export signal at the C-terminal region of <n>prohibitin</n>; fusion of the nuclear export signal (NES) of <n>prohibitin</n> to <n>green fluorescence protein</n> led to its export from the nucleus. Leptomycin B could inhibit the nuclear export of <n>prohibitin</n> showing that it was a CRM-1-dependent event driven by Ran <n>GTPase</n>. Confirming this, <n>prohibitin</n> was found to physically interact with <n>CRM-1</n>, and this interaction was significantly higher in transformed cells. Delivery of a peptide corresponding to the NES of <n>prohibitin</n> prevented the export of <n>prohibitin</n> to cytoplasm and protected cells from apoptosis. These results suggest that the regulated translocation of <n>prohibitin</n> from the nucleus to the mitochondria facilitates its pleiotropic functions and might contribute to its anti-proliferative and tumor suppressive properties.


The following protein names could be found by NLProt:

NAME                                             ORGANISM            TXT-POS    SCORE   METHOD     DB-ID(S)
prohibitin                                       not opted               6      1.487   projected  PHB_HUMAN:PHB_MOUSE:PHB_YEAST:O13357:Q13022:Q6PUJ7:O61074:Q7R8Q5:O04361:Q9LK25:Q9M586:Q9M587:Q9M588:Q9M589:Q9FFH5:P72754:Q62721:Q7T1D8:AAP36079
Prohibitin                                       not opted              16      1.305   SVM        PHB_HUMAN:PHB_MOUSE:PHB_YEAST:O13357:Q13022:Q6PUJ7:O61074:Q7R8Q5:O04361:Q9LK25:Q9M586:Q9M587:Q9M588:Q9M589:Q9FFH5:P72754:Q62721:Q7T1D8:AAP36079
prohibitin                                       not opted              38      0.711   SVM        PHB_HUMAN:PHB_MOUSE:PHB_YEAST:O13357:Q13022:Q6PUJ7:O61074:Q7R8Q5:O04361:Q9LK25:Q9M586:Q9M587:Q9M588:Q9M589:Q9FFH5:P72754:Q62721:Q7T1D8:AAP36079
E2F                                              not opted              43      1.072   SVM        E2F_DROME:Q84XV6:Q9FNS0
p53                                              not opted              48      1.160   projected  PE53_ARATH:GAG_BIV06:GAG_BIV27:P53_BARBU:P53_CANFA:P53_CRIGR:P53_HORSE:P53_HUMAN:P53_ICTPU:P53_MACFA:P53_MACMU:P53_MOUSE:P53_ORYLA:P53_PIG:P53_PLAFE:P53_RAT:P53_TETMU:P53_TUPGB:P53_XIPHE:P53_XIPMA:Q761V2:Q28299:Q29446:Q29475:Q8SPZ3:Q8WNX1:Q6PVI0:Q94MR6:O35873:P70656:P89002:P89003:P89004:P90332:Q64447:Q80WD8:Q920Y0:O96302:Q7T732:Q8JTH7:AAD44340:AAA37086:AAN64027:AAN64028
prohibitin                                       not opted              56      1.121   SVM        PHB_HUMAN:PHB_MOUSE:PHB_YEAST:O13357:Q13022:Q6PUJ7:O61074:Q7R8Q5:O04361:Q9LK25:Q9M586:Q9M587:Q9M588:Q9M589:Q9FFH5:P72754:Q62721:Q7T1D8:AAP36079
topoisomerase 1                                  not opted              80      0.383   SVM        Q8SRM8
prohibitin                                       not opted              89      1.487   SVM        PHB_HUMAN:PHB_MOUSE:PHB_YEAST:O13357:Q13022:Q6PUJ7:O61074:Q7R8Q5:O04361:Q9LK25:Q9M586:Q9M587:Q9M588:Q9M589:Q9FFH5:P72754:Q62721:Q7T1D8:AAP36079
p53                                              not opted              91      1.160   SVM        PE53_ARATH:GAG_BIV06:GAG_BIV27:P53_BARBU:P53_CANFA:P53_CRIGR:P53_HORSE:P53_HUMAN:P53_ICTPU:P53_MACFA:P53_MACMU:P53_MOUSE:P53_ORYLA:P53_PIG:P53_PLAFE:P53_RAT:P53_TETMU:P53_TUPGB:P53_XIPHE:P53_XIPMA:Q761V2:Q28299:Q29446:Q29475:Q8SPZ3:Q8WNX1:Q6PVI0:Q94MR6:O35873:P70656:P89002:P89003:P89004:P90332:Q64447:Q80WD8:Q920Y0:O96302:Q7T732:Q8JTH7:AAD44340:AAA37086:AAN64027:AAN64028
prohibitin                                       not opted             107      0.967   SVM        PHB_HUMAN:PHB_MOUSE:PHB_YEAST:O13357:Q13022:Q6PUJ7:O61074:Q7R8Q5:O04361:Q9LK25:Q9M586:Q9M587:Q9M588:Q9M589:Q9FFH5:P72754:Q62721:Q7T1D8:AAP36079
prohibitin                                       not opted             131      1.406   SVM        PHB_HUMAN:PHB_MOUSE:PHB_YEAST:O13357:Q13022:Q6PUJ7:O61074:Q7R8Q5:O04361:Q9LK25:Q9M586:Q9M587:Q9M588:Q9M589:Q9FFH5:P72754:Q62721:Q7T1D8:AAP36079
prohibitin                                       not opted             156      0.948   SVM        PHB_HUMAN:PHB_MOUSE:PHB_YEAST:O13357:Q13022:Q6PUJ7:O61074:Q7R8Q5:O04361:Q9LK25:Q9M586:Q9M587:Q9M588:Q9M589:Q9FFH5:P72754:Q62721:Q7T1D8:AAP36079
prohibitin                                       not opted             168      1.187   SVM        PHB_HUMAN:PHB_MOUSE:PHB_YEAST:O13357:Q13022:Q6PUJ7:O61074:Q7R8Q5:O04361:Q9LK25:Q9M586:Q9M587:Q9M588:Q9M589:Q9FFH5:P72754:Q62721:Q7T1D8:AAP36079
green fluorescence protein                       not opted             170      0.510   SVM        Q71RY9:Q8GHE2:Q8GHE3:Q8GHE4:AAN86139
prohibitin                                       not opted             189      0.969   SVM        PHB_HUMAN:PHB_MOUSE:PHB_YEAST:O13357:Q13022:Q6PUJ7:O61074:Q7R8Q5:O04361:Q9LK25:Q9M586:Q9M587:Q9M588:Q9M589:Q9FFH5:P72754:Q62721:Q7T1D8:AAP36079
GTPase                                           not opted             200      0.629   SVM        Q6L2J8:Q8TKK1:Q26000:Q39860:Q6M484:Q6M4M5:Q7P543:Q9ZH37:Q9ZNK5:Q8VVH3:Q6MIB6:Q7N9S5:Q88W19:Q88WT7:Q88Y90:Q8D3Z6:Q8D684:Q8DCU8:Q819M4:Q81EH2:Q6A695:Q63481:AAG23136
prohibitin                                       not opted             205      1.257   SVM        PHB_HUMAN:PHB_MOUSE:PHB_YEAST:O13357:Q13022:Q6PUJ7:O61074:Q7R8Q5:O04361:Q9LK25:Q9M586:Q9M587:Q9M588:Q9M589:Q9FFH5:P72754:Q62721:Q7T1D8:AAP36079
CRM-1                                            not opted             212      1.186   SVM        CRM1_SCHPO:XPO1_SCHPO:CRM1_YEAST:XPO1_YEAST:Q7Z2B9:Q7Z2C0
prohibitin                                       not opted             233      0.941   SVM        PHB_HUMAN:PHB_MOUSE:PHB_YEAST:O13357:Q13022:Q6PUJ7:O61074:Q7R8Q5:O04361:Q9LK25:Q9M586:Q9M587:Q9M588:Q9M589:Q9FFH5:P72754:Q62721:Q7T1D8:AAP36079
prohibitin                                       not opted             238      1.141   SVM        PHB_HUMAN:PHB_MOUSE:PHB_YEAST:O13357:Q13022:Q6PUJ7:O61074:Q7R8Q5:O04361:Q9LK25:Q9M586:Q9M587:Q9M588:Q9M589:Q9FFH5:P72754:Q62721:Q7T1D8:AAP36079
prohibitin                                       not opted             255      1.245   SVM        PHB_HUMAN:PHB_MOUSE:PHB_YEAST:O13357:Q13022:Q6PUJ7:O61074:Q7R8Q5:O04361:Q9LK25:Q9M586:Q9M587:Q9M588:Q9M589:Q9FFH5:P72754:Q62721:Q7T1D8:AAP36079

__________________________________________________________________________________________________________________________________________

ID: 16319069
A <n>beta-arrestin</n> binding determinant common to the second intracellular loops of <n>rhodopsin</n> family <n>G protein-coupled receptors</n>. beta-Arrestins have been shown to inhibit competitively G protein-dependent signaling and to mediate endocytosis for many of the hundreds of nonvisual <n>rhodopsin</n> family <n>G protein-coupled receptors</n> (<n>GPCR</n>). An open question of fundamental importance concerning the regulation of signal transduction of several hundred <n>rhodopsin-like</n> <n>GPCRs</n> is how these receptors of limited sequence homology, when considered in toto, can all recruit and activate the two highly conserved <n>beta-arrestin</n> proteins as part of their signaling/desensitization process. Although the serine and threonine residues that form <n>GPCR</n> kinase phosphorylation sites are common <n>beta-arrestin-associated receptor</n> determinants regulating receptor desensitization and internalization, the agonist-activated conformation of a <n>GPCR</n> probably reveals the most fundamental determinant mediating the <n>GPCR</n> and <n>arrestin</n> interaction. Here we identified a <n>beta-arrestin</n> binding determinant common to the <n>rhodopsin</n> family <n>GPCRs</n> formed from the proximal 10 residues of the second intracellular loop. We demonstrated by both gain and loss of function studies for the serotonin 2C, beta2-adrenergic, alpha2a)adrenergic, and neuropeptide Y type 2 receptors that the highly conserved amino acids, proline and alanine, naturally occurring in <n>rhodopsin</n> family receptors six residues distal to the highly conserved second loop <n>DRY</n> motif regulate <n>beta-arrestin</n> binding and <n>beta-arrestin-mediated</n> internalization. In particular, as demonstrated for the <n>beta2 AR</n>, this occurs independently of changes in <n>GPCR</n> kinase phosphorylation. These results suggest that a <n>GPCR</n> conformation directed by the second intracellular loop, likely using the loop itself as a binding patch, may function as a switch for transitioning <n>beta-arrestin</n> from its inactive form to its active receptor-binding state.


The following protein names could be found by NLProt:

NAME                                             ORGANISM            TXT-POS    SCORE   METHOD     DB-ID(S)
beta-arrestin                                    not opted               2      0.995   SVM        Q86BW6
rhodopsin                                        not opted              12      1.405   SVM        OPSD_ABYKO:OPSD_ALLMI:OPSD_AMBTI:OPSD_ANOCA:OPSD_ASTFA:OPSD_ATHBO:OPSD_BATMU:OPSD_BATNI:OPSD_BOVIN:OPSD_BUFBU:OPSD_BUFMA:OPSD_BRARE:OPSD_CAMAB:OPSD_CAMHU:OPSD_CAMLU:OPSD_CAMMA:OPSD_CAMSC:OPSD_CANFA:OPSD_CARAU:OPSD_CATBO:OPSD_CHELB:OPSD_CHICK:OPSD_COMDY:OPSD_CORAU:OPSD_COTBO:OPSD_COTGR:OPSD_COTIN:OPSD_COTKE:OPSD_CRIGR:OPSD_CYPCA:OPSD_DELDE:OPSD_DICLA:OPSD_DIPAN:OPSD_DIPVU:OPSD_GALML:OPSD_GAMAF:OPSD_GLOME:OPSD_GOBNI:OPSD_HUMAN:OPSD_ICTPU:OPSD_LAMJA:OPSD_LIMBE:OPSD_LIMPA:OPSD_LITMO:OPSD_LIZAU:OPSD_LIZSA:OPSD_LOLFO:OPSD_LOLSU:OPSD_MACFA:OPSD_MESBI:OPSD_MOUSE:OPSD_MUGCE:OPSD_MULSU:OPSD_MYRBE:OPSD_MYRVI:OPSD_NEOAR:OPSD_NEOAU:OPSD_NEOSA:OPSD_OCTDO:OPSD_ORCAU:OPSD_ORCVI:OPSD_ORYLA:OPSD_PARKN:OPSD_PETMA:OPSD_PHOGR:OPSD_PHOVI:OPSD_PIG:OPSD_POERE:OPSD_POMMI:OPSD_PROCL:OPSD_PROJE:OPSD_PROML:OPSD_PROOR:OPSD_PROSE:OPSD_RABIT:OPSD_RAJER:OPSD_RANCA:OPSD_RANPI:OPSD_RANTE:OPSD_RAT:OPSD_SALPV:OPSD_SARDI:OPSD_SARMI:OPSD_SARPI:OPSD_SARPU:OPSD_SARSL:OPSD_SARSP:OPSD_SARTI:OPSD_SARXA:OPSD_SCYCA:OPSD_SEPOF:OPSD_SHEEP:OPSD_SMICR:OPSD_SOLSO:OPSD_SPAAU:OPSD_SPHSP:OPSD_TAUBU:OPSD_TETNG:OPSD_TODPA:OPSD_TRIMA:OPSD_TURTR:OPSD_XENLA:OPSD_ZEUFA:OPSD_ZOSOP:Q9HH34:Q15309:O61383:Q6LE68:Q6QE83:Q6QE84:Q6QE85:Q6QE86:Q6QE87:Q6QE88:Q6QE89:Q6QE90:Q6QE91:Q6QE92:Q6QE93:Q6QE94:Q6QE95:Q6QE96:Q6QE97:Q6QE98:Q6QE99:Q6QEA0:Q6QEA1:Q6QEA2:Q6QEA3:Q6QEA4:Q6QEA5:Q6SSJ0:Q9TVV5:Q9UAM6:Q9UAM7:Q9UAM8:Q9UAM9:Q9UAN0:Q71UZ8:Q863L2:Q863L3:Q863L4:Q863L5:Q863L6:Q863L7:Q863L8:Q863L9:Q863M0:Q863M1:Q863M2:Q863M3:Q863M4:Q863M5:Q863M6:Q863M7:Q863M8:Q863M9:Q863N0:Q863N1:Q863N2:Q863N3:Q863N4:Q863N5:Q8GZE7:Q6QUK6:Q8K0D8:Q6JQT6:Q6JQT7:Q6JQT8:Q6JQT9:Q6JQU0:Q6JQU1:Q6JQU2:Q6JQU3:Q6JQU4:Q6JQU5:Q6JQU6:Q6JQU7:Q6JQU8:Q6JQU9:Q6JQV0:Q6JQV1:Q6JQV2:Q6JQV3:Q6JQV4:Q6JQV5:Q6JQV6:Q6JQV7:Q6R7S7:Q6R7S8:Q6R7S9:Q6R7T0:Q6R7T1:Q6R7T2:Q6R7T3:Q6R7T4:Q6R7T5:Q6R7T6:Q6UQ32:Q6UQ33:Q6UQ34:Q6UQ35:Q6UQ36:Q6UQ37:Q6UQ38:Q6UQ39:Q6UQ40:Q6UQ41:Q6UQ42:Q6UQ43:Q6UQ44:Q6UQ47:Q6UQ48:Q6UQ49:Q6UQ50:Q6UQ51:Q6UQ52:Q6UQ53:Q6UQ54:Q6UQ56:Q6VEY5:Q6VEY6:Q6VEY7:Q6VEY8:Q6VEY9:Q6VEZ0:Q6VEZ1:Q6VEZ2:Q6VEZ3:Q6VEZ4:Q6VEZ5:Q6VEZ6:Q6VEZ7:Q6VEZ8:Q6VEZ9:Q6VF00:Q6VF01:Q6VF02:Q6VF03:Q6VF04:Q6VF05:Q6VF06:Q6VF07:Q6VF08:Q6VF09:Q6VF10:Q6VF11:Q6VF12:Q6VF13:Q6VF14:Q6VF15:Q6VF16:Q6VF17:Q6VF18:Q6VF19:Q6VF20:Q6VF21:Q6VF22:Q6VF23:Q6VF24:Q6VF25:Q6VF26:Q6VF27:Q6VF28:Q6VF29:Q6VF30:Q6VF31:Q6VF32:Q6VF33:Q6VF34:Q6VF35:Q6VF36:Q6VXJ0:Q6VXJ1:Q6VXJ2:Q6VXJ3:Q6VXJ4:Q6VXJ5:Q6VXJ6:Q6VXJ7:Q6VXJ8:Q6VXJ9:Q6VXK0:Q6VXK1:Q6VXK2:Q6VXK3:Q6VXK4:Q6VXK5:Q6VXK6:Q6VXK7:Q6VXK8:Q6VXK9:Q6VXL0:Q6VXL1:Q6VXL2:Q6VXL3:Q6VXL4:Q6VXL5:Q6VXL6:Q6VXL7:Q6VXL8:Q6VXL9:Q6VXM0:Q6VXM1:Q6VXM2:Q6VXM3:Q6VXM4:Q6VXM5:Q6VXM6:Q6VXM7:Q6VXM8:Q6VXM9:Q6VXN0:Q6VXN1:Q6VXN2:Q6VXN3:Q6VXN4:Q6VXN5:Q6VXN6:Q6VXN7:Q6VXN8:Q6VXN9:Q6VXP0:Q6VXP1:Q6VXP2:Q6VXP3:Q6VXP4:Q6VXP5:Q6VXP6:Q6VXP7:Q6VXP8:Q6VXP9:Q6WZH0:Q6WZH1:Q6WZH2:Q6WZH3:Q6WZH4:Q6WZH5:Q6WZH6:Q6WZH7:Q6WZH8:Q6WZH9:Q6WZI0:Q6WZI1:Q6WZI2:Q6WZI3:Q6WZI4:Q6WZI5:Q6YI42:Q6YI43:Q70LX2:Q70LX3:Q764P3:Q800S9:Q800T0:Q800T1:Q800T2:Q800T3:Q800T4:Q800T5:Q800T6:Q800T7:Q804M2:Q804M3:Q804M4:Q804M5:Q804M6:Q804M7:Q804M8:Q804M9:Q804N0:Q804N1:Q804N2:Q804N3:Q804N4:Q804N5:Q804N6:Q804N7:Q804N8:Q804N9:Q804P0:Q804P1:Q804P2:Q804P3:Q804P4:Q804P5:Q804P6:Q804P7:Q804P8:Q804P9:Q8AWI7:Q8AWI8:Q8AWI9:Q8AWJ0:Q8AWJ1:Q8AWJ2:Q8AWJ3:Q8AWJ4:Q8AWJ5:Q8AWJ6:Q8AWJ7:Q8AWJ8:Q8AWJ9:Q8AWK0:Q8AWK1:Q8AWK2:Q8AWK3:Q8AWK4:Q8AWK5:Q8AWK6:Q8AWK7:Q8AWK8:Q8AWK9:Q8AWL0:Q8AWL1:Q8AWL2:Q8AWL3:Q8AWL4:Q8AWL5:Q8AWL6:Q8AWL7:Q8AWL8:Q8AWL9:Q8AWM0:Q8AWM1:Q8AWM2:Q8AWM3:Q8AWM4:Q8AWM5:Q8AWM6:Q8AWM7:Q8AWM8:Q8AWM9:Q8AWN0:Q8AWN1:Q8AWN2:Q8AWN3:Q8AWN4:Q8AWN5:Q8AWN6:Q8AWN7:Q8AWN8:Q8AWN9:Q8AWP0:Q8AWP1:Q8AWP2:Q8AWP3:Q8AWP4:Q8AWP5:Q8AWP6:Q8AWP7:Q8AWP8:Q8AWP9:Q8AWQ0:Q8AWQ1:Q8AWQ2:Q8AWQ3:Q8AWQ4:Q8AWQ5:Q8AWQ6:Q8JGW8:Q9W6I4:Q9I884:Q9IA36:Q9IA37:Q9IA38:Q9IA39:Q9IA40:Q9IA41:Q9IA42:Q9IA43:Q9IA44:Q9IA45:Q9IA46:Q9IA47:Q9IA48:Q9IA49:Q9PT44:Q9PTY9:Q9PUT3:Q9PUT4:Q9PUT5:Q9PUZ2:Q9PUZ3:Q9PUZ4:Q9PUZ5:Q9PUZ6:Q9PUZ7:Q9PUZ8:Q9PUZ9:Q9PV00:Q98U49:Q98U50:Q98U51:Q98U52:Q98U53:Q98U54:Q98U55:Q98U56:Q98U57:Q98U58:Q98U59:Q98U60:Q98U61:Q98U62:Q98U63:Q98U64:Q98U65:Q98U66:Q98U67:Q98U68:Q98U69:Q98U70:Q98U71:Q98U72:Q98U73:Q98U74:Q98U75:Q98U76:Q98U77:Q98U78:Q98U79:Q98U80:Q98U81:Q98U82:Q98U83:Q98U84:Q98U85:Q98U86:Q98U87:Q98U88:Q98U89:Q98U90:Q98U91:Q98U92:Q98U93:Q98U94:Q98U95:Q98U96:Q98U97:Q98U98:Q98U99:Q98UA0:Q98UA1:Q98UA2:Q98UA3:Q98UA4:Q98UA5:Q98UA6:Q98UA7:Q98UA8:Q98UA9:Q98UB0:Q98UB1:Q98UB2:Q9DEW8:Q90XL1:Q90XL2:Q90XL3:Q90XL4:Q90XL5:Q8UUE1:Q8UUE2:Q8UUE3:Q8UUE4:Q8UUE5:Q8UUE6:Q8UUE7:Q8UUE8:Q8UUE9:Q8UUF0:Q8UUF1:Q8UUF2:Q8UUF3:Q8UUF4:Q8UUF5:Q8UUF6:Q8UUF7:Q8UUF8:Q6DY59:Q8JIG7:Q8JIG8:Q8JIG9:Q8JIH0:Q8JIH1:Q8JIH2:Q8JIH3:Q8JIH4:Q8JIH5:Q8JIH6:Q8JIH7:Q8JIH8:Q8JIH9:Q8JII0:Q8JII1:Q8JII2:Q8JII3:Q8JII4:Q8JII5:Q8JII6:Q8JII7:Q8JII8:Q8JII9:Q8JIJ0:Q69BX2:Q69BX3:Q69BX4:Q69BX5:Q69BX6:Q69BX7:Q69BX8:Q69BX9:Q69BY0:Q69BY1:Q69BY2:Q69BY3:Q69BY4:Q69BY5:Q69BY6:Q69BY7:Q69BY8:Q69BY9:Q69BZ0:Q69BZ1:Q69BZ2:Q69BZ3:Q69BZ4:AAO40785:AAO40786:AAC15632:AAC27436:AAR02072:AAR02073:AAR02074:AAR02075:AAR02076:AAR02077:AAR02078:AAR02079:AAR02080:AAR02081:AAR02082:AAR02083:AAR02084:AAR02085:AAR02086:AAR02087:AAR02088:AAR02089:AAR02090:AAR02091:AAR02092:AAR02093:AAR02094:AAR02095:AAR02096:AAR18073:AAR28148:AAR28149:AAR28150:AAR28151:AAR28152:AAR28153:AAR28154:AAR28155:AAR28156:AAR28157:AAR28158:AAR28159:AAR28160:AAR28161:AAR28162:AAR28163:AAR28164:AAR28165:AAR28166:AAR28167:AAR28168:AAR28169:AAR28170:AAR28171:AAR28172:AAR28173:AAR28174:AAR28175:AAR28176:AAR28177:AAR28178:AAR28179:AAR28180:AAR28181:AAR28182:AAR28183:AAR28184:AAR28185:AAR28186:AAR28187:AAR28188:AAR28189:AAR28190:AAR28191:AAR28192:AAR28193:AAR28194:AAR28195:AAR28196:AAR28197:AAR28198:AAR28199:CAD92261:CAD92262:AAP91766:AAP91767:AAP91768:AAP91769:AAP91770:AAP91771:AAP91772:AAP91773:AAP91774:AAP91775:AAP91776:AAP91777:AAP91778:AAP91779:AAP91780:AAP91781
G protein-coupled receptors                      not opted              14      0.500   projected  AAD04347:BAB89335
rhodopsin                                        not opted              39      0.779   SVM        OPSD_ABYKO:OPSD_ALLMI:OPSD_AMBTI:OPSD_ANOCA:OPSD_ASTFA:OPSD_ATHBO:OPSD_BATMU:OPSD_BATNI:OPSD_BOVIN:OPSD_BUFBU:OPSD_BUFMA:OPSD_BRARE:OPSD_CAMAB:OPSD_CAMHU:OPSD_CAMLU:OPSD_CAMMA:OPSD_CAMSC:OPSD_CANFA:OPSD_CARAU:OPSD_CATBO:OPSD_CHELB:OPSD_CHICK:OPSD_COMDY:OPSD_CORAU:OPSD_COTBO:OPSD_COTGR:OPSD_COTIN:OPSD_COTKE:OPSD_CRIGR:OPSD_CYPCA:OPSD_DELDE:OPSD_DICLA:OPSD_DIPAN:OPSD_DIPVU:OPSD_GALML:OPSD_GAMAF:OPSD_GLOME:OPSD_GOBNI:OPSD_HUMAN:OPSD_ICTPU:OPSD_LAMJA:OPSD_LIMBE:OPSD_LIMPA:OPSD_LITMO:OPSD_LIZAU:OPSD_LIZSA:OPSD_LOLFO:OPSD_LOLSU:OPSD_MACFA:OPSD_MESBI:OPSD_MOUSE:OPSD_MUGCE:OPSD_MULSU:OPSD_MYRBE:OPSD_MYRVI:OPSD_NEOAR:OPSD_NEOAU:OPSD_NEOSA:OPSD_OCTDO:OPSD_ORCAU:OPSD_ORCVI:OPSD_ORYLA:OPSD_PARKN:OPSD_PETMA:OPSD_PHOGR:OPSD_PHOVI:OPSD_PIG:OPSD_POERE:OPSD_POMMI:OPSD_PROCL:OPSD_PROJE:OPSD_PROML:OPSD_PROOR:OPSD_PROSE:OPSD_RABIT:OPSD_RAJER:OPSD_RANCA:OPSD_RANPI:OPSD_RANTE:OPSD_RAT:OPSD_SALPV:OPSD_SARDI:OPSD_SARMI:OPSD_SARPI:OPSD_SARPU:OPSD_SARSL:OPSD_SARSP:OPSD_SARTI:OPSD_SARXA:OPSD_SCYCA:OPSD_SEPOF:OPSD_SHEEP:OPSD_SMICR:OPSD_SOLSO:OPSD_SPAAU:OPSD_SPHSP:OPSD_TAUBU:OPSD_TETNG:OPSD_TODPA:OPSD_TRIMA:OPSD_TURTR:OPSD_XENLA:OPSD_ZEUFA:OPSD_ZOSOP:Q9HH34:Q15309:O61383:Q6LE68:Q6QE83:Q6QE84:Q6QE85:Q6QE86:Q6QE87:Q6QE88:Q6QE89:Q6QE90:Q6QE91:Q6QE92:Q6QE93:Q6QE94:Q6QE95:Q6QE96:Q6QE97:Q6QE98:Q6QE99:Q6QEA0:Q6QEA1:Q6QEA2:Q6QEA3:Q6QEA4:Q6QEA5:Q6SSJ0:Q9TVV5:Q9UAM6:Q9UAM7:Q9UAM8:Q9UAM9:Q9UAN0:Q71UZ8:Q863L2:Q863L3:Q863L4:Q863L5:Q863L6:Q863L7:Q863L8:Q863L9:Q863M0:Q863M1:Q863M2:Q863M3:Q863M4:Q863M5:Q863M6:Q863M7:Q863M8:Q863M9:Q863N0:Q863N1:Q863N2:Q863N3:Q863N4:Q863N5:Q8GZE7:Q6QUK6:Q8K0D8:Q6JQT6:Q6JQT7:Q6JQT8:Q6JQT9:Q6JQU0:Q6JQU1:Q6JQU2:Q6JQU3:Q6JQU4:Q6JQU5:Q6JQU6:Q6JQU7:Q6JQU8:Q6JQU9:Q6JQV0:Q6JQV1:Q6JQV2:Q6JQV3:Q6JQV4:Q6JQV5:Q6JQV6:Q6JQV7:Q6R7S7:Q6R7S8:Q6R7S9:Q6R7T0:Q6R7T1:Q6R7T2:Q6R7T3:Q6R7T4:Q6R7T5:Q6R7T6:Q6UQ32:Q6UQ33:Q6UQ34:Q6UQ35:Q6UQ36:Q6UQ37:Q6UQ38:Q6UQ39:Q6UQ40:Q6UQ41:Q6UQ42:Q6UQ43:Q6UQ44:Q6UQ47:Q6UQ48:Q6UQ49:Q6UQ50:Q6UQ51:Q6UQ52:Q6UQ53:Q6UQ54:Q6UQ56:Q6VEY5:Q6VEY6:Q6VEY7:Q6VEY8:Q6VEY9:Q6VEZ0:Q6VEZ1:Q6VEZ2:Q6VEZ3:Q6VEZ4:Q6VEZ5:Q6VEZ6:Q6VEZ7:Q6VEZ8:Q6VEZ9:Q6VF00:Q6VF01:Q6VF02:Q6VF03:Q6VF04:Q6VF05:Q6VF06:Q6VF07:Q6VF08:Q6VF09:Q6VF10:Q6VF11:Q6VF12:Q6VF13:Q6VF14:Q6VF15:Q6VF16:Q6VF17:Q6VF18:Q6VF19:Q6VF20:Q6VF21:Q6VF22:Q6VF23:Q6VF24:Q6VF25:Q6VF26:Q6VF27:Q6VF28:Q6VF29:Q6VF30:Q6VF31:Q6VF32:Q6VF33:Q6VF34:Q6VF35:Q6VF36:Q6VXJ0:Q6VXJ1:Q6VXJ2:Q6VXJ3:Q6VXJ4:Q6VXJ5:Q6VXJ6:Q6VXJ7:Q6VXJ8:Q6VXJ9:Q6VXK0:Q6VXK1:Q6VXK2:Q6VXK3:Q6VXK4:Q6VXK5:Q6VXK6:Q6VXK7:Q6VXK8:Q6VXK9:Q6VXL0:Q6VXL1:Q6VXL2:Q6VXL3:Q6VXL4:Q6VXL5:Q6VXL6:Q6VXL7:Q6VXL8:Q6VXL9:Q6VXM0:Q6VXM1:Q6VXM2:Q6VXM3:Q6VXM4:Q6VXM5:Q6VXM6:Q6VXM7:Q6VXM8:Q6VXM9:Q6VXN0:Q6VXN1:Q6VXN2:Q6VXN3:Q6VXN4:Q6VXN5:Q6VXN6:Q6VXN7:Q6VXN8:Q6VXN9:Q6VXP0:Q6VXP1:Q6VXP2:Q6VXP3:Q6VXP4:Q6VXP5:Q6VXP6:Q6VXP7:Q6VXP8:Q6VXP9:Q6WZH0:Q6WZH1:Q6WZH2:Q6WZH3:Q6WZH4:Q6WZH5:Q6WZH6:Q6WZH7:Q6WZH8:Q6WZH9:Q6WZI0:Q6WZI1:Q6WZI2:Q6WZI3:Q6WZI4:Q6WZI5:Q6YI42:Q6YI43:Q70LX2:Q70LX3:Q764P3:Q800S9:Q800T0:Q800T1:Q800T2:Q800T3:Q800T4:Q800T5:Q800T6:Q800T7:Q804M2:Q804M3:Q804M4:Q804M5:Q804M6:Q804M7:Q804M8:Q804M9:Q804N0:Q804N1:Q804N2:Q804N3:Q804N4:Q804N5:Q804N6:Q804N7:Q804N8:Q804N9:Q804P0:Q804P1:Q804P2:Q804P3:Q804P4:Q804P5:Q804P6:Q804P7:Q804P8:Q804P9:Q8AWI7:Q8AWI8:Q8AWI9:Q8AWJ0:Q8AWJ1:Q8AWJ2:Q8AWJ3:Q8AWJ4:Q8AWJ5:Q8AWJ6:Q8AWJ7:Q8AWJ8:Q8AWJ9:Q8AWK0:Q8AWK1:Q8AWK2:Q8AWK3:Q8AWK4:Q8AWK5:Q8AWK6:Q8AWK7:Q8AWK8:Q8AWK9:Q8AWL0:Q8AWL1:Q8AWL2:Q8AWL3:Q8AWL4:Q8AWL5:Q8AWL6:Q8AWL7:Q8AWL8:Q8AWL9:Q8AWM0:Q8AWM1:Q8AWM2:Q8AWM3:Q8AWM4:Q8AWM5:Q8AWM6:Q8AWM7:Q8AWM8:Q8AWM9:Q8AWN0:Q8AWN1:Q8AWN2:Q8AWN3:Q8AWN4:Q8AWN5:Q8AWN6:Q8AWN7:Q8AWN8:Q8AWN9:Q8AWP0:Q8AWP1:Q8AWP2:Q8AWP3:Q8AWP4:Q8AWP5:Q8AWP6:Q8AWP7:Q8AWP8:Q8AWP9:Q8AWQ0:Q8AWQ1:Q8AWQ2:Q8AWQ3:Q8AWQ4:Q8AWQ5:Q8AWQ6:Q8JGW8:Q9W6I4:Q9I884:Q9IA36:Q9IA37:Q9IA38:Q9IA39:Q9IA40:Q9IA41:Q9IA42:Q9IA43:Q9IA44:Q9IA45:Q9IA46:Q9IA47:Q9IA48:Q9IA49:Q9PT44:Q9PTY9:Q9PUT3:Q9PUT4:Q9PUT5:Q9PUZ2:Q9PUZ3:Q9PUZ4:Q9PUZ5:Q9PUZ6:Q9PUZ7:Q9PUZ8:Q9PUZ9:Q9PV00:Q98U49:Q98U50:Q98U51:Q98U52:Q98U53:Q98U54:Q98U55:Q98U56:Q98U57:Q98U58:Q98U59:Q98U60:Q98U61:Q98U62:Q98U63:Q98U64:Q98U65:Q98U66:Q98U67:Q98U68:Q98U69:Q98U70:Q98U71:Q98U72:Q98U73:Q98U74:Q98U75:Q98U76:Q98U77:Q98U78:Q98U79:Q98U80:Q98U81:Q98U82:Q98U83:Q98U84:Q98U85:Q98U86:Q98U87:Q98U88:Q98U89:Q98U90:Q98U91:Q98U92:Q98U93:Q98U94:Q98U95:Q98U96:Q98U97:Q98U98:Q98U99:Q98UA0:Q98UA1:Q98UA2:Q98UA3:Q98UA4:Q98UA5:Q98UA6:Q98UA7:Q98UA8:Q98UA9:Q98UB0:Q98UB1:Q98UB2:Q9DEW8:Q90XL1:Q90XL2:Q90XL3:Q90XL4:Q90XL5:Q8UUE1:Q8UUE2:Q8UUE3:Q8UUE4:Q8UUE5:Q8UUE6:Q8UUE7:Q8UUE8:Q8UUE9:Q8UUF0:Q8UUF1:Q8UUF2:Q8UUF3:Q8UUF4:Q8UUF5:Q8UUF6:Q8UUF7:Q8UUF8:Q6DY59:Q8JIG7:Q8JIG8:Q8JIG9:Q8JIH0:Q8JIH1:Q8JIH2:Q8JIH3:Q8JIH4:Q8JIH5:Q8JIH6:Q8JIH7:Q8JIH8:Q8JIH9:Q8JII0:Q8JII1:Q8JII2:Q8JII3:Q8JII4:Q8JII5:Q8JII6:Q8JII7:Q8JII8:Q8JII9:Q8JIJ0:Q69BX2:Q69BX3:Q69BX4:Q69BX5:Q69BX6:Q69BX7:Q69BX8:Q69BX9:Q69BY0:Q69BY1:Q69BY2:Q69BY3:Q69BY4:Q69BY5:Q69BY6:Q69BY7:Q69BY8:Q69BY9:Q69BZ0:Q69BZ1:Q69BZ2:Q69BZ3:Q69BZ4:AAO40785:AAO40786:AAC15632:AAC27436:AAR02072:AAR02073:AAR02074:AAR02075:AAR02076:AAR02077:AAR02078:AAR02079:AAR02080:AAR02081:AAR02082:AAR02083:AAR02084:AAR02085:AAR02086:AAR02087:AAR02088:AAR02089:AAR02090:AAR02091:AAR02092:AAR02093:AAR02094:AAR02095:AAR02096:AAR18073:AAR28148:AAR28149:AAR28150:AAR28151:AAR28152:AAR28153:AAR28154:AAR28155:AAR28156:AAR28157:AAR28158:AAR28159:AAR28160:AAR28161:AAR28162:AAR28163:AAR28164:AAR28165:AAR28166:AAR28167:AAR28168:AAR28169:AAR28170:AAR28171:AAR28172:AAR28173:AAR28174:AAR28175:AAR28176:AAR28177:AAR28178:AAR28179:AAR28180:AAR28181:AAR28182:AAR28183:AAR28184:AAR28185:AAR28186:AAR28187:AAR28188:AAR28189:AAR28190:AAR28191:AAR28192:AAR28193:AAR28194:AAR28195:AAR28196:AAR28197:AAR28198:AAR28199:CAD92261:CAD92262:AAP91766:AAP91767:AAP91768:AAP91769:AAP91770:AAP91771:AAP91772:AAP91773:AAP91774:AAP91775:AAP91776:AAP91777:AAP91778:AAP91779:AAP91780:AAP91781
G protein-coupled receptors                      not opted              41      0.500   abbr.-ext. AAD04347:BAB89335
GPCR                                             not opted              45      0.500   SVM        no ID found
rhodopsin                                        not opted              63      1.405   projected  OPSD_ABYKO:OPSD_ALLMI:OPSD_AMBTI:OPSD_ANOCA:OPSD_ASTFA:OPSD_ATHBO:OPSD_BATMU:OPSD_BATNI:OPSD_BOVIN:OPSD_BUFBU:OPSD_BUFMA:OPSD_BRARE:OPSD_CAMAB:OPSD_CAMHU:OPSD_CAMLU:OPSD_CAMMA:OPSD_CAMSC:OPSD_CANFA:OPSD_CARAU:OPSD_CATBO:OPSD_CHELB:OPSD_CHICK:OPSD_COMDY:OPSD_CORAU:OPSD_COTBO:OPSD_COTGR:OPSD_COTIN:OPSD_COTKE:OPSD_CRIGR:OPSD_CYPCA:OPSD_DELDE:OPSD_DICLA:OPSD_DIPAN:OPSD_DIPVU:OPSD_GALML:OPSD_GAMAF:OPSD_GLOME:OPSD_GOBNI:OPSD_HUMAN:OPSD_ICTPU:OPSD_LAMJA:OPSD_LIMBE:OPSD_LIMPA:OPSD_LITMO:OPSD_LIZAU:OPSD_LIZSA:OPSD_LOLFO:OPSD_LOLSU:OPSD_MACFA:OPSD_MESBI:OPSD_MOUSE:OPSD_MUGCE:OPSD_MULSU:OPSD_MYRBE:OPSD_MYRVI:OPSD_NEOAR:OPSD_NEOAU:OPSD_NEOSA:OPSD_OCTDO:OPSD_ORCAU:OPSD_ORCVI:OPSD_ORYLA:OPSD_PARKN:OPSD_PETMA:OPSD_PHOGR:OPSD_PHOVI:OPSD_PIG:OPSD_POERE:OPSD_POMMI:OPSD_PROCL:OPSD_PROJE:OPSD_PROML:OPSD_PROOR:OPSD_PROSE:OPSD_RABIT:OPSD_RAJER:OPSD_RANCA:OPSD_RANPI:OPSD_RANTE:OPSD_RAT:OPSD_SALPV:OPSD_SARDI:OPSD_SARMI:OPSD_SARPI:OPSD_SARPU:OPSD_SARSL:OPSD_SARSP:OPSD_SARTI:OPSD_SARXA:OPSD_SCYCA:OPSD_SEPOF:OPSD_SHEEP:OPSD_SMICR:OPSD_SOLSO:OPSD_SPAAU:OPSD_SPHSP:OPSD_TAUBU:OPSD_TETNG:OPSD_TODPA:OPSD_TRIMA:OPSD_TURTR:OPSD_XENLA:OPSD_ZEUFA:OPSD_ZOSOP:Q9HH34:Q15309:O61383:Q6LE68:Q6QE83:Q6QE84:Q6QE85:Q6QE86:Q6QE87:Q6QE88:Q6QE89:Q6QE90:Q6QE91:Q6QE92:Q6QE93:Q6QE94:Q6QE95:Q6QE96:Q6QE97:Q6QE98:Q6QE99:Q6QEA0:Q6QEA1:Q6QEA2:Q6QEA3:Q6QEA4:Q6QEA5:Q6SSJ0:Q9TVV5:Q9UAM6:Q9UAM7:Q9UAM8:Q9UAM9:Q9UAN0:Q71UZ8:Q863L2:Q863L3:Q863L4:Q863L5:Q863L6:Q863L7:Q863L8:Q863L9:Q863M0:Q863M1:Q863M2:Q863M3:Q863M4:Q863M5:Q863M6:Q863M7:Q863M8:Q863M9:Q863N0:Q863N1:Q863N2:Q863N3:Q863N4:Q863N5:Q8GZE7:Q6QUK6:Q8K0D8:Q6JQT6:Q6JQT7:Q6JQT8:Q6JQT9:Q6JQU0:Q6JQU1:Q6JQU2:Q6JQU3:Q6JQU4:Q6JQU5:Q6JQU6:Q6JQU7:Q6JQU8:Q6JQU9:Q6JQV0:Q6JQV1:Q6JQV2:Q6JQV3:Q6JQV4:Q6JQV5:Q6JQV6:Q6JQV7:Q6R7S7:Q6R7S8:Q6R7S9:Q6R7T0:Q6R7T1:Q6R7T2:Q6R7T3:Q6R7T4:Q6R7T5:Q6R7T6:Q6UQ32:Q6UQ33:Q6UQ34:Q6UQ35:Q6UQ36:Q6UQ37:Q6UQ38:Q6UQ39:Q6UQ40:Q6UQ41:Q6UQ42:Q6UQ43:Q6UQ44:Q6UQ47:Q6UQ48:Q6UQ49:Q6UQ50:Q6UQ51:Q6UQ52:Q6UQ53:Q6UQ54:Q6UQ56:Q6VEY5:Q6VEY6:Q6VEY7:Q6VEY8:Q6VEY9:Q6VEZ0:Q6VEZ1:Q6VEZ2:Q6VEZ3:Q6VEZ4:Q6VEZ5:Q6VEZ6:Q6VEZ7:Q6VEZ8:Q6VEZ9:Q6VF00:Q6VF01:Q6VF02:Q6VF03:Q6VF04:Q6VF05:Q6VF06:Q6VF07:Q6VF08:Q6VF09:Q6VF10:Q6VF11:Q6VF12:Q6VF13:Q6VF14:Q6VF15:Q6VF16:Q6VF17:Q6VF18:Q6VF19:Q6VF20:Q6VF21:Q6VF22:Q6VF23:Q6VF24:Q6VF25:Q6VF26:Q6VF27:Q6VF28:Q6VF29:Q6VF30:Q6VF31:Q6VF32:Q6VF33:Q6VF34:Q6VF35:Q6VF36:Q6VXJ0:Q6VXJ1:Q6VXJ2:Q6VXJ3:Q6VXJ4:Q6VXJ5:Q6VXJ6:Q6VXJ7:Q6VXJ8:Q6VXJ9:Q6VXK0:Q6VXK1:Q6VXK2:Q6VXK3:Q6VXK4:Q6VXK5:Q6VXK6:Q6VXK7:Q6VXK8:Q6VXK9:Q6VXL0:Q6VXL1:Q6VXL2:Q6VXL3:Q6VXL4:Q6VXL5:Q6VXL6:Q6VXL7:Q6VXL8:Q6VXL9:Q6VXM0:Q6VXM1:Q6VXM2:Q6VXM3:Q6VXM4:Q6VXM5:Q6VXM6:Q6VXM7:Q6VXM8:Q6VXM9:Q6VXN0:Q6VXN1:Q6VXN2:Q6VXN3:Q6VXN4:Q6VXN5:Q6VXN6:Q6VXN7:Q6VXN8:Q6VXN9:Q6VXP0:Q6VXP1:Q6VXP2:Q6VXP3:Q6VXP4:Q6VXP5:Q6VXP6:Q6VXP7:Q6VXP8:Q6VXP9:Q6WZH0:Q6WZH1:Q6WZH2:Q6WZH3:Q6WZH4:Q6WZH5:Q6WZH6:Q6WZH7:Q6WZH8:Q6WZH9:Q6WZI0:Q6WZI1:Q6WZI2:Q6WZI3:Q6WZI4:Q6WZI5:Q6YI42:Q6YI43:Q70LX2:Q70LX3:Q764P3:Q800S9:Q800T0:Q800T1:Q800T2:Q800T3:Q800T4:Q800T5:Q800T6:Q800T7:Q804M2:Q804M3:Q804M4:Q804M5:Q804M6:Q804M7:Q804M8:Q804M9:Q804N0:Q804N1:Q804N2:Q804N3:Q804N4:Q804N5:Q804N6:Q804N7:Q804N8:Q804N9:Q804P0:Q804P1:Q804P2:Q804P3:Q804P4:Q804P5:Q804P6:Q804P7:Q804P8:Q804P9:Q8AWI7:Q8AWI8:Q8AWI9:Q8AWJ0:Q8AWJ1:Q8AWJ2:Q8AWJ3:Q8AWJ4:Q8AWJ5:Q8AWJ6:Q8AWJ7:Q8AWJ8:Q8AWJ9:Q8AWK0:Q8AWK1:Q8AWK2:Q8AWK3:Q8AWK4:Q8AWK5:Q8AWK6:Q8AWK7:Q8AWK8:Q8AWK9:Q8AWL0:Q8AWL1:Q8AWL2:Q8AWL3:Q8AWL4:Q8AWL5:Q8AWL6:Q8AWL7:Q8AWL8:Q8AWL9:Q8AWM0:Q8AWM1:Q8AWM2:Q8AWM3:Q8AWM4:Q8AWM5:Q8AWM6:Q8AWM7:Q8AWM8:Q8AWM9:Q8AWN0:Q8AWN1:Q8AWN2:Q8AWN3:Q8AWN4:Q8AWN5:Q8AWN6:Q8AWN7:Q8AWN8:Q8AWN9:Q8AWP0:Q8AWP1:Q8AWP2:Q8AWP3:Q8AWP4:Q8AWP5:Q8AWP6:Q8AWP7:Q8AWP8:Q8AWP9:Q8AWQ0:Q8AWQ1:Q8AWQ2:Q8AWQ3:Q8AWQ4:Q8AWQ5:Q8AWQ6:Q8JGW8:Q9W6I4:Q9I884:Q9IA36:Q9IA37:Q9IA38:Q9IA39:Q9IA40:Q9IA41:Q9IA42:Q9IA43:Q9IA44:Q9IA45:Q9IA46:Q9IA47:Q9IA48:Q9IA49:Q9PT44:Q9PTY9:Q9PUT3:Q9PUT4:Q9PUT5:Q9PUZ2:Q9PUZ3:Q9PUZ4:Q9PUZ5:Q9PUZ6:Q9PUZ7:Q9PUZ8:Q9PUZ9:Q9PV00:Q98U49:Q98U50:Q98U51:Q98U52:Q98U53:Q98U54:Q98U55:Q98U56:Q98U57:Q98U58:Q98U59:Q98U60:Q98U61:Q98U62:Q98U63:Q98U64:Q98U65:Q98U66:Q98U67:Q98U68:Q98U69:Q98U70:Q98U71:Q98U72:Q98U73:Q98U74:Q98U75:Q98U76:Q98U77:Q98U78:Q98U79:Q98U80:Q98U81:Q98U82:Q98U83:Q98U84:Q98U85:Q98U86:Q98U87:Q98U88:Q98U89:Q98U90:Q98U91:Q98U92:Q98U93:Q98U94:Q98U95:Q98U96:Q98U97:Q98U98:Q98U99:Q98UA0:Q98UA1:Q98UA2:Q98UA3:Q98UA4:Q98UA5:Q98UA6:Q98UA7:Q98UA8:Q98UA9:Q98UB0:Q98UB1:Q98UB2:Q9DEW8:Q90XL1:Q90XL2:Q90XL3:Q90XL4:Q90XL5:Q8UUE1:Q8UUE2:Q8UUE3:Q8UUE4:Q8UUE5:Q8UUE6:Q8UUE7:Q8UUE8:Q8UUE9:Q8UUF0:Q8UUF1:Q8UUF2:Q8UUF3:Q8UUF4:Q8UUF5:Q8UUF6:Q8UUF7:Q8UUF8:Q6DY59:Q8JIG7:Q8JIG8:Q8JIG9:Q8JIH0:Q8JIH1:Q8JIH2:Q8JIH3:Q8JIH4:Q8JIH5:Q8JIH6:Q8JIH7:Q8JIH8:Q8JIH9:Q8JII0:Q8JII1:Q8JII2:Q8JII3:Q8JII4:Q8JII5:Q8JII6:Q8JII7:Q8JII8:Q8JII9:Q8JIJ0:Q69BX2:Q69BX3:Q69BX4:Q69BX5:Q69BX6:Q69BX7:Q69BX8:Q69BX9:Q69BY0:Q69BY1:Q69BY2:Q69BY3:Q69BY4:Q69BY5:Q69BY6:Q69BY7:Q69BY8:Q69BY9:Q69BZ0:Q69BZ1:Q69BZ2:Q69BZ3:Q69BZ4:AAO40785:AAO40786:AAC15632:AAC27436:AAR02072:AAR02073:AAR02074:AAR02075:AAR02076:AAR02077:AAR02078:AAR02079:AAR02080:AAR02081:AAR02082:AAR02083:AAR02084:AAR02085:AAR02086:AAR02087:AAR02088:AAR02089:AAR02090:AAR02091:AAR02092:AAR02093:AAR02094:AAR02095:AAR02096:AAR18073:AAR28148:AAR28149:AAR28150:AAR28151:AAR28152:AAR28153:AAR28154:AAR28155:AAR28156:AAR28157:AAR28158:AAR28159:AAR28160:AAR28161:AAR28162:AAR28163:AAR28164:AAR28165:AAR28166:AAR28167:AAR28168:AAR28169:AAR28170:AAR28171:AAR28172:AAR28173:AAR28174:AAR28175:AAR28176:AAR28177:AAR28178:AAR28179:AAR28180:AAR28181:AAR28182:AAR28183:AAR28184:AAR28185:AAR28186:AAR28187:AAR28188:AAR28189:AAR28190:AAR28191:AAR28192:AAR28193:AAR28194:AAR28195:AAR28196:AAR28197:AAR28198:AAR28199:CAD92261:CAD92262:AAP91766:AAP91767:AAP91768:AAP91769:AAP91770:AAP91771:AAP91772:AAP91773:AAP91774:AAP91775:AAP91776:AAP91777:AAP91778:AAP91779:AAP91780:AAP91781
GPCRs                                            not opted              64      0.160   SVM        no ID found
beta-arrestin                                    not opted              88      0.510   SVM        Q86BW6
GPCR                                             not opted             105      0.500   projected  AAD04347:BAB89335
beta-arrestin-associated receptor                not opted             111      0.026   SVM        no ID found
GPCR                                             not opted             125      0.500   projected  AAD04347:BAB89335
GPCR                                             not opted             134      0.422   SVM        AAD04347:BAB89335
arrestin                                         not opted             136      1.023   SVM        Q6VPP0:Q7YTV9:Q7YTW0:Q7YTW1:Q8MYB1:Q9BIG9:Q95NF3:Q95LH4:O42103:O42104:Q6NUV2:Q9W7R1:AAH56570:AAR01115:AAR01116:AAR01117:AAR01118:AAR01119:AAR01120:AAR01121
beta-arrestin                                    not opted             143      0.742   SVM        Q86BW6
rhodopsin                                        not opted             149      1.343   SVM        OPSD_ABYKO:OPSD_ALLMI:OPSD_AMBTI:OPSD_ANOCA:OPSD_ASTFA:OPSD_ATHBO:OPSD_BATMU:OPSD_BATNI:OPSD_BOVIN:OPSD_BUFBU:OPSD_BUFMA:OPSD_BRARE:OPSD_CAMAB:OPSD_CAMHU:OPSD_CAMLU:OPSD_CAMMA:OPSD_CAMSC:OPSD_CANFA:OPSD_CARAU:OPSD_CATBO:OPSD_CHELB:OPSD_CHICK:OPSD_COMDY:OPSD_CORAU:OPSD_COTBO:OPSD_COTGR:OPSD_COTIN:OPSD_COTKE:OPSD_CRIGR:OPSD_CYPCA:OPSD_DELDE:OPSD_DICLA:OPSD_DIPAN:OPSD_DIPVU:OPSD_GALML:OPSD_GAMAF:OPSD_GLOME:OPSD_GOBNI:OPSD_HUMAN:OPSD_ICTPU:OPSD_LAMJA:OPSD_LIMBE:OPSD_LIMPA:OPSD_LITMO:OPSD_LIZAU:OPSD_LIZSA:OPSD_LOLFO:OPSD_LOLSU:OPSD_MACFA:OPSD_MESBI:OPSD_MOUSE:OPSD_MUGCE:OPSD_MULSU:OPSD_MYRBE:OPSD_MYRVI:OPSD_NEOAR:OPSD_NEOAU:OPSD_NEOSA:OPSD_OCTDO:OPSD_ORCAU:OPSD_ORCVI:OPSD_ORYLA:OPSD_PARKN:OPSD_PETMA:OPSD_PHOGR:OPSD_PHOVI:OPSD_PIG:OPSD_POERE:OPSD_POMMI:OPSD_PROCL:OPSD_PROJE:OPSD_PROML:OPSD_PROOR:OPSD_PROSE:OPSD_RABIT:OPSD_RAJER:OPSD_RANCA:OPSD_RANPI:OPSD_RANTE:OPSD_RAT:OPSD_SALPV:OPSD_SARDI:OPSD_SARMI:OPSD_SARPI:OPSD_SARPU:OPSD_SARSL:OPSD_SARSP:OPSD_SARTI:OPSD_SARXA:OPSD_SCYCA:OPSD_SEPOF:OPSD_SHEEP:OPSD_SMICR:OPSD_SOLSO:OPSD_SPAAU:OPSD_SPHSP:OPSD_TAUBU:OPSD_TETNG:OPSD_TODPA:OPSD_TRIMA:OPSD_TURTR:OPSD_XENLA:OPSD_ZEUFA:OPSD_ZOSOP:Q9HH34:Q15309:O61383:Q6LE68:Q6QE83:Q6QE84:Q6QE85:Q6QE86:Q6QE87:Q6QE88:Q6QE89:Q6QE90:Q6QE91:Q6QE92:Q6QE93:Q6QE94:Q6QE95:Q6QE96:Q6QE97:Q6QE98:Q6QE99:Q6QEA0:Q6QEA1:Q6QEA2:Q6QEA3:Q6QEA4:Q6QEA5:Q6SSJ0:Q9TVV5:Q9UAM6:Q9UAM7:Q9UAM8:Q9UAM9:Q9UAN0:Q71UZ8:Q863L2:Q863L3:Q863L4:Q863L5:Q863L6:Q863L7:Q863L8:Q863L9:Q863M0:Q863M1:Q863M2:Q863M3:Q863M4:Q863M5:Q863M6:Q863M7:Q863M8:Q863M9:Q863N0:Q863N1:Q863N2:Q863N3:Q863N4:Q863N5:Q8GZE7:Q6QUK6:Q8K0D8:Q6JQT6:Q6JQT7:Q6JQT8:Q6JQT9:Q6JQU0:Q6JQU1:Q6JQU2:Q6JQU3:Q6JQU4:Q6JQU5:Q6JQU6:Q6JQU7:Q6JQU8:Q6JQU9:Q6JQV0:Q6JQV1:Q6JQV2:Q6JQV3:Q6JQV4:Q6JQV5:Q6JQV6:Q6JQV7:Q6R7S7:Q6R7S8:Q6R7S9:Q6R7T0:Q6R7T1:Q6R7T2:Q6R7T3:Q6R7T4:Q6R7T5:Q6R7T6:Q6UQ32:Q6UQ33:Q6UQ34:Q6UQ35:Q6UQ36:Q6UQ37:Q6UQ38:Q6UQ39:Q6UQ40:Q6UQ41:Q6UQ42:Q6UQ43:Q6UQ44:Q6UQ47:Q6UQ48:Q6UQ49:Q6UQ50:Q6UQ51:Q6UQ52:Q6UQ53:Q6UQ54:Q6UQ56:Q6VEY5:Q6VEY6:Q6VEY7:Q6VEY8:Q6VEY9:Q6VEZ0:Q6VEZ1:Q6VEZ2:Q6VEZ3:Q6VEZ4:Q6VEZ5:Q6VEZ6:Q6VEZ7:Q6VEZ8:Q6VEZ9:Q6VF00:Q6VF01:Q6VF02:Q6VF03:Q6VF04:Q6VF05:Q6VF06:Q6VF07:Q6VF08:Q6VF09:Q6VF10:Q6VF11:Q6VF12:Q6VF13:Q6VF14:Q6VF15:Q6VF16:Q6VF17:Q6VF18:Q6VF19:Q6VF20:Q6VF21:Q6VF22:Q6VF23:Q6VF24:Q6VF25:Q6VF26:Q6VF27:Q6VF28:Q6VF29:Q6VF30:Q6VF31:Q6VF32:Q6VF33:Q6VF34:Q6VF35:Q6VF36:Q6VXJ0:Q6VXJ1:Q6VXJ2:Q6VXJ3:Q6VXJ4:Q6VXJ5:Q6VXJ6:Q6VXJ7:Q6VXJ8:Q6VXJ9:Q6VXK0:Q6VXK1:Q6VXK2:Q6VXK3:Q6VXK4:Q6VXK5:Q6VXK6:Q6VXK7:Q6VXK8:Q6VXK9:Q6VXL0:Q6VXL1:Q6VXL2:Q6VXL3:Q6VXL4:Q6VXL5:Q6VXL6:Q6VXL7:Q6VXL8:Q6VXL9:Q6VXM0:Q6VXM1:Q6VXM2:Q6VXM3:Q6VXM4:Q6VXM5:Q6VXM6:Q6VXM7:Q6VXM8:Q6VXM9:Q6VXN0:Q6VXN1:Q6VXN2:Q6VXN3:Q6VXN4:Q6VXN5:Q6VXN6:Q6VXN7:Q6VXN8:Q6VXN9:Q6VXP0:Q6VXP1:Q6VXP2:Q6VXP3:Q6VXP4:Q6VXP5:Q6VXP6:Q6VXP7:Q6VXP8:Q6VXP9:Q6WZH0:Q6WZH1:Q6WZH2:Q6WZH3:Q6WZH4:Q6WZH5:Q6WZH6:Q6WZH7:Q6WZH8:Q6WZH9:Q6WZI0:Q6WZI1:Q6WZI2:Q6WZI3:Q6WZI4:Q6WZI5:Q6YI42:Q6YI43:Q70LX2:Q70LX3:Q764P3:Q800S9:Q800T0:Q800T1:Q800T2:Q800T3:Q800T4:Q800T5:Q800T6:Q800T7:Q804M2:Q804M3:Q804M4:Q804M5:Q804M6:Q804M7:Q804M8:Q804M9:Q804N0:Q804N1:Q804N2:Q804N3:Q804N4:Q804N5:Q804N6:Q804N7:Q804N8:Q804N9:Q804P0:Q804P1:Q804P2:Q804P3:Q804P4:Q804P5:Q804P6:Q804P7:Q804P8:Q804P9:Q8AWI7:Q8AWI8:Q8AWI9:Q8AWJ0:Q8AWJ1:Q8AWJ2:Q8AWJ3:Q8AWJ4:Q8AWJ5:Q8AWJ6:Q8AWJ7:Q8AWJ8:Q8AWJ9:Q8AWK0:Q8AWK1:Q8AWK2:Q8AWK3:Q8AWK4:Q8AWK5:Q8AWK6:Q8AWK7:Q8AWK8:Q8AWK9:Q8AWL0:Q8AWL1:Q8AWL2:Q8AWL3:Q8AWL4:Q8AWL5:Q8AWL6:Q8AWL7:Q8AWL8:Q8AWL9:Q8AWM0:Q8AWM1:Q8AWM2:Q8AWM3:Q8AWM4:Q8AWM5:Q8AWM6:Q8AWM7:Q8AWM8:Q8AWM9:Q8AWN0:Q8AWN1:Q8AWN2:Q8AWN3:Q8AWN4:Q8AWN5:Q8AWN6:Q8AWN7:Q8AWN8:Q8AWN9:Q8AWP0:Q8AWP1:Q8AWP2:Q8AWP3:Q8AWP4:Q8AWP5:Q8AWP6:Q8AWP7:Q8AWP8:Q8AWP9:Q8AWQ0:Q8AWQ1:Q8AWQ2:Q8AWQ3:Q8AWQ4:Q8AWQ5:Q8AWQ6:Q8JGW8:Q9W6I4:Q9I884:Q9IA36:Q9IA37:Q9IA38:Q9IA39:Q9IA40:Q9IA41:Q9IA42:Q9IA43:Q9IA44:Q9IA45:Q9IA46:Q9IA47:Q9IA48:Q9IA49:Q9PT44:Q9PTY9:Q9PUT3:Q9PUT4:Q9PUT5:Q9PUZ2:Q9PUZ3:Q9PUZ4:Q9PUZ5:Q9PUZ6:Q9PUZ7:Q9PUZ8:Q9PUZ9:Q9PV00:Q98U49:Q98U50:Q98U51:Q98U52:Q98U53:Q98U54:Q98U55:Q98U56:Q98U57:Q98U58:Q98U59:Q98U60:Q98U61:Q98U62:Q98U63:Q98U64:Q98U65:Q98U66:Q98U67:Q98U68:Q98U69:Q98U70:Q98U71:Q98U72:Q98U73:Q98U74:Q98U75:Q98U76:Q98U77:Q98U78:Q98U79:Q98U80:Q98U81:Q98U82:Q98U83:Q98U84:Q98U85:Q98U86:Q98U87:Q98U88:Q98U89:Q98U90:Q98U91:Q98U92:Q98U93:Q98U94:Q98U95:Q98U96:Q98U97:Q98U98:Q98U99:Q98UA0:Q98UA1:Q98UA2:Q98UA3:Q98UA4:Q98UA5:Q98UA6:Q98UA7:Q98UA8:Q98UA9:Q98UB0:Q98UB1:Q98UB2:Q9DEW8:Q90XL1:Q90XL2:Q90XL3:Q90XL4:Q90XL5:Q8UUE1:Q8UUE2:Q8UUE3:Q8UUE4:Q8UUE5:Q8UUE6:Q8UUE7:Q8UUE8:Q8UUE9:Q8UUF0:Q8UUF1:Q8UUF2:Q8UUF3:Q8UUF4:Q8UUF5:Q8UUF6:Q8UUF7:Q8UUF8:Q6DY59:Q8JIG7:Q8JIG8:Q8JIG9:Q8JIH0:Q8JIH1:Q8JIH2:Q8JIH3:Q8JIH4:Q8JIH5:Q8JIH6:Q8JIH7:Q8JIH8:Q8JIH9:Q8JII0:Q8JII1:Q8JII2:Q8JII3:Q8JII4:Q8JII5:Q8JII6:Q8JII7:Q8JII8:Q8JII9:Q8JIJ0:Q69BX2:Q69BX3:Q69BX4:Q69BX5:Q69BX6:Q69BX7:Q69BX8:Q69BX9:Q69BY0:Q69BY1:Q69BY2:Q69BY3:Q69BY4:Q69BY5:Q69BY6:Q69BY7:Q69BY8:Q69BY9:Q69BZ0:Q69BZ1:Q69BZ2:Q69BZ3:Q69BZ4:AAO40785:AAO40786:AAC15632:AAC27436:AAR02072:AAR02073:AAR02074:AAR02075:AAR02076:AAR02077:AAR02078:AAR02079:AAR02080:AAR02081:AAR02082:AAR02083:AAR02084:AAR02085:AAR02086:AAR02087:AAR02088:AAR02089:AAR02090:AAR02091:AAR02092:AAR02093:AAR02094:AAR02095:AAR02096:AAR18073:AAR28148:AAR28149:AAR28150:AAR28151:AAR28152:AAR28153:AAR28154:AAR28155:AAR28156:AAR28157:AAR28158:AAR28159:AAR28160:AAR28161:AAR28162:AAR28163:AAR28164:AAR28165:AAR28166:AAR28167:AAR28168:AAR28169:AAR28170:AAR28171:AAR28172:AAR28173:AAR28174:AAR28175:AAR28176:AAR28177:AAR28178:AAR28179:AAR28180:AAR28181:AAR28182:AAR28183:AAR28184:AAR28185:AAR28186:AAR28187:AAR28188:AAR28189:AAR28190:AAR28191:AAR28192:AAR28193:AAR28194:AAR28195:AAR28196:AAR28197:AAR28198:AAR28199:CAD92261:CAD92262:AAP91766:AAP91767:AAP91768:AAP91769:AAP91770:AAP91771:AAP91772:AAP91773:AAP91774:AAP91775:AAP91776:AAP91777:AAP91778:AAP91779:AAP91780:AAP91781
GPCRs                                            not opted             151      0.160   projected  no ID found
rhodopsin                                        not opted             203      1.049   SVM        OPSD_ABYKO:OPSD_ALLMI:OPSD_AMBTI:OPSD_ANOCA:OPSD_ASTFA:OPSD_ATHBO:OPSD_BATMU:OPSD_BATNI:OPSD_BOVIN:OPSD_BUFBU:OPSD_BUFMA:OPSD_BRARE:OPSD_CAMAB:OPSD_CAMHU:OPSD_CAMLU:OPSD_CAMMA:OPSD_CAMSC:OPSD_CANFA:OPSD_CARAU:OPSD_CATBO:OPSD_CHELB:OPSD_CHICK:OPSD_COMDY:OPSD_CORAU:OPSD_COTBO:OPSD_COTGR:OPSD_COTIN:OPSD_COTKE:OPSD_CRIGR:OPSD_CYPCA:OPSD_DELDE:OPSD_DICLA:OPSD_DIPAN:OPSD_DIPVU:OPSD_GALML:OPSD_GAMAF:OPSD_GLOME:OPSD_GOBNI:OPSD_HUMAN:OPSD_ICTPU:OPSD_LAMJA:OPSD_LIMBE:OPSD_LIMPA:OPSD_LITMO:OPSD_LIZAU:OPSD_LIZSA:OPSD_LOLFO:OPSD_LOLSU:OPSD_MACFA:OPSD_MESBI:OPSD_MOUSE:OPSD_MUGCE:OPSD_MULSU:OPSD_MYRBE:OPSD_MYRVI:OPSD_NEOAR:OPSD_NEOAU:OPSD_NEOSA:OPSD_OCTDO:OPSD_ORCAU:OPSD_ORCVI:OPSD_ORYLA:OPSD_PARKN:OPSD_PETMA:OPSD_PHOGR:OPSD_PHOVI:OPSD_PIG:OPSD_POERE:OPSD_POMMI:OPSD_PROCL:OPSD_PROJE:OPSD_PROML:OPSD_PROOR:OPSD_PROSE:OPSD_RABIT:OPSD_RAJER:OPSD_RANCA:OPSD_RANPI:OPSD_RANTE:OPSD_RAT:OPSD_SALPV:OPSD_SARDI:OPSD_SARMI:OPSD_SARPI:OPSD_SARPU:OPSD_SARSL:OPSD_SARSP:OPSD_SARTI:OPSD_SARXA:OPSD_SCYCA:OPSD_SEPOF:OPSD_SHEEP:OPSD_SMICR:OPSD_SOLSO:OPSD_SPAAU:OPSD_SPHSP:OPSD_TAUBU:OPSD_TETNG:OPSD_TODPA:OPSD_TRIMA:OPSD_TURTR:OPSD_XENLA:OPSD_ZEUFA:OPSD_ZOSOP:Q9HH34:Q15309:O61383:Q6LE68:Q6QE83:Q6QE84:Q6QE85:Q6QE86:Q6QE87:Q6QE88:Q6QE89:Q6QE90:Q6QE91:Q6QE92:Q6QE93:Q6QE94:Q6QE95:Q6QE96:Q6QE97:Q6QE98:Q6QE99:Q6QEA0:Q6QEA1:Q6QEA2:Q6QEA3:Q6QEA4:Q6QEA5:Q6SSJ0:Q9TVV5:Q9UAM6:Q9UAM7:Q9UAM8:Q9UAM9:Q9UAN0:Q71UZ8:Q863L2:Q863L3:Q863L4:Q863L5:Q863L6:Q863L7:Q863L8:Q863L9:Q863M0:Q863M1:Q863M2:Q863M3:Q863M4:Q863M5:Q863M6:Q863M7:Q863M8:Q863M9:Q863N0:Q863N1:Q863N2:Q863N3:Q863N4:Q863N5:Q8GZE7:Q6QUK6:Q8K0D8:Q6JQT6:Q6JQT7:Q6JQT8:Q6JQT9:Q6JQU0:Q6JQU1:Q6JQU2:Q6JQU3:Q6JQU4:Q6JQU5:Q6JQU6:Q6JQU7:Q6JQU8:Q6JQU9:Q6JQV0:Q6JQV1:Q6JQV2:Q6JQV3:Q6JQV4:Q6JQV5:Q6JQV6:Q6JQV7:Q6R7S7:Q6R7S8:Q6R7S9:Q6R7T0:Q6R7T1:Q6R7T2:Q6R7T3:Q6R7T4:Q6R7T5:Q6R7T6:Q6UQ32:Q6UQ33:Q6UQ34:Q6UQ35:Q6UQ36:Q6UQ37:Q6UQ38:Q6UQ39:Q6UQ40:Q6UQ41:Q6UQ42:Q6UQ43:Q6UQ44:Q6UQ47:Q6UQ48:Q6UQ49:Q6UQ50:Q6UQ51:Q6UQ52:Q6UQ53:Q6UQ54:Q6UQ56:Q6VEY5:Q6VEY6:Q6VEY7:Q6VEY8:Q6VEY9:Q6VEZ0:Q6VEZ1:Q6VEZ2:Q6VEZ3:Q6VEZ4:Q6VEZ5:Q6VEZ6:Q6VEZ7:Q6VEZ8:Q6VEZ9:Q6VF00:Q6VF01:Q6VF02:Q6VF03:Q6VF04:Q6VF05:Q6VF06:Q6VF07:Q6VF08:Q6VF09:Q6VF10:Q6VF11:Q6VF12:Q6VF13:Q6VF14:Q6VF15:Q6VF16:Q6VF17:Q6VF18:Q6VF19:Q6VF20:Q6VF21:Q6VF22:Q6VF23:Q6VF24:Q6VF25:Q6VF26:Q6VF27:Q6VF28:Q6VF29:Q6VF30:Q6VF31:Q6VF32:Q6VF33:Q6VF34:Q6VF35:Q6VF36:Q6VXJ0:Q6VXJ1:Q6VXJ2:Q6VXJ3:Q6VXJ4:Q6VXJ5:Q6VXJ6:Q6VXJ7:Q6VXJ8:Q6VXJ9:Q6VXK0:Q6VXK1:Q6VXK2:Q6VXK3:Q6VXK4:Q6VXK5:Q6VXK6:Q6VXK7:Q6VXK8:Q6VXK9:Q6VXL0:Q6VXL1:Q6VXL2:Q6VXL3:Q6VXL4:Q6VXL5:Q6VXL6:Q6VXL7:Q6VXL8:Q6VXL9:Q6VXM0:Q6VXM1:Q6VXM2:Q6VXM3:Q6VXM4:Q6VXM5:Q6VXM6:Q6VXM7:Q6VXM8:Q6VXM9:Q6VXN0:Q6VXN1:Q6VXN2:Q6VXN3:Q6VXN4:Q6VXN5:Q6VXN6:Q6VXN7:Q6VXN8:Q6VXN9:Q6VXP0:Q6VXP1:Q6VXP2:Q6VXP3:Q6VXP4:Q6VXP5:Q6VXP6:Q6VXP7:Q6VXP8:Q6VXP9:Q6WZH0:Q6WZH1:Q6WZH2:Q6WZH3:Q6WZH4:Q6WZH5:Q6WZH6:Q6WZH7:Q6WZH8:Q6WZH9:Q6WZI0:Q6WZI1:Q6WZI2:Q6WZI3:Q6WZI4:Q6WZI5:Q6YI42:Q6YI43:Q70LX2:Q70LX3:Q764P3:Q800S9:Q800T0:Q800T1:Q800T2:Q800T3:Q800T4:Q800T5:Q800T6:Q800T7:Q804M2:Q804M3:Q804M4:Q804M5:Q804M6:Q804M7:Q804M8:Q804M9:Q804N0:Q804N1:Q804N2:Q804N3:Q804N4:Q804N5:Q804N6:Q804N7:Q804N8:Q804N9:Q804P0:Q804P1:Q804P2:Q804P3:Q804P4:Q804P5:Q804P6:Q804P7:Q804P8:Q804P9:Q8AWI7:Q8AWI8:Q8AWI9:Q8AWJ0:Q8AWJ1:Q8AWJ2:Q8AWJ3:Q8AWJ4:Q8AWJ5:Q8AWJ6:Q8AWJ7:Q8AWJ8:Q8AWJ9:Q8AWK0:Q8AWK1:Q8AWK2:Q8AWK3:Q8AWK4:Q8AWK5:Q8AWK6:Q8AWK7:Q8AWK8:Q8AWK9:Q8AWL0:Q8AWL1:Q8AWL2:Q8AWL3:Q8AWL4:Q8AWL5:Q8AWL6:Q8AWL7:Q8AWL8:Q8AWL9:Q8AWM0:Q8AWM1:Q8AWM2:Q8AWM3:Q8AWM4:Q8AWM5:Q8AWM6:Q8AWM7:Q8AWM8:Q8AWM9:Q8AWN0:Q8AWN1:Q8AWN2:Q8AWN3:Q8AWN4:Q8AWN5:Q8AWN6:Q8AWN7:Q8AWN8:Q8AWN9:Q8AWP0:Q8AWP1:Q8AWP2:Q8AWP3:Q8AWP4:Q8AWP5:Q8AWP6:Q8AWP7:Q8AWP8:Q8AWP9:Q8AWQ0:Q8AWQ1:Q8AWQ2:Q8AWQ3:Q8AWQ4:Q8AWQ5:Q8AWQ6:Q8JGW8:Q9W6I4:Q9I884:Q9IA36:Q9IA37:Q9IA38:Q9IA39:Q9IA40:Q9IA41:Q9IA42:Q9IA43:Q9IA44:Q9IA45:Q9IA46:Q9IA47:Q9IA48:Q9IA49:Q9PT44:Q9PTY9:Q9PUT3:Q9PUT4:Q9PUT5:Q9PUZ2:Q9PUZ3:Q9PUZ4:Q9PUZ5:Q9PUZ6:Q9PUZ7:Q9PUZ8:Q9PUZ9:Q9PV00:Q98U49:Q98U50:Q98U51:Q98U52:Q98U53:Q98U54:Q98U55:Q98U56:Q98U57:Q98U58:Q98U59:Q98U60:Q98U61:Q98U62:Q98U63:Q98U64:Q98U65:Q98U66:Q98U67:Q98U68:Q98U69:Q98U70:Q98U71:Q98U72:Q98U73:Q98U74:Q98U75:Q98U76:Q98U77:Q98U78:Q98U79:Q98U80:Q98U81:Q98U82:Q98U83:Q98U84:Q98U85:Q98U86:Q98U87:Q98U88:Q98U89:Q98U90:Q98U91:Q98U92:Q98U93:Q98U94:Q98U95:Q98U96:Q98U97:Q98U98:Q98U99:Q98UA0:Q98UA1:Q98UA2:Q98UA3:Q98UA4:Q98UA5:Q98UA6:Q98UA7:Q98UA8:Q98UA9:Q98UB0:Q98UB1:Q98UB2:Q9DEW8:Q90XL1:Q90XL2:Q90XL3:Q90XL4:Q90XL5:Q8UUE1:Q8UUE2:Q8UUE3:Q8UUE4:Q8UUE5:Q8UUE6:Q8UUE7:Q8UUE8:Q8UUE9:Q8UUF0:Q8UUF1:Q8UUF2:Q8UUF3:Q8UUF4:Q8UUF5:Q8UUF6:Q8UUF7:Q8UUF8:Q6DY59:Q8JIG7:Q8JIG8:Q8JIG9:Q8JIH0:Q8JIH1:Q8JIH2:Q8JIH3:Q8JIH4:Q8JIH5:Q8JIH6:Q8JIH7:Q8JIH8:Q8JIH9:Q8JII0:Q8JII1:Q8JII2:Q8JII3:Q8JII4:Q8JII5:Q8JII6:Q8JII7:Q8JII8:Q8JII9:Q8JIJ0:Q69BX2:Q69BX3:Q69BX4:Q69BX5:Q69BX6:Q69BX7:Q69BX8:Q69BX9:Q69BY0:Q69BY1:Q69BY2:Q69BY3:Q69BY4:Q69BY5:Q69BY6:Q69BY7:Q69BY8:Q69BY9:Q69BZ0:Q69BZ1:Q69BZ2:Q69BZ3:Q69BZ4:AAO40785:AAO40786:AAC15632:AAC27436:AAR02072:AAR02073:AAR02074:AAR02075:AAR02076:AAR02077:AAR02078:AAR02079:AAR02080:AAR02081:AAR02082:AAR02083:AAR02084:AAR02085:AAR02086:AAR02087:AAR02088:AAR02089:AAR02090:AAR02091:AAR02092:AAR02093:AAR02094:AAR02095:AAR02096:AAR18073:AAR28148:AAR28149:AAR28150:AAR28151:AAR28152:AAR28153:AAR28154:AAR28155:AAR28156:AAR28157:AAR28158:AAR28159:AAR28160:AAR28161:AAR28162:AAR28163:AAR28164:AAR28165:AAR28166:AAR28167:AAR28168:AAR28169:AAR28170:AAR28171:AAR28172:AAR28173:AAR28174:AAR28175:AAR28176:AAR28177:AAR28178:AAR28179:AAR28180:AAR28181:AAR28182:AAR28183:AAR28184:AAR28185:AAR28186:AAR28187:AAR28188:AAR28189:AAR28190:AAR28191:AAR28192:AAR28193:AAR28194:AAR28195:AAR28196:AAR28197:AAR28198:AAR28199:CAD92261:CAD92262:AAP91766:AAP91767:AAP91768:AAP91769:AAP91770:AAP91771:AAP91772:AAP91773:AAP91774:AAP91775:AAP91776:AAP91777:AAP91778:AAP91779:AAP91780:AAP91781
DRY                                              not opted             215      0.046   SVM        RY44_DROME
beta-arrestin                                    not opted             218      1.244   SVM        Q86BW6
beta-arrestin                                    not opted             221      1.244   projected  Q86BW6
beta2 AR                                         not opted             231      0.671   SVM        no ID found
GPCR                                             not opted             240      0.500   projected  AAD04347:BAB89335
GPCR                                             not opted             249      0.500   projected  AAD04347:BAB89335
beta-arrestin                                    not opted             275      0.412   SVM        Q86BW6

__________________________________________________________________________________________________________________________________________

ID: 16794578
The discovery of <n>SycO</n> highlights a new function for type III secretion effector chaperones. Bacterial injectisomes deliver effector proteins straight into the cytosol of eukaryotic cells (type III secretion, <n>T3S</n>). Many effectors are associated with a specific chaperone that remains inside the bacterium when the effector is delivered. The structure of such chaperones and the way they interact with their substrate is well characterized but their main function remains elusive. Here, we describe and characterize <n>SycO</n>, a new chaperone for the Yersinia effector kinase <n>YopO</n>. The chaperone-binding domain (CBD) within <n>YopO</n> coincides with the membrane localization domain (MLD) targeting <n>YopO</n> to the host cell membrane. The CBD/MLD causes intrabacterial <n>YopO</n> insolubility and the binding of <n>SycO</n> prevents this insolubility but not folding and activity of the kinase. Similarly, <n>SycE</n> masks the MLD of <n>YopE</n> and <n>SycT</n> covers an aggregation-prone domain of <n>YopT</n>, presumably corresponding to its MLD. Thus, <n>SycO</n>, <n>SycE</n> and most likely <n>SycT</n> mask, inside the bacterium, a domain needed for proper localization of their cognate effector in the host cell. We propose that covering an MLD might be an essential function of <n>T3S</n> effector chaperones.


The following protein names could be found by NLProt:

NAME                                             ORGANISM            TXT-POS    SCORE   METHOD     DB-ID(S)
SycO                                             not opted               4      0.734   SVM        no ID found
T3S                                              not opted              33      0.777   SVM        no ID found
SycO                                             not opted              84      0.384   SVM        no ID found
YopO                                             not opted              94      0.424   SVM        no ID found
YopO                                             not opted             103      0.161   SVM        no ID found
YopO                                             not opted             114      0.390   SVM        no ID found
YopO                                             not opted             125      1.380   inherited  no ID found
SycO                                             not opted             131      0.730   SVM        no ID found
SycE                                             not opted             146      0.495   SVM        AAK69248:AAN37526:AAN37526
YopE                                             not opted             151      1.380   SVM        no ID found
SycT                                             not opted             153      0.589   SVM        no ID found
YopT                                             not opted             159      1.342   SVM        YOPT_YEREN:YOPT_YERPE:YOPT_YERPS
SycO                                             not opted             169      0.784   SVM        no ID found
SycE                                             not opted             171      1.101   SVM        no ID found
SycT                                             not opted             175      1.101   inherited  no ID found
T3S                                              not opted             209      1.056   SVM        no ID found

__________________________________________________________________________________________________________________________________________

ID: 16794575
Trans-activation of the DNA-damage signalling <n>protein kinase Chk2</n> by T-loop exchange. The <n>protein kinase Chk2</n> (checkpoint kinase 2) is a major effector of the replication checkpoint. <n>Chk2</n> activation is initiated by phosphorylation of Thr68, in the serine-glutamine/threonine-glutamine cluster domain (SCD), by <n>ATM</n>. The phosphorylated SCD-segment binds to the <n>FHA</n> domain of a second <n>Chk2</n> molecule, promoting dimerisation of the protein and triggering phosphorylation of the activation segment/T-loop in the kinase domain. We have now determined the structure of the kinase domain of human <n>Chk2</n> in complexes with ADP and a small-molecule inhibitor debromohymenialdisine. The structure reveals a remarkable dimeric arrangement in which T-loops are exchanged between protomers, to form an active kinase conformation in trans. Biochemical data suggest that this dimer is the biologically active state promoted by <n>ATM-phosphorylation</n>, and also suggests a mechanism for dimerisation-driven activation of <n>Chk2</n> by trans-phosphorylation.


The following protein names could be found by NLProt:

NAME                                             ORGANISM            TXT-POS    SCORE   METHOD     DB-ID(S)
protein kinase Chk2                              not opted               6      0.806   SVM        Q90ZY5
protein kinase Chk2                              not opted              14      1.810   SVM        Q90ZY5
Chk2                                             not opted              31      1.059   SVM        CHK2_CAEEL:CHK2_HUMAN:CHK2_MOUSE:Q9HCQ8:BAC32138
ATM                                              not opted              50      1.058   SVM        ATM_HUMAN:ATM_MOUSE:Q8TDS0:Q8TDS1:Q8TDS2:Q9M4D7:CAE53956:AAR89513
FHA                                              not opted              58      0.532   SVM        no ID found
Chk2                                             not opted              63      0.881   SVM        CHK2_CAEEL:CHK2_HUMAN:CHK2_MOUSE:Q9HCQ8:BAC32138
Chk2                                             not opted              95      1.284   SVM        CHK2_CAEEL:CHK2_HUMAN:CHK2_MOUSE:Q9HCQ8:BAC32138
ATM                                              not opted             143      1.058   projected  ATM_HUMAN:ATM_MOUSE:Q8TDS0:Q8TDS1:Q8TDS2:Q9M4D7:CAE53956:AAR89513
Chk2                                             not opted             154      1.272   SVM        CHK2_CAEEL:CHK2_HUMAN:CHK2_MOUSE:Q9HCQ8:BAC32138

__________________________________________________________________________________________________________________________________________

ID: 16339145
Vitamin B6 biosynthesis by the malaria parasite plasmodium falciparum: biochemical and structural insights. Vitamin B6 is one of nature's most versatile cofactors. Most organisms synthesize vitamin B6 via a recently discovered pathway employing the proteins <n>Pdx1</n> and <n>Pdx2</n>. Here we present an in-depth characterization of the respective orthologs from the malaria parasite, plasmodium falciparum. Expression profiling of <n>Pdx1</n> and -2 shows that blood-stage parasites indeed possess a functional vitamin B6 de novo biosynthesis. Recombinant <n>Pdx1</n> and <n>Pdx2</n> form a complex that functions as a glutamine <n>amidotransferase</n> with <n>Pdx2</n> as the <n>glutaminase</n> and <n>Pdx1</n> as pyridoxal-5 '-phosphate synthase domain. Complex formation is required for catalytic activity of either domain. <n>Pdx1</n> forms a chimeric bi-enzyme with the bacterial <n>YaaE</n>, a <n>Pdx2</n> ortholog, both in vivo and in vitro, although this chimera does not attain full catalytic activity, emphasizing that species-specific structural features govern the interaction between the protein partners of the <n>PLP</n> synthase complexes in different organisms. To gain insight into the activation mechanism of the parasite bi-enzyme complex, the three-dimensional structure of <n>Pdx2</n> was determined at 1.62 A. The obstruction of the <n>oxyanion</n> hole indicates that <n>Pdx2</n> is in a resting state and that activation occurs upon Pdx1-Pdx2 complex formation.


The following protein names could be found by NLProt:

NAME                                             ORGANISM            TXT-POS    SCORE   METHOD     DB-ID(S)
Pdx1                                             not opted              38      0.935   SVM        ODPX_BOVIN:IPF1_HUMAN:IPF1_HUMAN:ODPX_HUMAN:IPF1_MESAU:IPF1_MOUSE:IPF1_RAT:ODPX_YEAST
Pdx2                                             not opted              40      1.324   inherited  no ID found
Pdx1                                             not opted              62      1.324   SVM        no ID found
Pdx1                                             not opted              80      1.089   SVM        ODPX_BOVIN:IPF1_HUMAN:IPF1_HUMAN:ODPX_HUMAN:IPF1_MESAU:IPF1_MOUSE:IPF1_RAT:ODPX_YEAST
Pdx2                                             not opted              82      0.742   SVM        no ID found
amidotransferase                                 not opted              91      0.576   SVM        Q9RMT6:Q6AE14:Q6AFB8:Q83GK3:Q8EN04:Q9KGN5:CAE50086
Pdx2                                             not opted              93      0.702   SVM        no ID found
glutaminase                                      not opted              96      1.414   SVM        GLSA_RHILO:GLSA_RHIME:Q9HGS1:Q9HB62:Q29009:Q8SPT0:Q7M0S4:Q7P3Z7:Q6HGU5:Q6HNV6:Q8A1W2:Q8A1Y2:Q8YBJ2:Q8YBJ3:Q7TQN0
Pdx1                                             not opted              98      1.040   SVM        ODPX_BOVIN:IPF1_HUMAN:IPF1_HUMAN:ODPX_HUMAN:IPF1_MESAU:IPF1_MOUSE:IPF1_RAT:ODPX_YEAST
Pdx1                                             not opted             116      0.981   SVM        ODPX_BOVIN:IPF1_HUMAN:IPF1_HUMAN:ODPX_HUMAN:IPF1_MESAU:IPF1_MOUSE:IPF1_RAT:ODPX_YEAST
YaaE                                             not opted             124      1.137   SVM        YAAE_BACSU
Pdx2                                             not opted             127      1.324   inherited  no ID found
PLP                                              not opted             161      0.397   SVM        FRIH_ANAPL:MYPR_BOVIN:MYPR_BOVIN:MYPR_CANFA:MYPR_CANFA:MYPR_CHICK:MYPR_CHICK:AOPP_HUMAN:MYPR_HUMAN:MYPR_HUMAN:PDX5_HUMAN:FXY6_MOUSE:PDX5_MOUSE:PTHR_MOUSE:MYPR_MOUSE:MYPR_MOUSE:MYPR_ONCMY:MYPR_ONCMY:MYPR_POEGU:MYPR_POEGU:MYPR_RABIT:MYPR_RABIT:PDX5_RAT:PLP_RICCN:PLP_RICPR:PTHR_RAT:MYPR_RAT:MYPR_RAT:MYP1_XENLA:MYP2_XENLA:Q71T99:CAB51809:CAA51735:AAH09756
Pdx2                                             not opted             185      1.060   SVM        no ID found
oxyanion                                         not opted             196      0.285   SVM        no ID found
Pdx2                                             not opted             200      0.950   SVM        no ID found

__________________________________________________________________________________________________________________________________________

ID: 16458305
Clusters of PE and <n>PPE</n> genes of mycobacterium tuberculosis are organized in operons: evidence that PE <n>Rv2431c</n> is co-transcribed with <n>PPE</n> <n>Rv2430c</n> and their gene products interact with each other. About 10% of the coding capacity of the mycobacterium tuberculosis (M. tb) genome is devoted to the PE/PPE family of genes scattered throughout the genome. We have identified 28 PE/PPE operons which are organized within the M. tb genome in such a way that most PE members are upstream to <n>PPE</n> members. One example of such a gene arrangement is the <n>PPE</n> gene <n>Rv2430c</n>, earlier shown by us to code for a highly antigenic protein eliciting strong b-cell responses in TB patients (Choudhary, <n>R.K.</n>, Mukhopadhyay, S., Chakhaiyar, P., Sharma, <n>N.</n>, Murthy, K.J.R., Katoch <n>V.M</n>. and Hasnain, <n>S.E</n>. (2003) <n>PPE</n> antigen <n>Rv2430c</n> of mycobacterium tuberculosis induces a strong b cell response. Infect. <n>Immun</n>. 71, 6338-6343), situated downstream to PE gene <n>Rv2431c</n>. <n>Rv2431c</n> and <n>Rv2430c</n> are transcribed as an operon. Expression of either <n>rRv2431c</n> or <n>rRv2430c</n> alone in E. coli limited their localization to the inclusion bodies. However, when they were co-expressed, both the proteins appeared in the soluble fraction. These two proteins interact with each other and form oligomers when alone, however, when present together they exist as <n>heteromer</n>.


The following protein names could be found by NLProt:

NAME                                             ORGANISM            TXT-POS    SCORE   METHOD     DB-ID(S)
PPE                                              not opted               5      0.929   SVM        RPEC_ALCEU:RPEP_ALCEU:RPE_AQUAE:RPE_BACSU:RPE_BUCAI:RPE_BUCAP:RPE_BUCBP:RPE_CHLPN:RPE_CHLTR:RPE_CHLMU:RPE_ECOLI:RPE_HAEIN:RPE_HELPJ:RPE_HELPY:RPE_METJA:RPE_MYCGE:RPE_MYCLE:RPE_MYCPN:RPE_MYCTU:RPE_ORYSA:RPE_RHOCA:RPE_RHORU:RPE_SERMA:RPE_SOLTU:RPE_SPIOL:RPE_STRCO:RPE_SYNY3:RPE_TREPA:RPE_YEAST:O87972:O87973:Q9R3P7:Q9R8B0:Q7NA59:Q98PN9
Rv2431c                                          not opted              17      1.374   projected  CAE55490
PPE                                              not opted              21      0.402   SVM        RPEC_ALCEU:RPEP_ALCEU:RPE_AQUAE:RPE_BACSU:RPE_BUCAI:RPE_BUCAP:RPE_BUCBP:RPE_CHLPN:RPE_CHLTR:RPE_CHLMU:RPE_ECOLI:RPE_HAEIN:RPE_HELPJ:RPE_HELPY:RPE_METJA:RPE_MYCGE:RPE_MYCLE:RPE_MYCPN:RPE_MYCTU:RPE_ORYSA:RPE_RHOCA:RPE_RHORU:RPE_SERMA:RPE_SOLTU:RPE_SPIOL:RPE_STRCO:RPE_SYNY3:RPE_TREPA:RPE_YEAST:O87972:O87973:Q9R3P7:Q9R8B0:Q7NA59:Q98PN9
Rv2430c                                          not opted              22      1.482   projected  CAE55489
PPE                                              not opted              86      0.421   SVM        RPEC_ALCEU:RPEP_ALCEU:RPE_AQUAE:RPE_BACSU:RPE_BUCAI:RPE_BUCAP:RPE_BUCBP:RPE_CHLPN:RPE_CHLTR:RPE_CHLMU:RPE_ECOLI:RPE_HAEIN:RPE_HELPJ:RPE_HELPY:RPE_METJA:RPE_MYCGE:RPE_MYCLE:RPE_MYCPN:RPE_MYCTU:RPE_ORYSA:RPE_RHOCA:RPE_RHORU:RPE_SERMA:RPE_SOLTU:RPE_SPIOL:RPE_STRCO:RPE_SYNY3:RPE_TREPA:RPE_YEAST:O87972:O87973:Q9R3P7:Q9R8B0:Q7NA59:Q98PN9
PPE                                              not opted              98      0.986   SVM        RPEC_ALCEU:RPEP_ALCEU:RPE_AQUAE:RPE_BACSU:RPE_BUCAI:RPE_BUCAP:RPE_BUCBP:RPE_CHLPN:RPE_CHLTR:RPE_CHLMU:RPE_ECOLI:RPE_HAEIN:RPE_HELPJ:RPE_HELPY:RPE_METJA:RPE_MYCGE:RPE_MYCLE:RPE_MYCPN:RPE_MYCTU:RPE_ORYSA:RPE_RHOCA:RPE_RHORU:RPE_SERMA:RPE_SOLTU:RPE_SPIOL:RPE_STRCO:RPE_SYNY3:RPE_TREPA:RPE_YEAST:O87972:O87973:Q9R3P7:Q9R8B0:Q7NA59:Q98PN9
Rv2430c                                          not opted             100      0.398   SVM        CAE55489
R.K.                                             not opted             123      0.767   SVM        no ID found
N.                                               not opted             135      0.112   SVM        NCAP_AINOV:NCAP_BEV:NCAP_BRSV3:NCAP_BRSVA:NCAP_BRSVR:NCAP_BUNGE:NCAP_BUNLC:NCAP_BUNSH:NCAP_BUNYW:REGN_BPP22:REGN_BPPH3:REGN_BPPH8:VPN_BPMU:VPN_BPP2:NCA1_CVMA5:NCA2_CVMA5:NCAP_CCHFV:NCAP_CDVO:NCAP_CHAV:NCAP_CVBF:NCAP_CVBM:NCAP_CVCAE:NCAP_CVCAI:NCAP_CVH22:NCAP_CVHOC:NCAP_CVM1:NCAP_CVM3:NCAP_CVMJH:NCAP_CVMS:NCAP_CVPFS:NCAP_CVPPU:NCAP_CVPR8:NCAP_CVPRM:NCAP_CVRSD:NCAP_CVTKE:NCAP_CVMA5:NCAP_CVHSA:NCAP_CVBEN:NCAP_CVBLS:NCAP_CVBLU:NCAP_CVBLY:NCAP_CVBOK:NCAP_CVBQ:NCAP_CVEN9:NCAP_CVM2:NCAP_CVMDV:NCAP_CVP67:NCAP_CVPIA:NCAP_CVPV:NCAP_CVRNJ:NCAP_CVTIN:NCAP_CVTMI:NCAP_CVTNC:NCAP_DUGBV:NOTC_DROME:NCAP_FIPV:NCAP_HAZVJ:NCAP_HRSV1:NCAP_HRSVA:NCAP_IBVAR:NCAP_IBVB:NCAP_IBVD1:NCAP_IBVDE:NCAP_IBVG:NCAP_IBVH1:NCAP_IBVH5:NCAP_IBVK:NCAP_IBVM:NCAP_IBVSA:NCAP_IBVV1:NCAP_IBVVI:NCAP_IHNV:NCAP_INSV:NCAP_INSVN:NCAP_JUNIN:CEO1_LACLA:CEO2_LACLA:NCAP_LASSG:NCAP_LASSJ:NCAP_LYCVA:NCAP_LYCVW:REGN_LAMBD:COAT_MSTV:NCAP_MACHU:NCAP_MAGV:NCAP_MEASA:NCAP_MEASE:NCAP_MEASH:NCAP_MEASI:NCAP_MEASY:NCAP_MOPEI:NCAP_ORSVW:NCAP_PHODV:NCAP_PIARV:NCAP_PIRYV:NCAP_PPRV:NCAP_PTPV:NCAP_PVM:COAT_RSVT:NCAP_RABVA:NCAP_RABVF:NCAP_RABVP:NCAP_RABVS:NCAP_RABVU:NCAP_RINDL:NCAP_RINDR:NCAP_RINDU:NCAP_RVFVZ:NCAP_SFSV:NCAP_SYNV:NCAP_TACV:NCAP_TOSV:NCAP_TPMV:NCAP_TSWV1:NCAP_TSWV3:NCAP_TSWVH:NCAP_TSWVL:NCAP_TSWVS:NCAP_UUK:NCAP_VHSV0:NCAP_VHSVM:NCAP_VSVIG:NCAP_VSVJO:NCAP_VSVSJ:AAC36665:AAC36668:AAC36671:AAC36674:AAC36677:AAC96303:CAB40828:CAA55249:CAA55261:CAA55263:AAG41908:AAB02085:AAB02087:AAB02089:AAB02091:AAB02093:AAB02095:AAB02097:CAC43149:AAL49394:AAL49405:AAM68134:AAM68140:AAM68146:CAC70640
V.M                                              not opted             142      0.205   SVM        no ID found
S.E                                              not opted             147      0.684   SVM        no ID found
PPE                                              not opted             152      0.096   SVM        RPEC_ALCEU:RPEP_ALCEU:RPE_AQUAE:RPE_BACSU:RPE_BUCAI:RPE_BUCAP:RPE_BUCBP:RPE_CHLPN:RPE_CHLTR:RPE_CHLMU:RPE_ECOLI:RPE_HAEIN:RPE_HELPJ:RPE_HELPY:RPE_METJA:RPE_MYCGE:RPE_MYCLE:RPE_MYCPN:RPE_MYCTU:RPE_ORYSA:RPE_RHOCA:RPE_RHORU:RPE_SERMA:RPE_SOLTU:RPE_SPIOL:RPE_STRCO:RPE_SYNY3:RPE_TREPA:RPE_YEAST:O87972:O87973:Q9R3P7:Q9R8B0:Q7NA59:Q98PN9
Rv2430c                                          not opted             154      0.504   SVM        CAE55489
Immun                                            not opted             165      0.521   SVM        no ID found
Rv2431c                                          not opted             177      0.434   SVM        CAE55490
Rv2431c                                          not opted             179      1.374   SVM        CAE55490
Rv2430c                                          not opted             181      1.482   SVM        CAE55489
rRv2431c                                         not opted             191      0.467   SVM        no ID found
rRv2430c                                         not opted             193      0.583   SVM        no ID found
heteromer                                        not opted             244      0.408   SVM        no ID found

__________________________________________________________________________________________________________________________________________

ID: 16339759
Activation of the RNA-dependent <n>protein kinase</n> <n>PKR</n> promoter in the absence of <n>interferon</n> is dependent upon Sp proteins. The <n>protein kinase</n> regulated by RNA (<n>PKR</n>) is <n>interferon</n> (IFN) -inducible and plays important roles in many cellular processes, including virus multiplication, cell growth, and apoptosis. The TATA-less <n>PKR</n> promoter possesses a novel 15-bp DNA element (<n>kinase conserved sequence</n> (<n>KCS</n>) ) unique to the human and mouse <n>PKR</n> genes that is conserved in sequence and position. We found that <n>Sp1</n> and <n>Sp3</n> of the Sp family of transcription factors bind at the <n>KCS</n> element. Their involvement was analyzed in the activation of basal and IFN-inducible <n>PKR</n> promoter activity. Both the small and large isoforms of <n>Sp3</n> co-purified with <n>KCS</n> protein binding activity (<n>KBP</n>) by using nuclear extracts from HeLa cells not treated with IFN. Two forms of the <n>KCS-binding protein</n> complex were demonstrated by electrophoretic mobility shift assay analysis; one contained <n>Sp1</n> and the other <n>Sp3</n>. In mouse cells null for all <n>Sp3</n> isoforms, <n>PKR</n> expression was reduced to approximately 50% that of wild-type cells in the absence of IFN. The IFN-inducible expression of <n>PKR</n>, however, was Sp3-independent but <n>STAT1-</n> and JAK1-dependent. Overexpression of <n>Sp1</n> in human U cells resulted in increased <n>PKR</n> promoter activity. In drosophila SL2 cells lacking Sp proteins, both <n>Sp1</n> and <n>Sp3</n> large but not small isoforms activated <n>PKR</n> promoter expression, with the <n>Sp1-mediated</n> activation dominant. Mutational analysis of the <n>PKR</n> promoter region indicated a cooperative interaction between two different Sp sites, one of which is within the <n>KCS</n> element. These results establish that, in the absence of IFN treatment, activation of <n>PKR</n> basal expression is mediated by <n>Sp1</n> and <n>Sp3</n> proteins in a cooperative manner.


The following protein names could be found by NLProt:

NAME                                             ORGANISM            TXT-POS    SCORE   METHOD     DB-ID(S)
protein kinase                                   not opted               5      0.033   projected  KP68_HUMAN:E2K2_HUMAN:E2K2_MOUSE:KP68_MOUSE:BAD01484
PKR                                              not opted               7      0.581   SVM        KP68_HUMAN:E2K2_HUMAN:E2K2_MOUSE:KP68_MOUSE:BAD01484
interferon                                       not opted              13      1.427   SVM        Q6SR85:Q6VTG9:Q6VTH0:Q6WVG1:Q70I18:Q75SZ2:Q76KA5:Q7ZSZ4:Q800G9:Q800H0:Q800H1:Q8AY12:Q91278:AAP92146:CAE45642:AAQ96596:AAQ96597:BAC99048:AAR20886:BAD04983:BAD04984
protein kinase                                   not opted              21      0.033   SVM        KP68_HUMAN:E2K2_HUMAN:E2K2_MOUSE:KP68_MOUSE:BAD01484
PKR                                              not opted              27      1.324   SVM        KP68_HUMAN:E2K2_HUMAN:E2K2_MOUSE:KP68_MOUSE:BAD01484
interferon                                       not opted              30      1.041   SVM        Q6SR85:Q6VTG9:Q6VTH0:Q6WVG1:Q70I18:Q75SZ2:Q76KA5:Q7ZSZ4:Q800G9:Q800H0:Q800H1:Q8AY12:Q91278:AAP92146:CAE45642:AAQ96596:AAQ96597:BAC99048:AAR20886:BAD04983:BAD04984
PKR                                              not opted              56      0.197   SVM        KP68_HUMAN:E2K2_HUMAN:E2K2_MOUSE:KP68_MOUSE:BAD01484
kinase conserved sequence                        not opted              65      1.182   abbr.-ext. no ID found
KCS                                              not opted              69      1.182   SVM        no ID found
PKR                                              not opted              78      0.990   SVM        KP68_HUMAN:E2K2_HUMAN:E2K2_MOUSE:KP68_MOUSE:BAD01484
Sp1                                              not opted              91      1.078   SVM        SSP1_BOMMO:SP1_HUMAN:SP1_MOUSE:SP1_RAT:VSP1_TRIJE:Q15225:BAC82439:BAC82440:AAQ74641:CAE46515
Sp3                                              not opted              93      0.539   SVM        SP3_HUMAN:SP3_MOUSE:PSP1_PIG:OX13_SCHPO:VSP3_TRIJE:AAH42945
KCS                                              not opted             104      0.212   SVM        no ID found
PKR                                              not opted             118      0.439   SVM        KP68_HUMAN:E2K2_HUMAN:E2K2_MOUSE:KP68_MOUSE:BAD01484
Sp3                                              not opted             129      0.662   SVM        SP3_HUMAN:SP3_MOUSE:PSP1_PIG:OX13_SCHPO:VSP3_TRIJE:AAH42945
KCS                                              not opted             132      0.762   SVM        no ID found
KBP                                              not opted             137      1.297   SVM        GLRK_ANAPL:GLRK_CHICK:KBP_MOUSE:CPI1_RAT:GLRK_RANBE
KCS-binding protein                              not opted             155      0.156   SVM        no ID found
Sp1                                              not opted             169      0.967   SVM        SSP1_BOMMO:SP1_HUMAN:SP1_MOUSE:SP1_RAT:VSP1_TRIJE:Q15225:BAC82439:BAC82440:AAQ74641:CAE46515
Sp3                                              not opted             173      0.794   SVM        SP3_HUMAN:SP3_MOUSE:PSP1_PIG:OX13_SCHPO:VSP3_TRIJE:AAH42945
Sp3                                              not opted             181      1.092   SVM        SP3_HUMAN:SP3_MOUSE:PSP1_PIG:OX13_SCHPO:VSP3_TRIJE:AAH42945
PKR                                              not opted             184      0.979   SVM        KP68_HUMAN:E2K2_HUMAN:E2K2_MOUSE:KP68_MOUSE:BAD01484
PKR                                              not opted             205      1.300   SVM        KP68_HUMAN:E2K2_HUMAN:E2K2_MOUSE:KP68_MOUSE:BAD01484
STAT1-                                           not opted             212      0.688   SVM        STA1_HUMAN:STA1_MOUSE:Q8JGN0:Q90Y17:BAD06318
Sp1                                              not opted             218      1.211   SVM        SSP1_BOMMO:SP1_HUMAN:SP1_MOUSE:SP1_RAT:VSP1_TRIJE:Q15225:BAC82439:BAC82440:AAQ74641:CAE46515
PKR                                              not opted             226      0.697   SVM        KP68_HUMAN:E2K2_HUMAN:E2K2_MOUSE:KP68_MOUSE:BAD01484
Sp1                                              not opted             239      1.305   SVM        SSP1_BOMMO:SP1_HUMAN:SP1_MOUSE:SP1_RAT:VSP1_TRIJE:Q15225:BAC82439:BAC82440:AAQ74641:CAE46515
Sp3                                              not opted             241      0.633   SVM        SP3_HUMAN:SP3_MOUSE:PSP1_PIG:OX13_SCHPO:VSP3_TRIJE:AAH42945
PKR                                              not opted             248      0.840   SVM        KP68_HUMAN:E2K2_HUMAN:E2K2_MOUSE:KP68_MOUSE:BAD01484
Sp1                                              not opted             254      1.305   projected  SSP1_BOMMO:SP1_HUMAN:SP1_MOUSE:SP1_RAT:VSP1_TRIJE:Q15225:BAC82439:BAC82440:AAQ74641:CAE46515
PKR                                              not opted             262      1.121   SVM        KP68_HUMAN:E2K2_HUMAN:E2K2_MOUSE:KP68_MOUSE:BAD01484
KCS                                              not opted             281      0.194   SVM        no ID found
PKR                                              not opted             298      0.899   SVM        KP68_HUMAN:E2K2_HUMAN:E2K2_MOUSE:KP68_MOUSE:BAD01484
Sp1                                              not opted             304      1.130   SVM        SSP1_BOMMO:SP1_HUMAN:SP1_MOUSE:SP1_RAT:VSP1_TRIJE:Q15225:BAC82439:BAC82440:AAQ74641:CAE46515
Sp3                                              not opted             306      1.225   SVM        SP3_HUMAN:SP3_MOUSE:PSP1_PIG:OX13_SCHPO:VSP3_TRIJE:AAH42945

__________________________________________________________________________________________________________________________________________

ID: 16253999
Interaction of <n>SPIN90</n> with the <n>Arp2/3</n> complex mediates <n>lamellipodia</n> and <n>actin</n> comet tail formation. The appropriate regulation of the <n>actin</n> cytoskeleton is essential for cell movement, changes in cell shape, and formation of membrane protrusions like <n>lamellipodia</n> and filopodia. Moreover, several regulatory proteins affecting <n>actin</n> dynamics have been identified in the motile regions of cells. Here, we provide evidence for the involvement of <n>SPIN90</n> in the regulation of <n>actin</n> cytoskeleton and <n>actin</n> comet tail formation. <n>SPIN90</n> was distributed throughout the cytoplasm in COS-7 cells, but exposing the cells to <n>platelet-derived growth factor</n> (<n>PDGF</n>) caused a redistribution of <n>SPIN90</n> to the cell cortex and the formation of <n>lamellipodia</n> (or membrane ruffles), both of which were dramatically inhibited in SPIN90-knockdown cells. In addition, the binding of the C terminus of <n>SPIN90</n> with both the <n>Arp2/3</n> complex (<n>actin-related</n> proteins <n>Arp 2</n> and <n>Arp 3</n>) and <n>G-actin</n> activates the former, leading to <n>actin</n> polymerization in vitro. And when coexpressed with <n>phosphatidylinositol 4-phosphate 5 kinase</n>, <n>SPIN90</n> was observed within <n>actin</n> comet tails. Taken these findings suggest that <n>SPIN90</n> participates in reorganization of the <n>actin</n> cytoskeleton and in <n>actin-based</n> cell motility.


The following protein names could be found by NLProt:

NAME                                             ORGANISM            TXT-POS    SCORE   METHOD     DB-ID(S)
SPIN90                                           not opted               3      1.207   projected  SP90_HUMAN:SP90_MOUSE
Arp2/3                                           not opted               6      0.705   SVM        no ID found
lamellipodia                                     not opted               9      0.276   SVM        no ID found
actin                                            not opted              11      0.872   SVM        ACT_ACECL:ACT_ACHBI:ACT_AJECA:ACT_BIOGL:ACT_BOTCI:ACT_BRUMA:ACT_CALFI:ACT_CANAL:ACT_CARMA:ACT_CHERU:ACT_CHLRE:ACT_CHOCR:ACT_COLSC:ACT_COSCS:ACT_CRAGI:ACT_CRAVI:ACT_CRYNE:ACT_CRYPV:ACT_CYAME:ACT_CANDU:ACT_COPCI:ACT_CANGA:ACT1_DICDI:ACT_DICVI:ACT_ENTHI:ACT_EXODE:ACT_FUCDI:ACT_FUCVE:ACT_GIALA:ACT_KLULA:ACT_LEIMA:ACT_LUMRU:ACT_MAYDE:ACT_MESVI:ACT_NEUCR:ACT_PHARH:ACT_PHYME:ACT_PICAN:ACT_PICPA:ACT_PINCO:ACT_PINPS:ACT_PROCL:ACT_PUCGR:ACT_SCHDU:ACT_SCHPO:ACT_SPOLI:ACT_SACBA:ACT1_TOBAC:ACT_THELA:ACT_TOXGO:ACT_TRIRE:ACT_TRYCR:ACT_VOLCA:ACT_YARLI:ACT_YEAST:O14449:O93786:Q6JEI6:Q6JEI7:Q6JEI8:Q6JEI9:Q6JEJ1:Q6JEJ2:Q6JEJ3:Q6JEJ4:Q6JEJ5:Q6JEJ6:Q6JEJ7:Q6JEJ8:Q6JL98:Q6QDC4:Q6QUM1:Q6SKM1:Q6SKM2:Q6SKM3:Q6SKM4:Q6SKM5:Q6SKM6:Q6SKM7:Q6SKM8:Q6SKM9:Q6SKN0:Q6SKN1:Q6SKN2:Q6SKN3:Q6SKN4:Q6SKN5:Q6SKN6:Q6SKN7:Q6SKN8:Q6SKN9:Q6SKP0:Q6SKP1:Q6SKP2:Q6SKP3:Q6TCF2:Q6UBD5:Q6UBD6:Q6UBD7:Q6X4A4:Q6X4A5:Q6X4A6:Q6X4A7:Q6X4A8:Q6X4A9:Q6X4B0:Q6X4B1:Q6X4B2:Q6X4B3:Q6X4B4:Q6X4B5:Q6X4B6:Q6X4B7:Q6X4B8:Q6X4B9:Q6X4C0:Q6X4C1:Q70L62:Q70L63:Q70L64:Q70L65:Q70L66:Q70L67:Q70L68:Q70L69:Q70L70:Q7LLJ4:Q7LLJ5:Q7LLJ6:Q7LLJ7:Q7LTM6:Q7LTM7:Q7LTM8:Q7LTM9:Q7LTN0:Q7LTN1:Q7LTN2:Q7LTN3:Q7LTN4:Q7LTN5:Q7LTN6:Q7LTN7:Q7LTN8:Q7LTN9:Q7LTP0:Q7LTP1:Q7LTP2:Q7LTP3:Q7LTP4:Q7LTP5:Q7LTP6:Q7LTP7:Q7S7R0:Q6H196:Q6H197:Q7Z8L2:Q7Z9A0:Q7Z9A1:Q7Z9A2:Q7Z9A3:Q7Z9A4:Q7Z9A5:Q7Z9A6:Q7Z9A7:Q7Z9A8:Q7Z9A9:Q7Z9B0:Q7Z9B1:Q7Z9B2:Q7Z9B3:Q7Z9B4:Q7Z9B5:Q7Z9B6:Q7Z9B7:Q7Z9B8:Q7Z9B9:Q7Z9C0:Q7Z9C1:Q7Z9C2:Q7Z9C3:Q7Z9C4:Q7Z9C5:Q7Z9C6:Q7Z9C7:Q7Z9C8:Q7Z9C9:Q7Z9D0:Q7Z9D1:Q7Z9D2:Q7Z9D3:Q7Z9D4:Q7Z9D5:Q7Z9D6:Q7Z9D7:Q7Z9D8:Q7Z9D9:Q7Z9E0:Q7Z9E1:Q7Z9E2:Q7Z9E3:Q7Z9E4:Q7Z9E5:Q7Z9E6:Q7Z9E7:Q7Z9E8:Q7Z9E9:Q7Z9F0:Q7Z9F1:Q7Z9F2:Q7Z9F3:Q7Z9F4:Q7Z9F5:Q7Z9F6:Q7Z9F7:Q7Z9F8:Q7Z9F9:Q7Z9G0:Q7Z9G1:Q7Z9G2:Q7Z9G3:Q7Z9G4:Q7Z9G5:Q7Z9G6:Q7Z9G7:Q7Z9G8:Q7Z9G9:Q7Z9H0:Q7Z9H1:Q7Z9H2:Q7Z9H3:Q7Z9H4:Q7Z9H5:Q7Z9H6:Q7Z9S3:Q7Z9S4:Q7Z9S5:Q7Z9S6:Q7Z9S7:Q7Z9S8:Q7Z9S9:Q7Z9T0:Q7Z9T1:Q7Z9T2:Q7Z9T3:Q7Z9T4:Q7Z9T5:Q7Z9T6:Q7Z9T7:Q7Z9T8:Q7Z9T9:Q7Z9U0:Q7Z9U1:Q7Z9U2:Q7Z9U3:Q7Z9U4:Q7Z9U5:Q7Z9U6:Q7Z9U7:Q7Z9U8:Q7Z9U9:Q7Z9V0:Q7Z9V1:Q876Z3:Q8J0T3:Q8J169:Q8J170:Q8J1L5:Q8J1M4:Q9URI4:Q9UVZ6:Q9UVZ7:Q9Y8E7:Q9HDM2:Q9HDM3:Q9HDM4:Q9HDM5:Q9HDM6:Q9HDM7:Q9HDM8:Q9HDM9:Q9HF13:Q9HF14:Q9HF15:Q9HF16:Q9HF17:Q9HGQ8:Q9HGQ9:Q9P317:Q9P318:Q9P337:Q9P348:Q9P3W8:Q9P3W9:Q9P3X0:Q9P3X1:Q9P3X2:Q9P3X3:Q9P3X4:Q9P3X5:Q9P3X6:Q9P3Y8:Q9P3Y9:Q9P3Z0:Q9P3Z1:Q9P3Z2:Q9P3Z4:Q9P3Z6:Q9P3Z7:Q9P3Z9:Q9P400:Q9P401:Q9P402:Q9P404:Q9P405:Q9P409:Q9P410:Q9P455:Q9P906:Q9P907:Q9P908:Q9P909:Q9P910:Q9P911:Q9P912:Q9P913:Q9P914:Q9P915:Q9P916:Q9P917:Q9C138:Q9C139:Q9C142:Q9C143:Q9C146:Q9C147:Q9C149:Q9C151:Q9C152:Q9C153:Q9C1U2:Q9C1U3:Q9C1U9:Q9C1V0:Q9C1V1:Q9C1V2:Q9C1V3:Q9C1V5:Q9C1V8:Q9C1V9:Q9C1W0:Q9C1X7:Q9C1X8:Q9C1X9:Q9C1Y0:Q9C1Y1:Q9C1Y2:Q9C1Y3:Q9C1Y4:Q9C1Y5:Q9C1Y6:Q9C1Y7:Q9C1Y8:Q9C1Y9:Q9C1Z0:Q9C200:Q9C201:Q9C202:Q9C203:Q9C204:Q9C205:Q9C207:Q9C2S4:Q9C2S5:Q9C2S6:Q9C2S7:Q9C2S8:Q9C2S9:Q9C2T0:Q9C2T1:Q9C2T2:Q9C2T3:Q9C2T4:Q9C2T5:Q9C2T6:Q9C2T7:Q9C2T8:Q9C2T9:Q9C2U2:Q9C2U3:Q9C2U4:Q9C2U5:Q9C2U6:Q9C2U7:Q9C2V0:Q9C2V1:Q9C2V2:Q9C2V3:Q9C2V4:Q9C2V5:Q9C2V6:Q9C2V7:Q9C2V8:Q9C2V9:Q9C2W0:Q9C2X1:Q9C2X2:Q9C2X3:Q9C2X4:Q9C2X9:Q9C2Y0:Q9C2Y2:Q9C2Y3:Q9C2Y7:Q9C2Y8:Q9C2Z1:Q9C2Z3:Q9C2Z4:Q9C2Z5:Q9C2Z6:Q9C2Z7:Q9C2Z8:Q9C2Z9:Q9C300:Q9C301:Q9C302:Q9C303:Q9C304:Q9C305:Q9C306:Q9C307:Q9C308:Q9C309:Q9C310:Q9C311:Q9C312:Q9C313:Q9C314:Q9C315:Q9C316:Q9C317:Q9C318:Q9C319:Q9C320:Q9C321:Q9C322:Q9C323:Q9C324:Q9C325:Q9C326:Q9C327:Q9C328:Q9C329:Q9C330:Q9C331:Q9C332:Q9C333:Q9C334:Q9C335:Q9C336:Q9C337:Q9C338:Q9C339:Q9C340:Q9C341:Q9C342:Q9C343:Q9C344:Q9C345:Q9C346:Q9C347:Q9C348:Q9C349:Q9C350:Q9C351:Q9C352:Q9C353:Q9C354:Q9C355:Q9C356:Q9C357:Q9C358:Q9C359:Q9C360:Q9C361:Q9C362:Q9C363:Q9C364:Q9C365:Q9C366:Q9C367:Q9C368:Q9C369:Q9C370:Q9C371:Q9C372:Q9C373:Q9C374:Q9C375:Q9C376:Q9C377:Q9C378:Q9C379:Q9C380:Q9C381:Q9C382:Q9C383:Q9C384:Q9C385:Q9C386:Q9C387:Q9C388:Q9C389:Q9C390:Q9C391:Q9C392:Q9C393:Q9C394:Q9C395:Q9C396:Q9C397:Q9C398:Q9C399:Q9C3A0:Q9C3A1:Q9C3A2:Q9C3A3:Q9C3A4:Q9C3A5:Q9C3A6:Q9C3A7:Q9C3A8:Q9C3A9:Q9C3B0:Q9C3B1:Q9C3B2:Q9C3B3:Q9C3B4:Q9C3B5:Q9C3B6:Q9C3B7:Q9C3B8:Q9C3B9:Q9C3C0:Q9C3C1:Q9C3C2:Q9C3C3:Q9C3C4:Q9C3C5:Q9C3C6:Q9C3C7:Q9C3C8:Q9C3C9:Q9C3D0:Q9C3D1:Q9C3D2:Q9C3D3:Q9C3D4:Q9C3D5:Q9C3D6:Q9C3D7:Q9C3D8:Q9C3D9:Q9C3E0:Q9C3E1:Q9C3E2:Q9C3E3:Q9C3E4:Q9C3E5:Q9C3E6:Q9C3E7:Q9C3E8:Q9C3E9:Q9C3F0:Q9C3F1:Q9C3F2:Q9C3F3:Q9C3F4:Q9C3F5:Q9C3F6:Q9C3F7:Q9C3F8:Q9C3F9:Q9C3G0:Q9C3G1:Q9C3G2:Q9C3G3:Q9C3G4:Q9C3G5:Q9C3G6:Q9C3G7:Q9C3G8:Q9C3G9:Q9C3H0:Q9C3H1:Q9C3H2:Q9C3H3:Q9C3H4:Q9C3H5:Q9C3H6:Q9C3H7:Q9C3H8:Q9C3H9:Q9C3I0:Q9C3I1:Q9C3I2:Q9C3I3:Q9C3I4:Q9C3I5:Q9C3I6:Q9C3I7:Q9C3I8:Q9C3I9:Q9C3J0:Q9C3J1:Q9C3J2:Q9C3J3:Q9C3J4:Q9C3J5:Q9C3J6:Q9C3J7:Q9C3J8:Q9C3J9:Q9C3K0:Q9C3K1:Q9C3K2:Q9C3K3:Q9C3K4:Q9C3K5:Q9C3K6:Q9C3K7:Q9C3K8:Q9C3K9:Q9C3L0:Q9C3L1:Q9C3L2:Q9C3L3:Q9C3L4:Q9C3L5:Q9C3L6:Q9C3L7:Q9C3L8:Q9C3L9:Q9C3M0:Q9C3M1:Q9C3M2:Q9C3M3:Q9C3M4:Q9C3M5:Q9C3M6:Q9C3M7:Q9C3M8:Q9C3M9:Q9C3N0:Q9C3N1:Q9C3N2:Q9C3N3:Q9C3N4:Q9C3N5:Q9C3N6:Q9C3N7:Q9C3N8:Q9C3N9:Q9C3P0:Q9C3P1:Q9C3P2:Q9C3P3:Q9C3P4:Q9C3P5:Q9C3P6:Q9C3P7:Q9C3P8:Q9C3P9:Q9C3Q0:Q9C3Q1:Q9C3Q2:Q9C3Q3:Q9C3Q4:Q9C3Q5:Q9C3Q6:Q9C3Q7:Q9C3Q8:Q9C3Q9:Q9C3R0:Q9C3R1:Q9C3R2:Q9C3R3:Q9C3R4:Q9C3R5:Q9C3R6:Q9C3R7:Q9C3R8:Q9C3R9:Q9C3S0:Q9C3S1:Q9C3S2:Q9C3S3:Q9C3S4:Q9C3S5:Q9C3S6:Q9C3S7:Q9C3S8:Q9C3S9:Q9C3T0:Q9C3T1:Q9C3T2:Q9C3T3:Q9C3T4:Q9C3T5:Q9C3T6:Q9C3T7:Q9C3T8:Q9C3T9:Q9C3U0:Q9C3U1:Q9C3U2:Q9C3U3:Q9C3U4:Q9C3U5:Q9C3U6:Q9C3U7:Q9C3U8:Q9C3U9:Q9C3V0:Q9C3V1:Q9C3V2:Q9C3V3:Q9C3V4:Q9C3V5:Q9C3V6:Q9C3V7:Q9C3V8:Q9C3V9:Q9C3W0:Q9C3W1:Q9C3W2:Q9C3W3:Q9C3W4:Q9C3W5:Q9C3W6:Q9C3W7:Q9C3W8:Q9C3W9:Q9C3X0:Q9C3X1:Q9C3X2:Q9C3X3:Q9C3X4:Q9C3X5:Q9C3X6:Q9C3X7:Q9C3X8:Q9C3X9:Q9C3Y0:Q9C3Y1:Q9C3Y2:Q9C3Y3:Q9C490:Q9C491:Q9C492:Q9C493:Q9C494:Q96TS4:Q96TS7:Q96TS8:Q96TS9:Q96TT0:Q96TT1:Q96TT2:Q96TT3:Q96TT4:Q96TT5:Q96TT6:Q96V49:Q96VV9:Q96VW0:Q96VW1:Q96VW2:Q96VW3:Q96VW4:Q96VW5:Q96VW6:Q96VW7:Q96VW8:Q96VW9:Q96VX0:Q96VX1:Q96VX2:Q96VX3:Q96VX4:Q96VX5:Q96VX6:Q96VX7:Q96VX8:Q96VX9:Q96VY0:Q96VY1:Q96VY2:Q96VY3:Q96VY4:Q96VY5:Q96VY6:Q96VY7:Q96WI2:Q96WI3:Q96WI4:Q96WI5:Q96WK2:Q96WK4:Q96WY5:Q96WY6:Q8TG64:Q8TGW1:Q8X127:Q8X128:Q8X1P7:Q8X1P8:Q8X1P9:Q8X1Q0:Q8X1Q1:Q8X1Q2:Q8X1Q3:Q8X1Q4:Q8X1Q5:Q8X1Q6:Q8X1Q7:Q8X1Q8:Q8X1Q9:Q8X1R0:Q8X1R1:Q8X1R2:Q8X1R3:Q8X1R4:Q8X1R5:Q6DN93:Q6DN94:O15560:O36003:O96373:Q8SWN8:Q69BM6:Q69BM7:Q69BM8:Q69BM9:Q69BN0:Q69BN1:Q69BN2:Q69BN3:Q69BN4:Q69BN5:Q69BN6:Q69BN7:Q69BN8:Q69BN9:Q69BP0:Q69BP1:Q69BP2:Q69BP3:O02562:O15593:O17477:O18677:O61569:O76493:O76950:O77444:O96104:O96540:O96543:O96778:O96864:P90623:P91877:P91881:Q16942:Q23856:Q25665:Q6JE12:Q6JE13:Q6JE14:Q6JUF1:Q6JUF2:Q6JXH9:Q6JXI0:Q6JXI1:Q6JXI2:Q6JXI3:Q6JXI4:Q6PTC1:Q6PTC2:Q6QAN2:Q6QD58:Q6QUV6:Q6R8F9:Q6RYC7:Q6SQL0:Q6SQL1:Q6SQL2:Q6SQL3:Q6SQL4:Q6SQL5:Q6SQL6:Q6SQL7:Q6SQL8:Q6SQL9:Q6SQM0:Q6SQM1:Q6SR52:Q6T599:Q6T5A0:Q6T5A1:Q6TP33:Q6TY06:Q6U1K1:Q6UUX0:Q6VBE4:Q6VQP9:Q6WE46:Q6WE47:Q6WE48:Q6WE49:Q6WE50:Q6WE51:Q6WE52:Q6WE53:Q6WE54:Q6WE55:Q6X4V4:Q6X4W2:Q6X4W3:Q6YAT7:Q6ZYL2:Q71TT8:Q76BI5:Q76IH7:Q76L00:Q76L01:Q76L02:Q7JND9:Q7JNQ7:Q7KXS8:Q7M3Y5:Q7RME1:Q7RR33:Q7RTH2:Q27119:Q27120:Q27201:Q27264:Q7YTV5:Q7YZD7:Q7Z001:Q7Z0V7:Q86GJ1:Q86M27:Q86PP6:Q86R54:Q86R55:Q86R56:Q86R57:Q86R58:Q86R59:Q86R60:Q86R61:Q86R62:Q86R63:Q86R64:Q86R65:Q86R96:Q86SB7:Q8I2A2:Q8I4X0:Q8I921:Q8I9W1:Q8I9W2:Q8I9W3:Q8I9W4:Q8I9W5:Q8I9W6:Q8I9W7:Q8I9W8:Q8I9W9:Q8I9X0:Q8I9X1:Q8I9X2:Q8I9X3:Q8I9X4:Q8I9X5:Q8I9X6:Q8I9X7:Q8I9X8:Q8I9X9:Q8I9Y0:Q8I9Y1:Q8I9Y2:Q8I9Y3:Q8I9Y4:Q8I9Y5:Q8I9Y6:Q8I9Y7:Q8I9Y8:Q8I9Y9:Q8I9Z0:Q8I9Z1:Q8I9Z2:Q8I9Z3:Q8I9Z4:Q8I9Z5:Q8I9Z6:Q8I9Z7:Q8I9Z8:Q8I9Z9:Q8IA00:Q8IA01:Q8IAC1:Q8IAC3:Q8ISA3:Q8ISR2:Q8IT74:Q8MTG0:Q8MWR3:Q8N0K7:Q8N0K8:Q8N0K9:Q8N0L0:Q8N0L1:Q8N0L2:Q8N0L3:Q8N0L4:Q8N0L5:Q8N0L6:Q8N0L7:Q8N0L8:Q8N0L9:Q8N0M0:Q8N0M1:Q8N0M2:Q8N0M3:Q9TVS2:Q9TWC0:Q9TXG0:Q9TYD6:Q9U0F8:Q9U5I2:Q9U5Q9:Q9U612:Q9U6L9:Q9U9B5:Q9XZB9:Q9XZN8:Q9XZN9:Q9XZP0:Q9XZP1:Q9Y018:Q9Y019:Q9Y0D6:Q9NA03:Q9NAS3:Q9NBX9:Q9NBY0:Q9NBY1:Q9NBY2:Q9NBY3:Q9NBY4:Q9NBY5:Q9NBY6:Q9NBY7:Q9NBY8:Q9NBY9:Q9NBZ0:Q9NBZ1:Q9NBZ2:Q9NBZ3:Q9NBZ4:Q9NBZ5:Q9NBZ6:Q9NBZ7:Q9NBZ8:Q9NBZ9:Q9NC00:Q9NC01:Q9NC02:Q9NC03:Q9NC04:Q9NC05:Q9NC06:Q9NC07:Q9NC08:Q9NC09:Q9NC10:Q9NC11:Q9NC12:Q9NC13:Q9NC14:Q9NC15:Q9NC16:Q9NC17:Q9NC18:Q9NC19:Q9NC20:Q9NC21:Q9NC22:Q9NC23:Q9NC24:Q9NC25:Q9NC26:Q9NC27:Q9NC28:Q9NC29:Q9NC30:Q9NC31:Q9NC32:Q9NC33:Q9NC34:Q9NC35:Q9NC36:Q9NC37:Q9NC38:Q9NC39:Q9NC40:Q9NC41:Q9NC42:Q9NC43:Q9NC44:Q9NC45:Q9NC46:Q9NC47:Q9NC48:Q9NC49:Q9NC50:Q9NC51:Q9NC52:Q9NC53:Q9NC54:Q9NC55:Q9NC56:Q9NC57:Q9NC58:Q9NC59:Q9NC60:Q9NG06:Q9NG07:Q9NG08:Q9NG09:Q9NJ12:Q9BMB2:Q9BME5:Q9BMF8:Q9BML9:Q9GR83:Q94695:Q95PD6:Q95UU0:Q95V17:Q95V64:Q95YG5:Q963K0:Q966R4:Q966S3:Q967H7:Q968U3:Q968U4:Q968U5:Q8T4J7:Q8T4J8:Q8T6A7:Q8T6P7:Q8T8D0:Q7JIS3:Q7JIS4:Q7JIS5:Q7JIS6:Q7JIS7:Q7JIS8:Q7JIS9:Q7JIT0:Q7JIT1:Q28539:Q28916:Q9GJV1:Q9GJV2:Q9GJV3:Q9GMH3:O03989:O04115:O22011:O23951:O48669:O64457:O65063:O65204:O65317:O81221:O96713:P93485:P93633:P93634:P93635:P93636:P93637:P93638:P93639:P93775:P94018:P94096:Q6I6J8:Q6JXH3:Q6JXH4:Q6JXH5:Q6JXH6:Q6JXH7:Q6JXH8:Q6L655:Q6PX70:Q6PZE5:Q6TDT2:Q6TER2:Q6TP34:Q6UDA0:Q6YNE7:Q71T19:Q75LK6:Q766D6:Q76D36:Q76D37:Q76K86:Q7DMB2:Q7G144:Q7G145:Q7X9B5:Q7XAK3:Q7XAT4:Q7XAT5:Q7XZI7:Q7XZI8:Q7XZI9:Q7XZJ0:Q7XZJ1:Q7XZJ2:Q7XZJ3:Q7XZJ4:Q7XZJ5:Q7XZJ6:Q7XZJ7:Q7XZJ8:Q7XZJ9:Q7XZK0:Q7XZK1:Q40656:Q40946:Q40947:Q40952:Q40981:Q41211:Q43471:Q84JJ5:Q84KL8:Q84KM1:Q84KM3:Q84KM4:Q84KM5:Q84KM6:Q84KN0:Q84KN2:Q84KN9:Q84LA4:Q84MH6:Q84QI1:Q852Q7:Q8GU33:Q8GU34:Q8GUQ6:Q8GZE2:Q8GZT1:Q8H0D0:Q8H0E3:Q8H0E4:Q8H0E5:Q8H0E6:Q8H1A1:Q8H1L9:Q8H1Y3:Q8H6A3:Q8LP74:Q9SAR7:Q9SAR8:Q9SLY3:Q9SPI7:Q9SSU4:Q9SWF3:Q9SWW7:Q9SWW8:Q9SWW9:Q9SWY0:Q9SXV5:Q9XHH1:Q9ZQT0:Q9ZRW1:Q9ZSD7:Q9ZTP9:Q9LKG2:Q9LKG3:Q9LKG5:Q9M729:Q9AXK4:Q9FNT9:Q9FNU0:Q9FT34:Q9FUG1:Q9FUG2:Q9FUS4:Q9FUV0:Q9FUV1:Q9FUV2:Q9FUV3:Q9FUV4:Q9FZ16:Q9FZL7:Q93XI7:Q947D0:Q948X5:Q94ET5:Q94G12:Q94GX5:Q94IG8:Q94IG9:Q94IH0:Q94IH1:Q94IH2:Q94IH3:Q94IH4:Q96405:Q96406:Q96438:Q96439:Q96440:Q96441:Q96442:Q96443:Q96444:Q96445:Q96446:Q96447:Q96448:Q8S3L4:Q8S3L5:Q8S4R2:Q8W226:Q6F4H4:Q6F5I1:Q8BF61:Q8BF62:O93402:Q6XNL8:Q6YI33:Q6GXE6:Q9YGY6:Q9PVN1:Q9DF22:Q9DFB8:Q90WC5:Q90YX9:Q91037:AAQ88309:AAQ89578:AAF34686:CAC28718:BAC67664:BAC67664:AAQ24502:AAQ24838:BAC82632:BAC82633:AAL60594:AAQ74875:BAC99043:AAQ92368:BAC98507:CAE01402:CAE01403:CAE01404:CAE01405:CAE01406:CAE01407:CAE01408:CAE01409:CAE01410:AAQ81898:AAQ81899:AAQ81900:AAQ81901:AAQ81902:AAQ81903:AAQ81904:AAQ81905:AAQ81906:AAQ81907:AAQ81908:AAQ81909:AAQ81910:AAQ81911:AAQ87935:AAQ87936:AAQ87937:AAQ87938:BAC55128:AAQ99154:AAR01976:AAO23661:AAR11389:AAR11390:AAR11391:AAR13285:AAR13286:AAR13287:AAQ14245:AAR13014:AAR29059:AAR83295:AAQ55798:AAQ55799:AAQ55800:AAQ55801:AAQ55802:AAQ55803:AAQ55804:AAQ55805:AAQ55806:AAQ55807:BAD02941:AAN65430:AAR88397:AAR88568
actin                                            not opted              21      1.083   SVM        ACT_ACECL:ACT_ACHBI:ACT_AJECA:ACT_BIOGL:ACT_BOTCI:ACT_BRUMA:ACT_CALFI:ACT_CANAL:ACT_CARMA:ACT_CHERU:ACT_CHLRE:ACT_CHOCR:ACT_COLSC:ACT_COSCS:ACT_CRAGI:ACT_CRAVI:ACT_CRYNE:ACT_CRYPV:ACT_CYAME:ACT_CANDU:ACT_COPCI:ACT_CANGA:ACT1_DICDI:ACT_DICVI:ACT_ENTHI:ACT_EXODE:ACT_FUCDI:ACT_FUCVE:ACT_GIALA:ACT_KLULA:ACT_LEIMA:ACT_LUMRU:ACT_MAYDE:ACT_MESVI:ACT_NEUCR:ACT_PHARH:ACT_PHYME:ACT_PICAN:ACT_PICPA:ACT_PINCO:ACT_PINPS:ACT_PROCL:ACT_PUCGR:ACT_SCHDU:ACT_SCHPO:ACT_SPOLI:ACT_SACBA:ACT1_TOBAC:ACT_THELA:ACT_TOXGO:ACT_TRIRE:ACT_TRYCR:ACT_VOLCA:ACT_YARLI:ACT_YEAST:O14449:O93786:Q6JEI6:Q6JEI7:Q6JEI8:Q6JEI9:Q6JEJ1:Q6JEJ2:Q6JEJ3:Q6JEJ4:Q6JEJ5:Q6JEJ6:Q6JEJ7:Q6JEJ8:Q6JL98:Q6QDC4:Q6QUM1:Q6SKM1:Q6SKM2:Q6SKM3:Q6SKM4:Q6SKM5:Q6SKM6:Q6SKM7:Q6SKM8:Q6SKM9:Q6SKN0:Q6SKN1:Q6SKN2:Q6SKN3:Q6SKN4:Q6SKN5:Q6SKN6:Q6SKN7:Q6SKN8:Q6SKN9:Q6SKP0:Q6SKP1:Q6SKP2:Q6SKP3:Q6TCF2:Q6UBD5:Q6UBD6:Q6UBD7:Q6X4A4:Q6X4A5:Q6X4A6:Q6X4A7:Q6X4A8:Q6X4A9:Q6X4B0:Q6X4B1:Q6X4B2:Q6X4B3:Q6X4B4:Q6X4B5:Q6X4B6:Q6X4B7:Q6X4B8:Q6X4B9:Q6X4C0:Q6X4C1:Q70L62:Q70L63:Q70L64:Q70L65:Q70L66:Q70L67:Q70L68:Q70L69:Q70L70:Q7LLJ4:Q7LLJ5:Q7LLJ6:Q7LLJ7:Q7LTM6:Q7LTM7:Q7LTM8:Q7LTM9:Q7LTN0:Q7LTN1:Q7LTN2:Q7LTN3:Q7LTN4:Q7LTN5:Q7LTN6:Q7LTN7:Q7LTN8:Q7LTN9:Q7LTP0:Q7LTP1:Q7LTP2:Q7LTP3:Q7LTP4:Q7LTP5:Q7LTP6:Q7LTP7:Q7S7R0:Q6H196:Q6H197:Q7Z8L2:Q7Z9A0:Q7Z9A1:Q7Z9A2:Q7Z9A3:Q7Z9A4:Q7Z9A5:Q7Z9A6:Q7Z9A7:Q7Z9A8:Q7Z9A9:Q7Z9B0:Q7Z9B1:Q7Z9B2:Q7Z9B3:Q7Z9B4:Q7Z9B5:Q7Z9B6:Q7Z9B7:Q7Z9B8:Q7Z9B9:Q7Z9C0:Q7Z9C1:Q7Z9C2:Q7Z9C3:Q7Z9C4:Q7Z9C5:Q7Z9C6:Q7Z9C7:Q7Z9C8:Q7Z9C9:Q7Z9D0:Q7Z9D1:Q7Z9D2:Q7Z9D3:Q7Z9D4:Q7Z9D5:Q7Z9D6:Q7Z9D7:Q7Z9D8:Q7Z9D9:Q7Z9E0:Q7Z9E1:Q7Z9E2:Q7Z9E3:Q7Z9E4:Q7Z9E5:Q7Z9E6:Q7Z9E7:Q7Z9E8:Q7Z9E9:Q7Z9F0:Q7Z9F1:Q7Z9F2:Q7Z9F3:Q7Z9F4:Q7Z9F5:Q7Z9F6:Q7Z9F7:Q7Z9F8:Q7Z9F9:Q7Z9G0:Q7Z9G1:Q7Z9G2:Q7Z9G3:Q7Z9G4:Q7Z9G5:Q7Z9G6:Q7Z9G7:Q7Z9G8:Q7Z9G9:Q7Z9H0:Q7Z9H1:Q7Z9H2:Q7Z9H3:Q7Z9H4:Q7Z9H5:Q7Z9H6:Q7Z9S3:Q7Z9S4:Q7Z9S5:Q7Z9S6:Q7Z9S7:Q7Z9S8:Q7Z9S9:Q7Z9T0:Q7Z9T1:Q7Z9T2:Q7Z9T3:Q7Z9T4:Q7Z9T5:Q7Z9T6:Q7Z9T7:Q7Z9T8:Q7Z9T9:Q7Z9U0:Q7Z9U1:Q7Z9U2:Q7Z9U3:Q7Z9U4:Q7Z9U5:Q7Z9U6:Q7Z9U7:Q7Z9U8:Q7Z9U9:Q7Z9V0:Q7Z9V1:Q876Z3:Q8J0T3:Q8J169:Q8J170:Q8J1L5:Q8J1M4:Q9URI4:Q9UVZ6:Q9UVZ7:Q9Y8E7:Q9HDM2:Q9HDM3:Q9HDM4:Q9HDM5:Q9HDM6:Q9HDM7:Q9HDM8:Q9HDM9:Q9HF13:Q9HF14:Q9HF15:Q9HF16:Q9HF17:Q9HGQ8:Q9HGQ9:Q9P317:Q9P318:Q9P337:Q9P348:Q9P3W8:Q9P3W9:Q9P3X0:Q9P3X1:Q9P3X2:Q9P3X3:Q9P3X4:Q9P3X5:Q9P3X6:Q9P3Y8:Q9P3Y9:Q9P3Z0:Q9P3Z1:Q9P3Z2:Q9P3Z4:Q9P3Z6:Q9P3Z7:Q9P3Z9:Q9P400:Q9P401:Q9P402:Q9P404:Q9P405:Q9P409:Q9P410:Q9P455:Q9P906:Q9P907:Q9P908:Q9P909:Q9P910:Q9P911:Q9P912:Q9P913:Q9P914:Q9P915:Q9P916:Q9P917:Q9C138:Q9C139:Q9C142:Q9C143:Q9C146:Q9C147:Q9C149:Q9C151:Q9C152:Q9C153:Q9C1U2:Q9C1U3:Q9C1U9:Q9C1V0:Q9C1V1:Q9C1V2:Q9C1V3:Q9C1V5:Q9C1V8:Q9C1V9:Q9C1W0:Q9C1X7:Q9C1X8:Q9C1X9:Q9C1Y0:Q9C1Y1:Q9C1Y2:Q9C1Y3:Q9C1Y4:Q9C1Y5:Q9C1Y6:Q9C1Y7:Q9C1Y8:Q9C1Y9:Q9C1Z0:Q9C200:Q9C201:Q9C202:Q9C203:Q9C204:Q9C205:Q9C207:Q9C2S4:Q9C2S5:Q9C2S6:Q9C2S7:Q9C2S8:Q9C2S9:Q9C2T0:Q9C2T1:Q9C2T2:Q9C2T3:Q9C2T4:Q9C2T5:Q9C2T6:Q9C2T7:Q9C2T8:Q9C2T9:Q9C2U2:Q9C2U3:Q9C2U4:Q9C2U5:Q9C2U6:Q9C2U7:Q9C2V0:Q9C2V1:Q9C2V2:Q9C2V3:Q9C2V4:Q9C2V5:Q9C2V6:Q9C2V7:Q9C2V8:Q9C2V9:Q9C2W0:Q9C2X1:Q9C2X2:Q9C2X3:Q9C2X4:Q9C2X9:Q9C2Y0:Q9C2Y2:Q9C2Y3:Q9C2Y7:Q9C2Y8:Q9C2Z1:Q9C2Z3:Q9C2Z4:Q9C2Z5:Q9C2Z6:Q9C2Z7:Q9C2Z8:Q9C2Z9:Q9C300:Q9C301:Q9C302:Q9C303:Q9C304:Q9C305:Q9C306:Q9C307:Q9C308:Q9C309:Q9C310:Q9C311:Q9C312:Q9C313:Q9C314:Q9C315:Q9C316:Q9C317:Q9C318:Q9C319:Q9C320:Q9C321:Q9C322:Q9C323:Q9C324:Q9C325:Q9C326:Q9C327:Q9C328:Q9C329:Q9C330:Q9C331:Q9C332:Q9C333:Q9C334:Q9C335:Q9C336:Q9C337:Q9C338:Q9C339:Q9C340:Q9C341:Q9C342:Q9C343:Q9C344:Q9C345:Q9C346:Q9C347:Q9C348:Q9C349:Q9C350:Q9C351:Q9C352:Q9C353:Q9C354:Q9C355:Q9C356:Q9C357:Q9C358:Q9C359:Q9C360:Q9C361:Q9C362:Q9C363:Q9C364:Q9C365:Q9C366:Q9C367:Q9C368:Q9C369:Q9C370:Q9C371:Q9C372:Q9C373:Q9C374:Q9C375:Q9C376:Q9C377:Q9C378:Q9C379:Q9C380:Q9C381:Q9C382:Q9C383:Q9C384:Q9C385:Q9C386:Q9C387:Q9C388:Q9C389:Q9C390:Q9C391:Q9C392:Q9C393:Q9C394:Q9C395:Q9C396:Q9C397:Q9C398:Q9C399:Q9C3A0:Q9C3A1:Q9C3A2:Q9C3A3:Q9C3A4:Q9C3A5:Q9C3A6:Q9C3A7:Q9C3A8:Q9C3A9:Q9C3B0:Q9C3B1:Q9C3B2:Q9C3B3:Q9C3B4:Q9C3B5:Q9C3B6:Q9C3B7:Q9C3B8:Q9C3B9:Q9C3C0:Q9C3C1:Q9C3C2:Q9C3C3:Q9C3C4:Q9C3C5:Q9C3C6:Q9C3C7:Q9C3C8:Q9C3C9:Q9C3D0:Q9C3D1:Q9C3D2:Q9C3D3:Q9C3D4:Q9C3D5:Q9C3D6:Q9C3D7:Q9C3D8:Q9C3D9:Q9C3E0:Q9C3E1:Q9C3E2:Q9C3E3:Q9C3E4:Q9C3E5:Q9C3E6:Q9C3E7:Q9C3E8:Q9C3E9:Q9C3F0:Q9C3F1:Q9C3F2:Q9C3F3:Q9C3F4:Q9C3F5:Q9C3F6:Q9C3F7:Q9C3F8:Q9C3F9:Q9C3G0:Q9C3G1:Q9C3G2:Q9C3G3:Q9C3G4:Q9C3G5:Q9C3G6:Q9C3G7:Q9C3G8:Q9C3G9:Q9C3H0:Q9C3H1:Q9C3H2:Q9C3H3:Q9C3H4:Q9C3H5:Q9C3H6:Q9C3H7:Q9C3H8:Q9C3H9:Q9C3I0:Q9C3I1:Q9C3I2:Q9C3I3:Q9C3I4:Q9C3I5:Q9C3I6:Q9C3I7:Q9C3I8:Q9C3I9:Q9C3J0:Q9C3J1:Q9C3J2:Q9C3J3:Q9C3J4:Q9C3J5:Q9C3J6:Q9C3J7:Q9C3J8:Q9C3J9:Q9C3K0:Q9C3K1:Q9C3K2:Q9C3K3:Q9C3K4:Q9C3K5:Q9C3K6:Q9C3K7:Q9C3K8:Q9C3K9:Q9C3L0:Q9C3L1:Q9C3L2:Q9C3L3:Q9C3L4:Q9C3L5:Q9C3L6:Q9C3L7:Q9C3L8:Q9C3L9:Q9C3M0:Q9C3M1:Q9C3M2:Q9C3M3:Q9C3M4:Q9C3M5:Q9C3M6:Q9C3M7:Q9C3M8:Q9C3M9:Q9C3N0:Q9C3N1:Q9C3N2:Q9C3N3:Q9C3N4:Q9C3N5:Q9C3N6:Q9C3N7:Q9C3N8:Q9C3N9:Q9C3P0:Q9C3P1:Q9C3P2:Q9C3P3:Q9C3P4:Q9C3P5:Q9C3P6:Q9C3P7:Q9C3P8:Q9C3P9:Q9C3Q0:Q9C3Q1:Q9C3Q2:Q9C3Q3:Q9C3Q4:Q9C3Q5:Q9C3Q6:Q9C3Q7:Q9C3Q8:Q9C3Q9:Q9C3R0:Q9C3R1:Q9C3R2:Q9C3R3:Q9C3R4:Q9C3R5:Q9C3R6:Q9C3R7:Q9C3R8:Q9C3R9:Q9C3S0:Q9C3S1:Q9C3S2:Q9C3S3:Q9C3S4:Q9C3S5:Q9C3S6:Q9C3S7:Q9C3S8:Q9C3S9:Q9C3T0:Q9C3T1:Q9C3T2:Q9C3T3:Q9C3T4:Q9C3T5:Q9C3T6:Q9C3T7:Q9C3T8:Q9C3T9:Q9C3U0:Q9C3U1:Q9C3U2:Q9C3U3:Q9C3U4:Q9C3U5:Q9C3U6:Q9C3U7:Q9C3U8:Q9C3U9:Q9C3V0:Q9C3V1:Q9C3V2:Q9C3V3:Q9C3V4:Q9C3V5:Q9C3V6:Q9C3V7:Q9C3V8:Q9C3V9:Q9C3W0:Q9C3W1:Q9C3W2:Q9C3W3:Q9C3W4:Q9C3W5:Q9C3W6:Q9C3W7:Q9C3W8:Q9C3W9:Q9C3X0:Q9C3X1:Q9C3X2:Q9C3X3:Q9C3X4:Q9C3X5:Q9C3X6:Q9C3X7:Q9C3X8:Q9C3X9:Q9C3Y0:Q9C3Y1:Q9C3Y2:Q9C3Y3:Q9C490:Q9C491:Q9C492:Q9C493:Q9C494:Q96TS4:Q96TS7:Q96TS8:Q96TS9:Q96TT0:Q96TT1:Q96TT2:Q96TT3:Q96TT4:Q96TT5:Q96TT6:Q96V49:Q96VV9:Q96VW0:Q96VW1:Q96VW2:Q96VW3:Q96VW4:Q96VW5:Q96VW6:Q96VW7:Q96VW8:Q96VW9:Q96VX0:Q96VX1:Q96VX2:Q96VX3:Q96VX4:Q96VX5:Q96VX6:Q96VX7:Q96VX8:Q96VX9:Q96VY0:Q96VY1:Q96VY2:Q96VY3:Q96VY4:Q96VY5:Q96VY6:Q96VY7:Q96WI2:Q96WI3:Q96WI4:Q96WI5:Q96WK2:Q96WK4:Q96WY5:Q96WY6:Q8TG64:Q8TGW1:Q8X127:Q8X128:Q8X1P7:Q8X1P8:Q8X1P9:Q8X1Q0:Q8X1Q1:Q8X1Q2:Q8X1Q3:Q8X1Q4:Q8X1Q5:Q8X1Q6:Q8X1Q7:Q8X1Q8:Q8X1Q9:Q8X1R0:Q8X1R1:Q8X1R2:Q8X1R3:Q8X1R4:Q8X1R5:Q6DN93:Q6DN94:O15560:O36003:O96373:Q8SWN8:Q69BM6:Q69BM7:Q69BM8:Q69BM9:Q69BN0:Q69BN1:Q69BN2:Q69BN3:Q69BN4:Q69BN5:Q69BN6:Q69BN7:Q69BN8:Q69BN9:Q69BP0:Q69BP1:Q69BP2:Q69BP3:O02562:O15593:O17477:O18677:O61569:O76493:O76950:O77444:O96104:O96540:O96543:O96778:O96864:P90623:P91877:P91881:Q16942:Q23856:Q25665:Q6JE12:Q6JE13:Q6JE14:Q6JUF1:Q6JUF2:Q6JXH9:Q6JXI0:Q6JXI1:Q6JXI2:Q6JXI3:Q6JXI4:Q6PTC1:Q6PTC2:Q6QAN2:Q6QD58:Q6QUV6:Q6R8F9:Q6RYC7:Q6SQL0:Q6SQL1:Q6SQL2:Q6SQL3:Q6SQL4:Q6SQL5:Q6SQL6:Q6SQL7:Q6SQL8:Q6SQL9:Q6SQM0:Q6SQM1:Q6SR52:Q6T599:Q6T5A0:Q6T5A1:Q6TP33:Q6TY06:Q6U1K1:Q6UUX0:Q6VBE4:Q6VQP9:Q6WE46:Q6WE47:Q6WE48:Q6WE49:Q6WE50:Q6WE51:Q6WE52:Q6WE53:Q6WE54:Q6WE55:Q6X4V4:Q6X4W2:Q6X4W3:Q6YAT7:Q6ZYL2:Q71TT8:Q76BI5:Q76IH7:Q76L00:Q76L01:Q76L02:Q7JND9:Q7JNQ7:Q7KXS8:Q7M3Y5:Q7RME1:Q7RR33:Q7RTH2:Q27119:Q27120:Q27201:Q27264:Q7YTV5:Q7YZD7:Q7Z001:Q7Z0V7:Q86GJ1:Q86M27:Q86PP6:Q86R54:Q86R55:Q86R56:Q86R57:Q86R58:Q86R59:Q86R60:Q86R61:Q86R62:Q86R63:Q86R64:Q86R65:Q86R96:Q86SB7:Q8I2A2:Q8I4X0:Q8I921:Q8I9W1:Q8I9W2:Q8I9W3:Q8I9W4:Q8I9W5:Q8I9W6:Q8I9W7:Q8I9W8:Q8I9W9:Q8I9X0:Q8I9X1:Q8I9X2:Q8I9X3:Q8I9X4:Q8I9X5:Q8I9X6:Q8I9X7:Q8I9X8:Q8I9X9:Q8I9Y0:Q8I9Y1:Q8I9Y2:Q8I9Y3:Q8I9Y4:Q8I9Y5:Q8I9Y6:Q8I9Y7:Q8I9Y8:Q8I9Y9:Q8I9Z0:Q8I9Z1:Q8I9Z2:Q8I9Z3:Q8I9Z4:Q8I9Z5:Q8I9Z6:Q8I9Z7:Q8I9Z8:Q8I9Z9:Q8IA00:Q8IA01:Q8IAC1:Q8IAC3:Q8ISA3:Q8ISR2:Q8IT74:Q8MTG0:Q8MWR3:Q8N0K7:Q8N0K8:Q8N0K9:Q8N0L0:Q8N0L1:Q8N0L2:Q8N0L3:Q8N0L4:Q8N0L5:Q8N0L6:Q8N0L7:Q8N0L8:Q8N0L9:Q8N0M0:Q8N0M1:Q8N0M2:Q8N0M3:Q9TVS2:Q9TWC0:Q9TXG0:Q9TYD6:Q9U0F8:Q9U5I2:Q9U5Q9:Q9U612:Q9U6L9:Q9U9B5:Q9XZB9:Q9XZN8:Q9XZN9:Q9XZP0:Q9XZP1:Q9Y018:Q9Y019:Q9Y0D6:Q9NA03:Q9NAS3:Q9NBX9:Q9NBY0:Q9NBY1:Q9NBY2:Q9NBY3:Q9NBY4:Q9NBY5:Q9NBY6:Q9NBY7:Q9NBY8:Q9NBY9:Q9NBZ0:Q9NBZ1:Q9NBZ2:Q9NBZ3:Q9NBZ4:Q9NBZ5:Q9NBZ6:Q9NBZ7:Q9NBZ8:Q9NBZ9:Q9NC00:Q9NC01:Q9NC02:Q9NC03:Q9NC04:Q9NC05:Q9NC06:Q9NC07:Q9NC08:Q9NC09:Q9NC10:Q9NC11:Q9NC12:Q9NC13:Q9NC14:Q9NC15:Q9NC16:Q9NC17:Q9NC18:Q9NC19:Q9NC20:Q9NC21:Q9NC22:Q9NC23:Q9NC24:Q9NC25:Q9NC26:Q9NC27:Q9NC28:Q9NC29:Q9NC30:Q9NC31:Q9NC32:Q9NC33:Q9NC34:Q9NC35:Q9NC36:Q9NC37:Q9NC38:Q9NC39:Q9NC40:Q9NC41:Q9NC42:Q9NC43:Q9NC44:Q9NC45:Q9NC46:Q9NC47:Q9NC48:Q9NC49:Q9NC50:Q9NC51:Q9NC52:Q9NC53:Q9NC54:Q9NC55:Q9NC56:Q9NC57:Q9NC58:Q9NC59:Q9NC60:Q9NG06:Q9NG07:Q9NG08:Q9NG09:Q9NJ12:Q9BMB2:Q9BME5:Q9BMF8:Q9BML9:Q9GR83:Q94695:Q95PD6:Q95UU0:Q95V17:Q95V64:Q95YG5:Q963K0:Q966R4:Q966S3:Q967H7:Q968U3:Q968U4:Q968U5:Q8T4J7:Q8T4J8:Q8T6A7:Q8T6P7:Q8T8D0:Q7JIS3:Q7JIS4:Q7JIS5:Q7JIS6:Q7JIS7:Q7JIS8:Q7JIS9:Q7JIT0:Q7JIT1:Q28539:Q28916:Q9GJV1:Q9GJV2:Q9GJV3:Q9GMH3:O03989:O04115:O22011:O23951:O48669:O64457:O65063:O65204:O65317:O81221:O96713:P93485:P93633:P93634:P93635:P93636:P93637:P93638:P93639:P93775:P94018:P94096:Q6I6J8:Q6JXH3:Q6JXH4:Q6JXH5:Q6JXH6:Q6JXH7:Q6JXH8:Q6L655:Q6PX70:Q6PZE5:Q6TDT2:Q6TER2:Q6TP34:Q6UDA0:Q6YNE7:Q71T19:Q75LK6:Q766D6:Q76D36:Q76D37:Q76K86:Q7DMB2:Q7G144:Q7G145:Q7X9B5:Q7XAK3:Q7XAT4:Q7XAT5:Q7XZI7:Q7XZI8:Q7XZI9:Q7XZJ0:Q7XZJ1:Q7XZJ2:Q7XZJ3:Q7XZJ4:Q7XZJ5:Q7XZJ6:Q7XZJ7:Q7XZJ8:Q7XZJ9:Q7XZK0:Q7XZK1:Q40656:Q40946:Q40947:Q40952:Q40981:Q41211:Q43471:Q84JJ5:Q84KL8:Q84KM1:Q84KM3:Q84KM4:Q84KM5:Q84KM6:Q84KN0:Q84KN2:Q84KN9:Q84LA4:Q84MH6:Q84QI1:Q852Q7:Q8GU33:Q8GU34:Q8GUQ6:Q8GZE2:Q8GZT1:Q8H0D0:Q8H0E3:Q8H0E4:Q8H0E5:Q8H0E6:Q8H1A1:Q8H1L9:Q8H1Y3:Q8H6A3:Q8LP74:Q9SAR7:Q9SAR8:Q9SLY3:Q9SPI7:Q9SSU4:Q9SWF3:Q9SWW7:Q9SWW8:Q9SWW9:Q9SWY0:Q9SXV5:Q9XHH1:Q9ZQT0:Q9ZRW1:Q9ZSD7:Q9ZTP9:Q9LKG2:Q9LKG3:Q9LKG5:Q9M729:Q9AXK4:Q9FNT9:Q9FNU0:Q9FT34:Q9FUG1:Q9FUG2:Q9FUS4:Q9FUV0:Q9FUV1:Q9FUV2:Q9FUV3:Q9FUV4:Q9FZ16:Q9FZL7:Q93XI7:Q947D0:Q948X5:Q94ET5:Q94G12:Q94GX5:Q94IG8:Q94IG9:Q94IH0:Q94IH1:Q94IH2:Q94IH3:Q94IH4:Q96405:Q96406:Q96438:Q96439:Q96440:Q96441:Q96442:Q96443:Q96444:Q96445:Q96446:Q96447:Q96448:Q8S3L4:Q8S3L5:Q8S4R2:Q8W226:Q6F4H4:Q6F5I1:Q8BF61:Q8BF62:O93402:Q6XNL8:Q6YI33:Q6GXE6:Q9YGY6:Q9PVN1:Q9DF22:Q9DFB8:Q90WC5:Q90YX9:Q91037:AAQ88309:AAQ89578:AAF34686:CAC28718:BAC67664:BAC67664:AAQ24502:AAQ24838:BAC82632:BAC82633:AAL60594:AAQ74875:BAC99043:AAQ92368:BAC98507:CAE01402:CAE01403:CAE01404:CAE01405:CAE01406:CAE01407:CAE01408:CAE01409:CAE01410:AAQ81898:AAQ81899:AAQ81900:AAQ81901:AAQ81902:AAQ81903:AAQ81904:AAQ81905:AAQ81906:AAQ81907:AAQ81908:AAQ81909:AAQ81910:AAQ81911:AAQ87935:AAQ87936:AAQ87937:AAQ87938:BAC55128:AAQ99154:AAR01976:AAO23661:AAR11389:AAR11390:AAR11391:AAR13285:AAR13286:AAR13287:AAQ14245:AAR13014:AAR29059:AAR83295:AAQ55798:AAQ55799:AAQ55800:AAQ55801:AAQ55802:AAQ55803:AAQ55804:AAQ55805:AAQ55806:AAQ55807:BAD02941:AAN65430:AAR88397:AAR88568
lamellipodia                                     not opted              40      0.352   SVM        no ID found
actin                                            not opted              50      0.592   SVM        ACT_ACECL:ACT_ACHBI:ACT_AJECA:ACT_BIOGL:ACT_BOTCI:ACT_BRUMA:ACT_CALFI:ACT_CANAL:ACT_CARMA:ACT_CHERU:ACT_CHLRE:ACT_CHOCR:ACT_COLSC:ACT_COSCS:ACT_CRAGI:ACT_CRAVI:ACT_CRYNE:ACT_CRYPV:ACT_CYAME:ACT_CANDU:ACT_COPCI:ACT_CANGA:ACT1_DICDI:ACT_DICVI:ACT_ENTHI:ACT_EXODE:ACT_FUCDI:ACT_FUCVE:ACT_GIALA:ACT_KLULA:ACT_LEIMA:ACT_LUMRU:ACT_MAYDE:ACT_MESVI:ACT_NEUCR:ACT_PHARH:ACT_PHYME:ACT_PICAN:ACT_PICPA:ACT_PINCO:ACT_PINPS:ACT_PROCL:ACT_PUCGR:ACT_SCHDU:ACT_SCHPO:ACT_SPOLI:ACT_SACBA:ACT1_TOBAC:ACT_THELA:ACT_TOXGO:ACT_TRIRE:ACT_TRYCR:ACT_VOLCA:ACT_YARLI:ACT_YEAST:O14449:O93786:Q6JEI6:Q6JEI7:Q6JEI8:Q6JEI9:Q6JEJ1:Q6JEJ2:Q6JEJ3:Q6JEJ4:Q6JEJ5:Q6JEJ6:Q6JEJ7:Q6JEJ8:Q6JL98:Q6QDC4:Q6QUM1:Q6SKM1:Q6SKM2:Q6SKM3:Q6SKM4:Q6SKM5:Q6SKM6:Q6SKM7:Q6SKM8:Q6SKM9:Q6SKN0:Q6SKN1:Q6SKN2:Q6SKN3:Q6SKN4:Q6SKN5:Q6SKN6:Q6SKN7:Q6SKN8:Q6SKN9:Q6SKP0:Q6SKP1:Q6SKP2:Q6SKP3:Q6TCF2:Q6UBD5:Q6UBD6:Q6UBD7:Q6X4A4:Q6X4A5:Q6X4A6:Q6X4A7:Q6X4A8:Q6X4A9:Q6X4B0:Q6X4B1:Q6X4B2:Q6X4B3:Q6X4B4:Q6X4B5:Q6X4B6:Q6X4B7:Q6X4B8:Q6X4B9:Q6X4C0:Q6X4C1:Q70L62:Q70L63:Q70L64:Q70L65:Q70L66:Q70L67:Q70L68:Q70L69:Q70L70:Q7LLJ4:Q7LLJ5:Q7LLJ6:Q7LLJ7:Q7LTM6:Q7LTM7:Q7LTM8:Q7LTM9:Q7LTN0:Q7LTN1:Q7LTN2:Q7LTN3:Q7LTN4:Q7LTN5:Q7LTN6:Q7LTN7:Q7LTN8:Q7LTN9:Q7LTP0:Q7LTP1:Q7LTP2:Q7LTP3:Q7LTP4:Q7LTP5:Q7LTP6:Q7LTP7:Q7S7R0:Q6H196:Q6H197:Q7Z8L2:Q7Z9A0:Q7Z9A1:Q7Z9A2:Q7Z9A3:Q7Z9A4:Q7Z9A5:Q7Z9A6:Q7Z9A7:Q7Z9A8:Q7Z9A9:Q7Z9B0:Q7Z9B1:Q7Z9B2:Q7Z9B3:Q7Z9B4:Q7Z9B5:Q7Z9B6:Q7Z9B7:Q7Z9B8:Q7Z9B9:Q7Z9C0:Q7Z9C1:Q7Z9C2:Q7Z9C3:Q7Z9C4:Q7Z9C5:Q7Z9C6:Q7Z9C7:Q7Z9C8:Q7Z9C9:Q7Z9D0:Q7Z9D1:Q7Z9D2:Q7Z9D3:Q7Z9D4:Q7Z9D5:Q7Z9D6:Q7Z9D7:Q7Z9D8:Q7Z9D9:Q7Z9E0:Q7Z9E1:Q7Z9E2:Q7Z9E3:Q7Z9E4:Q7Z9E5:Q7Z9E6:Q7Z9E7:Q7Z9E8:Q7Z9E9:Q7Z9F0:Q7Z9F1:Q7Z9F2:Q7Z9F3:Q7Z9F4:Q7Z9F5:Q7Z9F6:Q7Z9F7:Q7Z9F8:Q7Z9F9:Q7Z9G0:Q7Z9G1:Q7Z9G2:Q7Z9G3:Q7Z9G4:Q7Z9G5:Q7Z9G6:Q7Z9G7:Q7Z9G8:Q7Z9G9:Q7Z9H0:Q7Z9H1:Q7Z9H2:Q7Z9H3:Q7Z9H4:Q7Z9H5:Q7Z9H6:Q7Z9S3:Q7Z9S4:Q7Z9S5:Q7Z9S6:Q7Z9S7:Q7Z9S8:Q7Z9S9:Q7Z9T0:Q7Z9T1:Q7Z9T2:Q7Z9T3:Q7Z9T4:Q7Z9T5:Q7Z9T6:Q7Z9T7:Q7Z9T8:Q7Z9T9:Q7Z9U0:Q7Z9U1:Q7Z9U2:Q7Z9U3:Q7Z9U4:Q7Z9U5:Q7Z9U6:Q7Z9U7:Q7Z9U8:Q7Z9U9:Q7Z9V0:Q7Z9V1:Q876Z3:Q8J0T3:Q8J169:Q8J170:Q8J1L5:Q8J1M4:Q9URI4:Q9UVZ6:Q9UVZ7:Q9Y8E7:Q9HDM2:Q9HDM3:Q9HDM4:Q9HDM5:Q9HDM6:Q9HDM7:Q9HDM8:Q9HDM9:Q9HF13:Q9HF14:Q9HF15:Q9HF16:Q9HF17:Q9HGQ8:Q9HGQ9:Q9P317:Q9P318:Q9P337:Q9P348:Q9P3W8:Q9P3W9:Q9P3X0:Q9P3X1:Q9P3X2:Q9P3X3:Q9P3X4:Q9P3X5:Q9P3X6:Q9P3Y8:Q9P3Y9:Q9P3Z0:Q9P3Z1:Q9P3Z2:Q9P3Z4:Q9P3Z6:Q9P3Z7:Q9P3Z9:Q9P400:Q9P401:Q9P402:Q9P404:Q9P405:Q9P409:Q9P410:Q9P455:Q9P906:Q9P907:Q9P908:Q9P909:Q9P910:Q9P911:Q9P912:Q9P913:Q9P914:Q9P915:Q9P916:Q9P917:Q9C138:Q9C139:Q9C142:Q9C143:Q9C146:Q9C147:Q9C149:Q9C151:Q9C152:Q9C153:Q9C1U2:Q9C1U3:Q9C1U9:Q9C1V0:Q9C1V1:Q9C1V2:Q9C1V3:Q9C1V5:Q9C1V8:Q9C1V9:Q9C1W0:Q9C1X7:Q9C1X8:Q9C1X9:Q9C1Y0:Q9C1Y1:Q9C1Y2:Q9C1Y3:Q9C1Y4:Q9C1Y5:Q9C1Y6:Q9C1Y7:Q9C1Y8:Q9C1Y9:Q9C1Z0:Q9C200:Q9C201:Q9C202:Q9C203:Q9C204:Q9C205:Q9C207:Q9C2S4:Q9C2S5:Q9C2S6:Q9C2S7:Q9C2S8:Q9C2S9:Q9C2T0:Q9C2T1:Q9C2T2:Q9C2T3:Q9C2T4:Q9C2T5:Q9C2T6:Q9C2T7:Q9C2T8:Q9C2T9:Q9C2U2:Q9C2U3:Q9C2U4:Q9C2U5:Q9C2U6:Q9C2U7:Q9C2V0:Q9C2V1:Q9C2V2:Q9C2V3:Q9C2V4:Q9C2V5:Q9C2V6:Q9C2V7:Q9C2V8:Q9C2V9:Q9C2W0:Q9C2X1:Q9C2X2:Q9C2X3:Q9C2X4:Q9C2X9:Q9C2Y0:Q9C2Y2:Q9C2Y3:Q9C2Y7:Q9C2Y8:Q9C2Z1:Q9C2Z3:Q9C2Z4:Q9C2Z5:Q9C2Z6:Q9C2Z7:Q9C2Z8:Q9C2Z9:Q9C300:Q9C301:Q9C302:Q9C303:Q9C304:Q9C305:Q9C306:Q9C307:Q9C308:Q9C309:Q9C310:Q9C311:Q9C312:Q9C313:Q9C314:Q9C315:Q9C316:Q9C317:Q9C318:Q9C319:Q9C320:Q9C321:Q9C322:Q9C323:Q9C324:Q9C325:Q9C326:Q9C327:Q9C328:Q9C329:Q9C330:Q9C331:Q9C332:Q9C333:Q9C334:Q9C335:Q9C336:Q9C337:Q9C338:Q9C339:Q9C340:Q9C341:Q9C342:Q9C343:Q9C344:Q9C345:Q9C346:Q9C347:Q9C348:Q9C349:Q9C350:Q9C351:Q9C352:Q9C353:Q9C354:Q9C355:Q9C356:Q9C357:Q9C358:Q9C359:Q9C360:Q9C361:Q9C362:Q9C363:Q9C364:Q9C365:Q9C366:Q9C367:Q9C368:Q9C369:Q9C370:Q9C371:Q9C372:Q9C373:Q9C374:Q9C375:Q9C376:Q9C377:Q9C378:Q9C379:Q9C380:Q9C381:Q9C382:Q9C383:Q9C384:Q9C385:Q9C386:Q9C387:Q9C388:Q9C389:Q9C390:Q9C391:Q9C392:Q9C393:Q9C394:Q9C395:Q9C396:Q9C397:Q9C398:Q9C399:Q9C3A0:Q9C3A1:Q9C3A2:Q9C3A3:Q9C3A4:Q9C3A5:Q9C3A6:Q9C3A7:Q9C3A8:Q9C3A9:Q9C3B0:Q9C3B1:Q9C3B2:Q9C3B3:Q9C3B4:Q9C3B5:Q9C3B6:Q9C3B7:Q9C3B8:Q9C3B9:Q9C3C0:Q9C3C1:Q9C3C2:Q9C3C3:Q9C3C4:Q9C3C5:Q9C3C6:Q9C3C7:Q9C3C8:Q9C3C9:Q9C3D0:Q9C3D1:Q9C3D2:Q9C3D3:Q9C3D4:Q9C3D5:Q9C3D6:Q9C3D7:Q9C3D8:Q9C3D9:Q9C3E0:Q9C3E1:Q9C3E2:Q9C3E3:Q9C3E4:Q9C3E5:Q9C3E6:Q9C3E7:Q9C3E8:Q9C3E9:Q9C3F0:Q9C3F1:Q9C3F2:Q9C3F3:Q9C3F4:Q9C3F5:Q9C3F6:Q9C3F7:Q9C3F8:Q9C3F9:Q9C3G0:Q9C3G1:Q9C3G2:Q9C3G3:Q9C3G4:Q9C3G5:Q9C3G6:Q9C3G7:Q9C3G8:Q9C3G9:Q9C3H0:Q9C3H1:Q9C3H2:Q9C3H3:Q9C3H4:Q9C3H5:Q9C3H6:Q9C3H7:Q9C3H8:Q9C3H9:Q9C3I0:Q9C3I1:Q9C3I2:Q9C3I3:Q9C3I4:Q9C3I5:Q9C3I6:Q9C3I7:Q9C3I8:Q9C3I9:Q9C3J0:Q9C3J1:Q9C3J2:Q9C3J3:Q9C3J4:Q9C3J5:Q9C3J6:Q9C3J7:Q9C3J8:Q9C3J9:Q9C3K0:Q9C3K1:Q9C3K2:Q9C3K3:Q9C3K4:Q9C3K5:Q9C3K6:Q9C3K7:Q9C3K8:Q9C3K9:Q9C3L0:Q9C3L1:Q9C3L2:Q9C3L3:Q9C3L4:Q9C3L5:Q9C3L6:Q9C3L7:Q9C3L8:Q9C3L9:Q9C3M0:Q9C3M1:Q9C3M2:Q9C3M3:Q9C3M4:Q9C3M5:Q9C3M6:Q9C3M7:Q9C3M8:Q9C3M9:Q9C3N0:Q9C3N1:Q9C3N2:Q9C3N3:Q9C3N4:Q9C3N5:Q9C3N6:Q9C3N7:Q9C3N8:Q9C3N9:Q9C3P0:Q9C3P1:Q9C3P2:Q9C3P3:Q9C3P4:Q9C3P5:Q9C3P6:Q9C3P7:Q9C3P8:Q9C3P9:Q9C3Q0:Q9C3Q1:Q9C3Q2:Q9C3Q3:Q9C3Q4:Q9C3Q5:Q9C3Q6:Q9C3Q7:Q9C3Q8:Q9C3Q9:Q9C3R0:Q9C3R1:Q9C3R2:Q9C3R3:Q9C3R4:Q9C3R5:Q9C3R6:Q9C3R7:Q9C3R8:Q9C3R9:Q9C3S0:Q9C3S1:Q9C3S2:Q9C3S3:Q9C3S4:Q9C3S5:Q9C3S6:Q9C3S7:Q9C3S8:Q9C3S9:Q9C3T0:Q9C3T1:Q9C3T2:Q9C3T3:Q9C3T4:Q9C3T5:Q9C3T6:Q9C3T7:Q9C3T8:Q9C3T9:Q9C3U0:Q9C3U1:Q9C3U2:Q9C3U3:Q9C3U4:Q9C3U5:Q9C3U6:Q9C3U7:Q9C3U8:Q9C3U9:Q9C3V0:Q9C3V1:Q9C3V2:Q9C3V3:Q9C3V4:Q9C3V5:Q9C3V6:Q9C3V7:Q9C3V8:Q9C3V9:Q9C3W0:Q9C3W1:Q9C3W2:Q9C3W3:Q9C3W4:Q9C3W5:Q9C3W6:Q9C3W7:Q9C3W8:Q9C3W9:Q9C3X0:Q9C3X1:Q9C3X2:Q9C3X3:Q9C3X4:Q9C3X5:Q9C3X6:Q9C3X7:Q9C3X8:Q9C3X9:Q9C3Y0:Q9C3Y1:Q9C3Y2:Q9C3Y3:Q9C490:Q9C491:Q9C492:Q9C493:Q9C494:Q96TS4:Q96TS7:Q96TS8:Q96TS9:Q96TT0:Q96TT1:Q96TT2:Q96TT3:Q96TT4:Q96TT5:Q96TT6:Q96V49:Q96VV9:Q96VW0:Q96VW1:Q96VW2:Q96VW3:Q96VW4:Q96VW5:Q96VW6:Q96VW7:Q96VW8:Q96VW9:Q96VX0:Q96VX1:Q96VX2:Q96VX3:Q96VX4:Q96VX5:Q96VX6:Q96VX7:Q96VX8:Q96VX9:Q96VY0:Q96VY1:Q96VY2:Q96VY3:Q96VY4:Q96VY5:Q96VY6:Q96VY7:Q96WI2:Q96WI3:Q96WI4:Q96WI5:Q96WK2:Q96WK4:Q96WY5:Q96WY6:Q8TG64:Q8TGW1:Q8X127:Q8X128:Q8X1P7:Q8X1P8:Q8X1P9:Q8X1Q0:Q8X1Q1:Q8X1Q2:Q8X1Q3:Q8X1Q4:Q8X1Q5:Q8X1Q6:Q8X1Q7:Q8X1Q8:Q8X1Q9:Q8X1R0:Q8X1R1:Q8X1R2:Q8X1R3:Q8X1R4:Q8X1R5:Q6DN93:Q6DN94:O15560:O36003:O96373:Q8SWN8:Q69BM6:Q69BM7:Q69BM8:Q69BM9:Q69BN0:Q69BN1:Q69BN2:Q69BN3:Q69BN4:Q69BN5:Q69BN6:Q69BN7:Q69BN8:Q69BN9:Q69BP0:Q69BP1:Q69BP2:Q69BP3:O02562:O15593:O17477:O18677:O61569:O76493:O76950:O77444:O96104:O96540:O96543:O96778:O96864:P90623:P91877:P91881:Q16942:Q23856:Q25665:Q6JE12:Q6JE13:Q6JE14:Q6JUF1:Q6JUF2:Q6JXH9:Q6JXI0:Q6JXI1:Q6JXI2:Q6JXI3:Q6JXI4:Q6PTC1:Q6PTC2:Q6QAN2:Q6QD58:Q6QUV6:Q6R8F9:Q6RYC7:Q6SQL0:Q6SQL1:Q6SQL2:Q6SQL3:Q6SQL4:Q6SQL5:Q6SQL6:Q6SQL7:Q6SQL8:Q6SQL9:Q6SQM0:Q6SQM1:Q6SR52:Q6T599:Q6T5A0:Q6T5A1:Q6TP33:Q6TY06:Q6U1K1:Q6UUX0:Q6VBE4:Q6VQP9:Q6WE46:Q6WE47:Q6WE48:Q6WE49:Q6WE50:Q6WE51:Q6WE52:Q6WE53:Q6WE54:Q6WE55:Q6X4V4:Q6X4W2:Q6X4W3:Q6YAT7:Q6ZYL2:Q71TT8:Q76BI5:Q76IH7:Q76L00:Q76L01:Q76L02:Q7JND9:Q7JNQ7:Q7KXS8:Q7M3Y5:Q7RME1:Q7RR33:Q7RTH2:Q27119:Q27120:Q27201:Q27264:Q7YTV5:Q7YZD7:Q7Z001:Q7Z0V7:Q86GJ1:Q86M27:Q86PP6:Q86R54:Q86R55:Q86R56:Q86R57:Q86R58:Q86R59:Q86R60:Q86R61:Q86R62:Q86R63:Q86R64:Q86R65:Q86R96:Q86SB7:Q8I2A2:Q8I4X0:Q8I921:Q8I9W1:Q8I9W2:Q8I9W3:Q8I9W4:Q8I9W5:Q8I9W6:Q8I9W7:Q8I9W8:Q8I9W9:Q8I9X0:Q8I9X1:Q8I9X2:Q8I9X3:Q8I9X4:Q8I9X5:Q8I9X6:Q8I9X7:Q8I9X8:Q8I9X9:Q8I9Y0:Q8I9Y1:Q8I9Y2:Q8I9Y3:Q8I9Y4:Q8I9Y5:Q8I9Y6:Q8I9Y7:Q8I9Y8:Q8I9Y9:Q8I9Z0:Q8I9Z1:Q8I9Z2:Q8I9Z3:Q8I9Z4:Q8I9Z5:Q8I9Z6:Q8I9Z7:Q8I9Z8:Q8I9Z9:Q8IA00:Q8IA01:Q8IAC1:Q8IAC3:Q8ISA3:Q8ISR2:Q8IT74:Q8MTG0:Q8MWR3:Q8N0K7:Q8N0K8:Q8N0K9:Q8N0L0:Q8N0L1:Q8N0L2:Q8N0L3:Q8N0L4:Q8N0L5:Q8N0L6:Q8N0L7:Q8N0L8:Q8N0L9:Q8N0M0:Q8N0M1:Q8N0M2:Q8N0M3:Q9TVS2:Q9TWC0:Q9TXG0:Q9TYD6:Q9U0F8:Q9U5I2:Q9U5Q9:Q9U612:Q9U6L9:Q9U9B5:Q9XZB9:Q9XZN8:Q9XZN9:Q9XZP0:Q9XZP1:Q9Y018:Q9Y019:Q9Y0D6:Q9NA03:Q9NAS3:Q9NBX9:Q9NBY0:Q9NBY1:Q9NBY2:Q9NBY3:Q9NBY4:Q9NBY5:Q9NBY6:Q9NBY7:Q9NBY8:Q9NBY9:Q9NBZ0:Q9NBZ1:Q9NBZ2:Q9NBZ3:Q9NBZ4:Q9NBZ5:Q9NBZ6:Q9NBZ7:Q9NBZ8:Q9NBZ9:Q9NC00:Q9NC01:Q9NC02:Q9NC03:Q9NC04:Q9NC05:Q9NC06:Q9NC07:Q9NC08:Q9NC09:Q9NC10:Q9NC11:Q9NC12:Q9NC13:Q9NC14:Q9NC15:Q9NC16:Q9NC17:Q9NC18:Q9NC19:Q9NC20:Q9NC21:Q9NC22:Q9NC23:Q9NC24:Q9NC25:Q9NC26:Q9NC27:Q9NC28:Q9NC29:Q9NC30:Q9NC31:Q9NC32:Q9NC33:Q9NC34:Q9NC35:Q9NC36:Q9NC37:Q9NC38:Q9NC39:Q9NC40:Q9NC41:Q9NC42:Q9NC43:Q9NC44:Q9NC45:Q9NC46:Q9NC47:Q9NC48:Q9NC49:Q9NC50:Q9NC51:Q9NC52:Q9NC53:Q9NC54:Q9NC55:Q9NC56:Q9NC57:Q9NC58:Q9NC59:Q9NC60:Q9NG06:Q9NG07:Q9NG08:Q9NG09:Q9NJ12:Q9BMB2:Q9BME5:Q9BMF8:Q9BML9:Q9GR83:Q94695:Q95PD6:Q95UU0:Q95V17:Q95V64:Q95YG5:Q963K0:Q966R4:Q966S3:Q967H7:Q968U3:Q968U4:Q968U5:Q8T4J7:Q8T4J8:Q8T6A7:Q8T6P7:Q8T8D0:Q7JIS3:Q7JIS4:Q7JIS5:Q7JIS6:Q7JIS7:Q7JIS8:Q7JIS9:Q7JIT0:Q7JIT1:Q28539:Q28916:Q9GJV1:Q9GJV2:Q9GJV3:Q9GMH3:O03989:O04115:O22011:O23951:O48669:O64457:O65063:O65204:O65317:O81221:O96713:P93485:P93633:P93634:P93635:P93636:P93637:P93638:P93639:P93775:P94018:P94096:Q6I6J8:Q6JXH3:Q6JXH4:Q6JXH5:Q6JXH6:Q6JXH7:Q6JXH8:Q6L655:Q6PX70:Q6PZE5:Q6TDT2:Q6TER2:Q6TP34:Q6UDA0:Q6YNE7:Q71T19:Q75LK6:Q766D6:Q76D36:Q76D37:Q76K86:Q7DMB2:Q7G144:Q7G145:Q7X9B5:Q7XAK3:Q7XAT4:Q7XAT5:Q7XZI7:Q7XZI8:Q7XZI9:Q7XZJ0:Q7XZJ1:Q7XZJ2:Q7XZJ3:Q7XZJ4:Q7XZJ5:Q7XZJ6:Q7XZJ7:Q7XZJ8:Q7XZJ9:Q7XZK0:Q7XZK1:Q40656:Q40946:Q40947:Q40952:Q40981:Q41211:Q43471:Q84JJ5:Q84KL8:Q84KM1:Q84KM3:Q84KM4:Q84KM5:Q84KM6:Q84KN0:Q84KN2:Q84KN9:Q84LA4:Q84MH6:Q84QI1:Q852Q7:Q8GU33:Q8GU34:Q8GUQ6:Q8GZE2:Q8GZT1:Q8H0D0:Q8H0E3:Q8H0E4:Q8H0E5:Q8H0E6:Q8H1A1:Q8H1L9:Q8H1Y3:Q8H6A3:Q8LP74:Q9SAR7:Q9SAR8:Q9SLY3:Q9SPI7:Q9SSU4:Q9SWF3:Q9SWW7:Q9SWW8:Q9SWW9:Q9SWY0:Q9SXV5:Q9XHH1:Q9ZQT0:Q9ZRW1:Q9ZSD7:Q9ZTP9:Q9LKG2:Q9LKG3:Q9LKG5:Q9M729:Q9AXK4:Q9FNT9:Q9FNU0:Q9FT34:Q9FUG1:Q9FUG2:Q9FUS4:Q9FUV0:Q9FUV1:Q9FUV2:Q9FUV3:Q9FUV4:Q9FZ16:Q9FZL7:Q93XI7:Q947D0:Q948X5:Q94ET5:Q94G12:Q94GX5:Q94IG8:Q94IG9:Q94IH0:Q94IH1:Q94IH2:Q94IH3:Q94IH4:Q96405:Q96406:Q96438:Q96439:Q96440:Q96441:Q96442:Q96443:Q96444:Q96445:Q96446:Q96447:Q96448:Q8S3L4:Q8S3L5:Q8S4R2:Q8W226:Q6F4H4:Q6F5I1:Q8BF61:Q8BF62:O93402:Q6XNL8:Q6YI33:Q6GXE6:Q9YGY6:Q9PVN1:Q9DF22:Q9DFB8:Q90WC5:Q90YX9:Q91037:AAQ88309:AAQ89578:AAF34686:CAC28718:BAC67664:BAC67664:AAQ24502:AAQ24838:BAC82632:BAC82633:AAL60594:AAQ74875:BAC99043:AAQ92368:BAC98507:CAE01402:CAE01403:CAE01404:CAE01405:CAE01406:CAE01407:CAE01408:CAE01409:CAE01410:AAQ81898:AAQ81899:AAQ81900:AAQ81901:AAQ81902:AAQ81903:AAQ81904:AAQ81905:AAQ81906:AAQ81907:AAQ81908:AAQ81909:AAQ81910:AAQ81911:AAQ87935:AAQ87936:AAQ87937:AAQ87938:BAC55128:AAQ99154:AAR01976:AAO23661:AAR11389:AAR11390:AAR11391:AAR13285:AAR13286:AAR13287:AAQ14245:AAR13014:AAR29059:AAR83295:AAQ55798:AAQ55799:AAQ55800:AAQ55801:AAQ55802:AAQ55803:AAQ55804:AAQ55805:AAQ55806:AAQ55807:BAD02941:AAN65430:AAR88397:AAR88568
SPIN90                                           not opted              71      1.150   SVM        SP90_HUMAN:SP90_MOUSE
actin                                            not opted              76      1.010   SVM        ACT_ACECL:ACT_ACHBI:ACT_AJECA:ACT_BIOGL:ACT_BOTCI:ACT_BRUMA:ACT_CALFI:ACT_CANAL:ACT_CARMA:ACT_CHERU:ACT_CHLRE:ACT_CHOCR:ACT_COLSC:ACT_COSCS:ACT_CRAGI:ACT_CRAVI:ACT_CRYNE:ACT_CRYPV:ACT_CYAME:ACT_CANDU:ACT_COPCI:ACT_CANGA:ACT1_DICDI:ACT_DICVI:ACT_ENTHI:ACT_EXODE:ACT_FUCDI:ACT_FUCVE:ACT_GIALA:ACT_KLULA:ACT_LEIMA:ACT_LUMRU:ACT_MAYDE:ACT_MESVI:ACT_NEUCR:ACT_PHARH:ACT_PHYME:ACT_PICAN:ACT_PICPA:ACT_PINCO:ACT_PINPS:ACT_PROCL:ACT_PUCGR:ACT_SCHDU:ACT_SCHPO:ACT_SPOLI:ACT_SACBA:ACT1_TOBAC:ACT_THELA:ACT_TOXGO:ACT_TRIRE:ACT_TRYCR:ACT_VOLCA:ACT_YARLI:ACT_YEAST:O14449:O93786:Q6JEI6:Q6JEI7:Q6JEI8:Q6JEI9:Q6JEJ1:Q6JEJ2:Q6JEJ3:Q6JEJ4:Q6JEJ5:Q6JEJ6:Q6JEJ7:Q6JEJ8:Q6JL98:Q6QDC4:Q6QUM1:Q6SKM1:Q6SKM2:Q6SKM3:Q6SKM4:Q6SKM5:Q6SKM6:Q6SKM7:Q6SKM8:Q6SKM9:Q6SKN0:Q6SKN1:Q6SKN2:Q6SKN3:Q6SKN4:Q6SKN5:Q6SKN6:Q6SKN7:Q6SKN8:Q6SKN9:Q6SKP0:Q6SKP1:Q6SKP2:Q6SKP3:Q6TCF2:Q6UBD5:Q6UBD6:Q6UBD7:Q6X4A4:Q6X4A5:Q6X4A6:Q6X4A7:Q6X4A8:Q6X4A9:Q6X4B0:Q6X4B1:Q6X4B2:Q6X4B3:Q6X4B4:Q6X4B5:Q6X4B6:Q6X4B7:Q6X4B8:Q6X4B9:Q6X4C0:Q6X4C1:Q70L62:Q70L63:Q70L64:Q70L65:Q70L66:Q70L67:Q70L68:Q70L69:Q70L70:Q7LLJ4:Q7LLJ5:Q7LLJ6:Q7LLJ7:Q7LTM6:Q7LTM7:Q7LTM8:Q7LTM9:Q7LTN0:Q7LTN1:Q7LTN2:Q7LTN3:Q7LTN4:Q7LTN5:Q7LTN6:Q7LTN7:Q7LTN8:Q7LTN9:Q7LTP0:Q7LTP1:Q7LTP2:Q7LTP3:Q7LTP4:Q7LTP5:Q7LTP6:Q7LTP7:Q7S7R0:Q6H196:Q6H197:Q7Z8L2:Q7Z9A0:Q7Z9A1:Q7Z9A2:Q7Z9A3:Q7Z9A4:Q7Z9A5:Q7Z9A6:Q7Z9A7:Q7Z9A8:Q7Z9A9:Q7Z9B0:Q7Z9B1:Q7Z9B2:Q7Z9B3:Q7Z9B4:Q7Z9B5:Q7Z9B6:Q7Z9B7:Q7Z9B8:Q7Z9B9:Q7Z9C0:Q7Z9C1:Q7Z9C2:Q7Z9C3:Q7Z9C4:Q7Z9C5:Q7Z9C6:Q7Z9C7:Q7Z9C8:Q7Z9C9:Q7Z9D0:Q7Z9D1:Q7Z9D2:Q7Z9D3:Q7Z9D4:Q7Z9D5:Q7Z9D6:Q7Z9D7:Q7Z9D8:Q7Z9D9:Q7Z9E0:Q7Z9E1:Q7Z9E2:Q7Z9E3:Q7Z9E4:Q7Z9E5:Q7Z9E6:Q7Z9E7:Q7Z9E8:Q7Z9E9:Q7Z9F0:Q7Z9F1:Q7Z9F2:Q7Z9F3:Q7Z9F4:Q7Z9F5:Q7Z9F6:Q7Z9F7:Q7Z9F8:Q7Z9F9:Q7Z9G0:Q7Z9G1:Q7Z9G2:Q7Z9G3:Q7Z9G4:Q7Z9G5:Q7Z9G6:Q7Z9G7:Q7Z9G8:Q7Z9G9:Q7Z9H0:Q7Z9H1:Q7Z9H2:Q7Z9H3:Q7Z9H4:Q7Z9H5:Q7Z9H6:Q7Z9S3:Q7Z9S4:Q7Z9S5:Q7Z9S6:Q7Z9S7:Q7Z9S8:Q7Z9S9:Q7Z9T0:Q7Z9T1:Q7Z9T2:Q7Z9T3:Q7Z9T4:Q7Z9T5:Q7Z9T6:Q7Z9T7:Q7Z9T8:Q7Z9T9:Q7Z9U0:Q7Z9U1:Q7Z9U2:Q7Z9U3:Q7Z9U4:Q7Z9U5:Q7Z9U6:Q7Z9U7:Q7Z9U8:Q7Z9U9:Q7Z9V0:Q7Z9V1:Q876Z3:Q8J0T3:Q8J169:Q8J170:Q8J1L5:Q8J1M4:Q9URI4:Q9UVZ6:Q9UVZ7:Q9Y8E7:Q9HDM2:Q9HDM3:Q9HDM4:Q9HDM5:Q9HDM6:Q9HDM7:Q9HDM8:Q9HDM9:Q9HF13:Q9HF14:Q9HF15:Q9HF16:Q9HF17:Q9HGQ8:Q9HGQ9:Q9P317:Q9P318:Q9P337:Q9P348:Q9P3W8:Q9P3W9:Q9P3X0:Q9P3X1:Q9P3X2:Q9P3X3:Q9P3X4:Q9P3X5:Q9P3X6:Q9P3Y8:Q9P3Y9:Q9P3Z0:Q9P3Z1:Q9P3Z2:Q9P3Z4:Q9P3Z6:Q9P3Z7:Q9P3Z9:Q9P400:Q9P401:Q9P402:Q9P404:Q9P405:Q9P409:Q9P410:Q9P455:Q9P906:Q9P907:Q9P908:Q9P909:Q9P910:Q9P911:Q9P912:Q9P913:Q9P914:Q9P915:Q9P916:Q9P917:Q9C138:Q9C139:Q9C142:Q9C143:Q9C146:Q9C147:Q9C149:Q9C151:Q9C152:Q9C153:Q9C1U2:Q9C1U3:Q9C1U9:Q9C1V0:Q9C1V1:Q9C1V2:Q9C1V3:Q9C1V5:Q9C1V8:Q9C1V9:Q9C1W0:Q9C1X7:Q9C1X8:Q9C1X9:Q9C1Y0:Q9C1Y1:Q9C1Y2:Q9C1Y3:Q9C1Y4:Q9C1Y5:Q9C1Y6:Q9C1Y7:Q9C1Y8:Q9C1Y9:Q9C1Z0:Q9C200:Q9C201:Q9C202:Q9C203:Q9C204:Q9C205:Q9C207:Q9C2S4:Q9C2S5:Q9C2S6:Q9C2S7:Q9C2S8:Q9C2S9:Q9C2T0:Q9C2T1:Q9C2T2:Q9C2T3:Q9C2T4:Q9C2T5:Q9C2T6:Q9C2T7:Q9C2T8:Q9C2T9:Q9C2U2:Q9C2U3:Q9C2U4:Q9C2U5:Q9C2U6:Q9C2U7:Q9C2V0:Q9C2V1:Q9C2V2:Q9C2V3:Q9C2V4:Q9C2V5:Q9C2V6:Q9C2V7:Q9C2V8:Q9C2V9:Q9C2W0:Q9C2X1:Q9C2X2:Q9C2X3:Q9C2X4:Q9C2X9:Q9C2Y0:Q9C2Y2:Q9C2Y3:Q9C2Y7:Q9C2Y8:Q9C2Z1:Q9C2Z3:Q9C2Z4:Q9C2Z5:Q9C2Z6:Q9C2Z7:Q9C2Z8:Q9C2Z9:Q9C300:Q9C301:Q9C302:Q9C303:Q9C304:Q9C305:Q9C306:Q9C307:Q9C308:Q9C309:Q9C310:Q9C311:Q9C312:Q9C313:Q9C314:Q9C315:Q9C316:Q9C317:Q9C318:Q9C319:Q9C320:Q9C321:Q9C322:Q9C323:Q9C324:Q9C325:Q9C326:Q9C327:Q9C328:Q9C329:Q9C330:Q9C331:Q9C332:Q9C333:Q9C334:Q9C335:Q9C336:Q9C337:Q9C338:Q9C339:Q9C340:Q9C341:Q9C342:Q9C343:Q9C344:Q9C345:Q9C346:Q9C347:Q9C348:Q9C349:Q9C350:Q9C351:Q9C352:Q9C353:Q9C354:Q9C355:Q9C356:Q9C357:Q9C358:Q9C359:Q9C360:Q9C361:Q9C362:Q9C363:Q9C364:Q9C365:Q9C366:Q9C367:Q9C368:Q9C369:Q9C370:Q9C371:Q9C372:Q9C373:Q9C374:Q9C375:Q9C376:Q9C377:Q9C378:Q9C379:Q9C380:Q9C381:Q9C382:Q9C383:Q9C384:Q9C385:Q9C386:Q9C387:Q9C388:Q9C389:Q9C390:Q9C391:Q9C392:Q9C393:Q9C394:Q9C395:Q9C396:Q9C397:Q9C398:Q9C399:Q9C3A0:Q9C3A1:Q9C3A2:Q9C3A3:Q9C3A4:Q9C3A5:Q9C3A6:Q9C3A7:Q9C3A8:Q9C3A9:Q9C3B0:Q9C3B1:Q9C3B2:Q9C3B3:Q9C3B4:Q9C3B5:Q9C3B6:Q9C3B7:Q9C3B8:Q9C3B9:Q9C3C0:Q9C3C1:Q9C3C2:Q9C3C3:Q9C3C4:Q9C3C5:Q9C3C6:Q9C3C7:Q9C3C8:Q9C3C9:Q9C3D0:Q9C3D1:Q9C3D2:Q9C3D3:Q9C3D4:Q9C3D5:Q9C3D6:Q9C3D7:Q9C3D8:Q9C3D9:Q9C3E0:Q9C3E1:Q9C3E2:Q9C3E3:Q9C3E4:Q9C3E5:Q9C3E6:Q9C3E7:Q9C3E8:Q9C3E9:Q9C3F0:Q9C3F1:Q9C3F2:Q9C3F3:Q9C3F4:Q9C3F5:Q9C3F6:Q9C3F7:Q9C3F8:Q9C3F9:Q9C3G0:Q9C3G1:Q9C3G2:Q9C3G3:Q9C3G4:Q9C3G5:Q9C3G6:Q9C3G7:Q9C3G8:Q9C3G9:Q9C3H0:Q9C3H1:Q9C3H2:Q9C3H3:Q9C3H4:Q9C3H5:Q9C3H6:Q9C3H7:Q9C3H8:Q9C3H9:Q9C3I0:Q9C3I1:Q9C3I2:Q9C3I3:Q9C3I4:Q9C3I5:Q9C3I6:Q9C3I7:Q9C3I8:Q9C3I9:Q9C3J0:Q9C3J1:Q9C3J2:Q9C3J3:Q9C3J4:Q9C3J5:Q9C3J6:Q9C3J7:Q9C3J8:Q9C3J9:Q9C3K0:Q9C3K1:Q9C3K2:Q9C3K3:Q9C3K4:Q9C3K5:Q9C3K6:Q9C3K7:Q9C3K8:Q9C3K9:Q9C3L0:Q9C3L1:Q9C3L2:Q9C3L3:Q9C3L4:Q9C3L5:Q9C3L6:Q9C3L7:Q9C3L8:Q9C3L9:Q9C3M0:Q9C3M1:Q9C3M2:Q9C3M3:Q9C3M4:Q9C3M5:Q9C3M6:Q9C3M7:Q9C3M8:Q9C3M9:Q9C3N0:Q9C3N1:Q9C3N2:Q9C3N3:Q9C3N4:Q9C3N5:Q9C3N6:Q9C3N7:Q9C3N8:Q9C3N9:Q9C3P0:Q9C3P1:Q9C3P2:Q9C3P3:Q9C3P4:Q9C3P5:Q9C3P6:Q9C3P7:Q9C3P8:Q9C3P9:Q9C3Q0:Q9C3Q1:Q9C3Q2:Q9C3Q3:Q9C3Q4:Q9C3Q5:Q9C3Q6:Q9C3Q7:Q9C3Q8:Q9C3Q9:Q9C3R0:Q9C3R1:Q9C3R2:Q9C3R3:Q9C3R4:Q9C3R5:Q9C3R6:Q9C3R7:Q9C3R8:Q9C3R9:Q9C3S0:Q9C3S1:Q9C3S2:Q9C3S3:Q9C3S4:Q9C3S5:Q9C3S6:Q9C3S7:Q9C3S8:Q9C3S9:Q9C3T0:Q9C3T1:Q9C3T2:Q9C3T3:Q9C3T4:Q9C3T5:Q9C3T6:Q9C3T7:Q9C3T8:Q9C3T9:Q9C3U0:Q9C3U1:Q9C3U2:Q9C3U3:Q9C3U4:Q9C3U5:Q9C3U6:Q9C3U7:Q9C3U8:Q9C3U9:Q9C3V0:Q9C3V1:Q9C3V2:Q9C3V3:Q9C3V4:Q9C3V5:Q9C3V6:Q9C3V7:Q9C3V8:Q9C3V9:Q9C3W0:Q9C3W1:Q9C3W2:Q9C3W3:Q9C3W4:Q9C3W5:Q9C3W6:Q9C3W7:Q9C3W8:Q9C3W9:Q9C3X0:Q9C3X1:Q9C3X2:Q9C3X3:Q9C3X4:Q9C3X5:Q9C3X6:Q9C3X7:Q9C3X8:Q9C3X9:Q9C3Y0:Q9C3Y1:Q9C3Y2:Q9C3Y3:Q9C490:Q9C491:Q9C492:Q9C493:Q9C494:Q96TS4:Q96TS7:Q96TS8:Q96TS9:Q96TT0:Q96TT1:Q96TT2:Q96TT3:Q96TT4:Q96TT5:Q96TT6:Q96V49:Q96VV9:Q96VW0:Q96VW1:Q96VW2:Q96VW3:Q96VW4:Q96VW5:Q96VW6:Q96VW7:Q96VW8:Q96VW9:Q96VX0:Q96VX1:Q96VX2:Q96VX3:Q96VX4:Q96VX5:Q96VX6:Q96VX7:Q96VX8:Q96VX9:Q96VY0:Q96VY1:Q96VY2:Q96VY3:Q96VY4:Q96VY5:Q96VY6:Q96VY7:Q96WI2:Q96WI3:Q96WI4:Q96WI5:Q96WK2:Q96WK4:Q96WY5:Q96WY6:Q8TG64:Q8TGW1:Q8X127:Q8X128:Q8X1P7:Q8X1P8:Q8X1P9:Q8X1Q0:Q8X1Q1:Q8X1Q2:Q8X1Q3:Q8X1Q4:Q8X1Q5:Q8X1Q6:Q8X1Q7:Q8X1Q8:Q8X1Q9:Q8X1R0:Q8X1R1:Q8X1R2:Q8X1R3:Q8X1R4:Q8X1R5:Q6DN93:Q6DN94:O15560:O36003:O96373:Q8SWN8:Q69BM6:Q69BM7:Q69BM8:Q69BM9:Q69BN0:Q69BN1:Q69BN2:Q69BN3:Q69BN4:Q69BN5:Q69BN6:Q69BN7:Q69BN8:Q69BN9:Q69BP0:Q69BP1:Q69BP2:Q69BP3:O02562:O15593:O17477:O18677:O61569:O76493:O76950:O77444:O96104:O96540:O96543:O96778:O96864:P90623:P91877:P91881:Q16942:Q23856:Q25665:Q6JE12:Q6JE13:Q6JE14:Q6JUF1:Q6JUF2:Q6JXH9:Q6JXI0:Q6JXI1:Q6JXI2:Q6JXI3:Q6JXI4:Q6PTC1:Q6PTC2:Q6QAN2:Q6QD58:Q6QUV6:Q6R8F9:Q6RYC7:Q6SQL0:Q6SQL1:Q6SQL2:Q6SQL3:Q6SQL4:Q6SQL5:Q6SQL6:Q6SQL7:Q6SQL8:Q6SQL9:Q6SQM0:Q6SQM1:Q6SR52:Q6T599:Q6T5A0:Q6T5A1:Q6TP33:Q6TY06:Q6U1K1:Q6UUX0:Q6VBE4:Q6VQP9:Q6WE46:Q6WE47:Q6WE48:Q6WE49:Q6WE50:Q6WE51:Q6WE52:Q6WE53:Q6WE54:Q6WE55:Q6X4V4:Q6X4W2:Q6X4W3:Q6YAT7:Q6ZYL2:Q71TT8:Q76BI5:Q76IH7:Q76L00:Q76L01:Q76L02:Q7JND9:Q7JNQ7:Q7KXS8:Q7M3Y5:Q7RME1:Q7RR33:Q7RTH2:Q27119:Q27120:Q27201:Q27264:Q7YTV5:Q7YZD7:Q7Z001:Q7Z0V7:Q86GJ1:Q86M27:Q86PP6:Q86R54:Q86R55:Q86R56:Q86R57:Q86R58:Q86R59:Q86R60:Q86R61:Q86R62:Q86R63:Q86R64:Q86R65:Q86R96:Q86SB7:Q8I2A2:Q8I4X0:Q8I921:Q8I9W1:Q8I9W2:Q8I9W3:Q8I9W4:Q8I9W5:Q8I9W6:Q8I9W7:Q8I9W8:Q8I9W9:Q8I9X0:Q8I9X1:Q8I9X2:Q8I9X3:Q8I9X4:Q8I9X5:Q8I9X6:Q8I9X7:Q8I9X8:Q8I9X9:Q8I9Y0:Q8I9Y1:Q8I9Y2:Q8I9Y3:Q8I9Y4:Q8I9Y5:Q8I9Y6:Q8I9Y7:Q8I9Y8:Q8I9Y9:Q8I9Z0:Q8I9Z1:Q8I9Z2:Q8I9Z3:Q8I9Z4:Q8I9Z5:Q8I9Z6:Q8I9Z7:Q8I9Z8:Q8I9Z9:Q8IA00:Q8IA01:Q8IAC1:Q8IAC3:Q8ISA3:Q8ISR2:Q8IT74:Q8MTG0:Q8MWR3:Q8N0K7:Q8N0K8:Q8N0K9:Q8N0L0:Q8N0L1:Q8N0L2:Q8N0L3:Q8N0L4:Q8N0L5:Q8N0L6:Q8N0L7:Q8N0L8:Q8N0L9:Q8N0M0:Q8N0M1:Q8N0M2:Q8N0M3:Q9TVS2:Q9TWC0:Q9TXG0:Q9TYD6:Q9U0F8:Q9U5I2:Q9U5Q9:Q9U612:Q9U6L9:Q9U9B5:Q9XZB9:Q9XZN8:Q9XZN9:Q9XZP0:Q9XZP1:Q9Y018:Q9Y019:Q9Y0D6:Q9NA03:Q9NAS3:Q9NBX9:Q9NBY0:Q9NBY1:Q9NBY2:Q9NBY3:Q9NBY4:Q9NBY5:Q9NBY6:Q9NBY7:Q9NBY8:Q9NBY9:Q9NBZ0:Q9NBZ1:Q9NBZ2:Q9NBZ3:Q9NBZ4:Q9NBZ5:Q9NBZ6:Q9NBZ7:Q9NBZ8:Q9NBZ9:Q9NC00:Q9NC01:Q9NC02:Q9NC03:Q9NC04:Q9NC05:Q9NC06:Q9NC07:Q9NC08:Q9NC09:Q9NC10:Q9NC11:Q9NC12:Q9NC13:Q9NC14:Q9NC15:Q9NC16:Q9NC17:Q9NC18:Q9NC19:Q9NC20:Q9NC21:Q9NC22:Q9NC23:Q9NC24:Q9NC25:Q9NC26:Q9NC27:Q9NC28:Q9NC29:Q9NC30:Q9NC31:Q9NC32:Q9NC33:Q9NC34:Q9NC35:Q9NC36:Q9NC37:Q9NC38:Q9NC39:Q9NC40:Q9NC41:Q9NC42:Q9NC43:Q9NC44:Q9NC45:Q9NC46:Q9NC47:Q9NC48:Q9NC49:Q9NC50:Q9NC51:Q9NC52:Q9NC53:Q9NC54:Q9NC55:Q9NC56:Q9NC57:Q9NC58:Q9NC59:Q9NC60:Q9NG06:Q9NG07:Q9NG08:Q9NG09:Q9NJ12:Q9BMB2:Q9BME5:Q9BMF8:Q9BML9:Q9GR83:Q94695:Q95PD6:Q95UU0:Q95V17:Q95V64:Q95YG5:Q963K0:Q966R4:Q966S3:Q967H7:Q968U3:Q968U4:Q968U5:Q8T4J7:Q8T4J8:Q8T6A7:Q8T6P7:Q8T8D0:Q7JIS3:Q7JIS4:Q7JIS5:Q7JIS6:Q7JIS7:Q7JIS8:Q7JIS9:Q7JIT0:Q7JIT1:Q28539:Q28916:Q9GJV1:Q9GJV2:Q9GJV3:Q9GMH3:O03989:O04115:O22011:O23951:O48669:O64457:O65063:O65204:O65317:O81221:O96713:P93485:P93633:P93634:P93635:P93636:P93637:P93638:P93639:P93775:P94018:P94096:Q6I6J8:Q6JXH3:Q6JXH4:Q6JXH5:Q6JXH6:Q6JXH7:Q6JXH8:Q6L655:Q6PX70:Q6PZE5:Q6TDT2:Q6TER2:Q6TP34:Q6UDA0:Q6YNE7:Q71T19:Q75LK6:Q766D6:Q76D36:Q76D37:Q76K86:Q7DMB2:Q7G144:Q7G145:Q7X9B5:Q7XAK3:Q7XAT4:Q7XAT5:Q7XZI7:Q7XZI8:Q7XZI9:Q7XZJ0:Q7XZJ1:Q7XZJ2:Q7XZJ3:Q7XZJ4:Q7XZJ5:Q7XZJ6:Q7XZJ7:Q7XZJ8:Q7XZJ9:Q7XZK0:Q7XZK1:Q40656:Q40946:Q40947:Q40952:Q40981:Q41211:Q43471:Q84JJ5:Q84KL8:Q84KM1:Q84KM3:Q84KM4:Q84KM5:Q84KM6:Q84KN0:Q84KN2:Q84KN9:Q84LA4:Q84MH6:Q84QI1:Q852Q7:Q8GU33:Q8GU34:Q8GUQ6:Q8GZE2:Q8GZT1:Q8H0D0:Q8H0E3:Q8H0E4:Q8H0E5:Q8H0E6:Q8H1A1:Q8H1L9:Q8H1Y3:Q8H6A3:Q8LP74:Q9SAR7:Q9SAR8:Q9SLY3:Q9SPI7:Q9SSU4:Q9SWF3:Q9SWW7:Q9SWW8:Q9SWW9:Q9SWY0:Q9SXV5:Q9XHH1:Q9ZQT0:Q9ZRW1:Q9ZSD7:Q9ZTP9:Q9LKG2:Q9LKG3:Q9LKG5:Q9M729:Q9AXK4:Q9FNT9:Q9FNU0:Q9FT34:Q9FUG1:Q9FUG2:Q9FUS4:Q9FUV0:Q9FUV1:Q9FUV2:Q9FUV3:Q9FUV4:Q9FZ16:Q9FZL7:Q93XI7:Q947D0:Q948X5:Q94ET5:Q94G12:Q94GX5:Q94IG8:Q94IG9:Q94IH0:Q94IH1:Q94IH2:Q94IH3:Q94IH4:Q96405:Q96406:Q96438:Q96439:Q96440:Q96441:Q96442:Q96443:Q96444:Q96445:Q96446:Q96447:Q96448:Q8S3L4:Q8S3L5:Q8S4R2:Q8W226:Q6F4H4:Q6F5I1:Q8BF61:Q8BF62:O93402:Q6XNL8:Q6YI33:Q6GXE6:Q9YGY6:Q9PVN1:Q9DF22:Q9DFB8:Q90WC5:Q90YX9:Q91037:AAQ88309:AAQ89578:AAF34686:CAC28718:BAC67664:BAC67664:AAQ24502:AAQ24838:BAC82632:BAC82633:AAL60594:AAQ74875:BAC99043:AAQ92368:BAC98507:CAE01402:CAE01403:CAE01404:CAE01405:CAE01406:CAE01407:CAE01408:CAE01409:CAE01410:AAQ81898:AAQ81899:AAQ81900:AAQ81901:AAQ81902:AAQ81903:AAQ81904:AAQ81905:AAQ81906:AAQ81907:AAQ81908:AAQ81909:AAQ81910:AAQ81911:AAQ87935:AAQ87936:AAQ87937:AAQ87938:BAC55128:AAQ99154:AAR01976:AAO23661:AAR11389:AAR11390:AAR11391:AAR13285:AAR13286:AAR13287:AAQ14245:AAR13014:AAR29059:AAR83295:AAQ55798:AAQ55799:AAQ55800:AAQ55801:AAQ55802:AAQ55803:AAQ55804:AAQ55805:AAQ55806:AAQ55807:BAD02941:AAN65430:AAR88397:AAR88568
actin                                            not opted              79      0.838   SVM        ACT_ACECL:ACT_ACHBI:ACT_AJECA:ACT_BIOGL:ACT_BOTCI:ACT_BRUMA:ACT_CALFI:ACT_CANAL:ACT_CARMA:ACT_CHERU:ACT_CHLRE:ACT_CHOCR:ACT_COLSC:ACT_COSCS:ACT_CRAGI:ACT_CRAVI:ACT_CRYNE:ACT_CRYPV:ACT_CYAME:ACT_CANDU:ACT_COPCI:ACT_CANGA:ACT1_DICDI:ACT_DICVI:ACT_ENTHI:ACT_EXODE:ACT_FUCDI:ACT_FUCVE:ACT_GIALA:ACT_KLULA:ACT_LEIMA:ACT_LUMRU:ACT_MAYDE:ACT_MESVI:ACT_NEUCR:ACT_PHARH:ACT_PHYME:ACT_PICAN:ACT_PICPA:ACT_PINCO:ACT_PINPS:ACT_PROCL:ACT_PUCGR:ACT_SCHDU:ACT_SCHPO:ACT_SPOLI:ACT_SACBA:ACT1_TOBAC:ACT_THELA:ACT_TOXGO:ACT_TRIRE:ACT_TRYCR:ACT_VOLCA:ACT_YARLI:ACT_YEAST:O14449:O93786:Q6JEI6:Q6JEI7:Q6JEI8:Q6JEI9:Q6JEJ1:Q6JEJ2:Q6JEJ3:Q6JEJ4:Q6JEJ5:Q6JEJ6:Q6JEJ7:Q6JEJ8:Q6JL98:Q6QDC4:Q6QUM1:Q6SKM1:Q6SKM2:Q6SKM3:Q6SKM4:Q6SKM5:Q6SKM6:Q6SKM7:Q6SKM8:Q6SKM9:Q6SKN0:Q6SKN1:Q6SKN2:Q6SKN3:Q6SKN4:Q6SKN5:Q6SKN6:Q6SKN7:Q6SKN8:Q6SKN9:Q6SKP0:Q6SKP1:Q6SKP2:Q6SKP3:Q6TCF2:Q6UBD5:Q6UBD6:Q6UBD7:Q6X4A4:Q6X4A5:Q6X4A6:Q6X4A7:Q6X4A8:Q6X4A9:Q6X4B0:Q6X4B1:Q6X4B2:Q6X4B3:Q6X4B4:Q6X4B5:Q6X4B6:Q6X4B7:Q6X4B8:Q6X4B9:Q6X4C0:Q6X4C1:Q70L62:Q70L63:Q70L64:Q70L65:Q70L66:Q70L67:Q70L68:Q70L69:Q70L70:Q7LLJ4:Q7LLJ5:Q7LLJ6:Q7LLJ7:Q7LTM6:Q7LTM7:Q7LTM8:Q7LTM9:Q7LTN0:Q7LTN1:Q7LTN2:Q7LTN3:Q7LTN4:Q7LTN5:Q7LTN6:Q7LTN7:Q7LTN8:Q7LTN9:Q7LTP0:Q7LTP1:Q7LTP2:Q7LTP3:Q7LTP4:Q7LTP5:Q7LTP6:Q7LTP7:Q7S7R0:Q6H196:Q6H197:Q7Z8L2:Q7Z9A0:Q7Z9A1:Q7Z9A2:Q7Z9A3:Q7Z9A4:Q7Z9A5:Q7Z9A6:Q7Z9A7:Q7Z9A8:Q7Z9A9:Q7Z9B0:Q7Z9B1:Q7Z9B2:Q7Z9B3:Q7Z9B4:Q7Z9B5:Q7Z9B6:Q7Z9B7:Q7Z9B8:Q7Z9B9:Q7Z9C0:Q7Z9C1:Q7Z9C2:Q7Z9C3:Q7Z9C4:Q7Z9C5:Q7Z9C6:Q7Z9C7:Q7Z9C8:Q7Z9C9:Q7Z9D0:Q7Z9D1:Q7Z9D2:Q7Z9D3:Q7Z9D4:Q7Z9D5:Q7Z9D6:Q7Z9D7:Q7Z9D8:Q7Z9D9:Q7Z9E0:Q7Z9E1:Q7Z9E2:Q7Z9E3:Q7Z9E4:Q7Z9E5:Q7Z9E6:Q7Z9E7:Q7Z9E8:Q7Z9E9:Q7Z9F0:Q7Z9F1:Q7Z9F2:Q7Z9F3:Q7Z9F4:Q7Z9F5:Q7Z9F6:Q7Z9F7:Q7Z9F8:Q7Z9F9:Q7Z9G0:Q7Z9G1:Q7Z9G2:Q7Z9G3:Q7Z9G4:Q7Z9G5:Q7Z9G6:Q7Z9G7:Q7Z9G8:Q7Z9G9:Q7Z9H0:Q7Z9H1:Q7Z9H2:Q7Z9H3:Q7Z9H4:Q7Z9H5:Q7Z9H6:Q7Z9S3:Q7Z9S4:Q7Z9S5:Q7Z9S6:Q7Z9S7:Q7Z9S8:Q7Z9S9:Q7Z9T0:Q7Z9T1:Q7Z9T2:Q7Z9T3:Q7Z9T4:Q7Z9T5:Q7Z9T6:Q7Z9T7:Q7Z9T8:Q7Z9T9:Q7Z9U0:Q7Z9U1:Q7Z9U2:Q7Z9U3:Q7Z9U4:Q7Z9U5:Q7Z9U6:Q7Z9U7:Q7Z9U8:Q7Z9U9:Q7Z9V0:Q7Z9V1:Q876Z3:Q8J0T3:Q8J169:Q8J170:Q8J1L5:Q8J1M4:Q9URI4:Q9UVZ6:Q9UVZ7:Q9Y8E7:Q9HDM2:Q9HDM3:Q9HDM4:Q9HDM5:Q9HDM6:Q9HDM7:Q9HDM8:Q9HDM9:Q9HF13:Q9HF14:Q9HF15:Q9HF16:Q9HF17:Q9HGQ8:Q9HGQ9:Q9P317:Q9P318:Q9P337:Q9P348:Q9P3W8:Q9P3W9:Q9P3X0:Q9P3X1:Q9P3X2:Q9P3X3:Q9P3X4:Q9P3X5:Q9P3X6:Q9P3Y8:Q9P3Y9:Q9P3Z0:Q9P3Z1:Q9P3Z2:Q9P3Z4:Q9P3Z6:Q9P3Z7:Q9P3Z9:Q9P400:Q9P401:Q9P402:Q9P404:Q9P405:Q9P409:Q9P410:Q9P455:Q9P906:Q9P907:Q9P908:Q9P909:Q9P910:Q9P911:Q9P912:Q9P913:Q9P914:Q9P915:Q9P916:Q9P917:Q9C138:Q9C139:Q9C142:Q9C143:Q9C146:Q9C147:Q9C149:Q9C151:Q9C152:Q9C153:Q9C1U2:Q9C1U3:Q9C1U9:Q9C1V0:Q9C1V1:Q9C1V2:Q9C1V3:Q9C1V5:Q9C1V8:Q9C1V9:Q9C1W0:Q9C1X7:Q9C1X8:Q9C1X9:Q9C1Y0:Q9C1Y1:Q9C1Y2:Q9C1Y3:Q9C1Y4:Q9C1Y5:Q9C1Y6:Q9C1Y7:Q9C1Y8:Q9C1Y9:Q9C1Z0:Q9C200:Q9C201:Q9C202:Q9C203:Q9C204:Q9C205:Q9C207:Q9C2S4:Q9C2S5:Q9C2S6:Q9C2S7:Q9C2S8:Q9C2S9:Q9C2T0:Q9C2T1:Q9C2T2:Q9C2T3:Q9C2T4:Q9C2T5:Q9C2T6:Q9C2T7:Q9C2T8:Q9C2T9:Q9C2U2:Q9C2U3:Q9C2U4:Q9C2U5:Q9C2U6:Q9C2U7:Q9C2V0:Q9C2V1:Q9C2V2:Q9C2V3:Q9C2V4:Q9C2V5:Q9C2V6:Q9C2V7:Q9C2V8:Q9C2V9:Q9C2W0:Q9C2X1:Q9C2X2:Q9C2X3:Q9C2X4:Q9C2X9:Q9C2Y0:Q9C2Y2:Q9C2Y3:Q9C2Y7:Q9C2Y8:Q9C2Z1:Q9C2Z3:Q9C2Z4:Q9C2Z5:Q9C2Z6:Q9C2Z7:Q9C2Z8:Q9C2Z9:Q9C300:Q9C301:Q9C302:Q9C303:Q9C304:Q9C305:Q9C306:Q9C307:Q9C308:Q9C309:Q9C310:Q9C311:Q9C312:Q9C313:Q9C314:Q9C315:Q9C316:Q9C317:Q9C318:Q9C319:Q9C320:Q9C321:Q9C322:Q9C323:Q9C324:Q9C325:Q9C326:Q9C327:Q9C328:Q9C329:Q9C330:Q9C331:Q9C332:Q9C333:Q9C334:Q9C335:Q9C336:Q9C337:Q9C338:Q9C339:Q9C340:Q9C341:Q9C342:Q9C343:Q9C344:Q9C345:Q9C346:Q9C347:Q9C348:Q9C349:Q9C350:Q9C351:Q9C352:Q9C353:Q9C354:Q9C355:Q9C356:Q9C357:Q9C358:Q9C359:Q9C360:Q9C361:Q9C362:Q9C363:Q9C364:Q9C365:Q9C366:Q9C367:Q9C368:Q9C369:Q9C370:Q9C371:Q9C372:Q9C373:Q9C374:Q9C375:Q9C376:Q9C377:Q9C378:Q9C379:Q9C380:Q9C381:Q9C382:Q9C383:Q9C384:Q9C385:Q9C386:Q9C387:Q9C388:Q9C389:Q9C390:Q9C391:Q9C392:Q9C393:Q9C394:Q9C395:Q9C396:Q9C397:Q9C398:Q9C399:Q9C3A0:Q9C3A1:Q9C3A2:Q9C3A3:Q9C3A4:Q9C3A5:Q9C3A6:Q9C3A7:Q9C3A8:Q9C3A9:Q9C3B0:Q9C3B1:Q9C3B2:Q9C3B3:Q9C3B4:Q9C3B5:Q9C3B6:Q9C3B7:Q9C3B8:Q9C3B9:Q9C3C0:Q9C3C1:Q9C3C2:Q9C3C3:Q9C3C4:Q9C3C5:Q9C3C6:Q9C3C7:Q9C3C8:Q9C3C9:Q9C3D0:Q9C3D1:Q9C3D2:Q9C3D3:Q9C3D4:Q9C3D5:Q9C3D6:Q9C3D7:Q9C3D8:Q9C3D9:Q9C3E0:Q9C3E1:Q9C3E2:Q9C3E3:Q9C3E4:Q9C3E5:Q9C3E6:Q9C3E7:Q9C3E8:Q9C3E9:Q9C3F0:Q9C3F1:Q9C3F2:Q9C3F3:Q9C3F4:Q9C3F5:Q9C3F6:Q9C3F7:Q9C3F8:Q9C3F9:Q9C3G0:Q9C3G1:Q9C3G2:Q9C3G3:Q9C3G4:Q9C3G5:Q9C3G6:Q9C3G7:Q9C3G8:Q9C3G9:Q9C3H0:Q9C3H1:Q9C3H2:Q9C3H3:Q9C3H4:Q9C3H5:Q9C3H6:Q9C3H7:Q9C3H8:Q9C3H9:Q9C3I0:Q9C3I1:Q9C3I2:Q9C3I3:Q9C3I4:Q9C3I5:Q9C3I6:Q9C3I7:Q9C3I8:Q9C3I9:Q9C3J0:Q9C3J1:Q9C3J2:Q9C3J3:Q9C3J4:Q9C3J5:Q9C3J6:Q9C3J7:Q9C3J8:Q9C3J9:Q9C3K0:Q9C3K1:Q9C3K2:Q9C3K3:Q9C3K4:Q9C3K5:Q9C3K6:Q9C3K7:Q9C3K8:Q9C3K9:Q9C3L0:Q9C3L1:Q9C3L2:Q9C3L3:Q9C3L4:Q9C3L5:Q9C3L6:Q9C3L7:Q9C3L8:Q9C3L9:Q9C3M0:Q9C3M1:Q9C3M2:Q9C3M3:Q9C3M4:Q9C3M5:Q9C3M6:Q9C3M7:Q9C3M8:Q9C3M9:Q9C3N0:Q9C3N1:Q9C3N2:Q9C3N3:Q9C3N4:Q9C3N5:Q9C3N6:Q9C3N7:Q9C3N8:Q9C3N9:Q9C3P0:Q9C3P1:Q9C3P2:Q9C3P3:Q9C3P4:Q9C3P5:Q9C3P6:Q9C3P7:Q9C3P8:Q9C3P9:Q9C3Q0:Q9C3Q1:Q9C3Q2:Q9C3Q3:Q9C3Q4:Q9C3Q5:Q9C3Q6:Q9C3Q7:Q9C3Q8:Q9C3Q9:Q9C3R0:Q9C3R1:Q9C3R2:Q9C3R3:Q9C3R4:Q9C3R5:Q9C3R6:Q9C3R7:Q9C3R8:Q9C3R9:Q9C3S0:Q9C3S1:Q9C3S2:Q9C3S3:Q9C3S4:Q9C3S5:Q9C3S6:Q9C3S7:Q9C3S8:Q9C3S9:Q9C3T0:Q9C3T1:Q9C3T2:Q9C3T3:Q9C3T4:Q9C3T5:Q9C3T6:Q9C3T7:Q9C3T8:Q9C3T9:Q9C3U0:Q9C3U1:Q9C3U2:Q9C3U3:Q9C3U4:Q9C3U5:Q9C3U6:Q9C3U7:Q9C3U8:Q9C3U9:Q9C3V0:Q9C3V1:Q9C3V2:Q9C3V3:Q9C3V4:Q9C3V5:Q9C3V6:Q9C3V7:Q9C3V8:Q9C3V9:Q9C3W0:Q9C3W1:Q9C3W2:Q9C3W3:Q9C3W4:Q9C3W5:Q9C3W6:Q9C3W7:Q9C3W8:Q9C3W9:Q9C3X0:Q9C3X1:Q9C3X2:Q9C3X3:Q9C3X4:Q9C3X5:Q9C3X6:Q9C3X7:Q9C3X8:Q9C3X9:Q9C3Y0:Q9C3Y1:Q9C3Y2:Q9C3Y3:Q9C490:Q9C491:Q9C492:Q9C493:Q9C494:Q96TS4:Q96TS7:Q96TS8:Q96TS9:Q96TT0:Q96TT1:Q96TT2:Q96TT3:Q96TT4:Q96TT5:Q96TT6:Q96V49:Q96VV9:Q96VW0:Q96VW1:Q96VW2:Q96VW3:Q96VW4:Q96VW5:Q96VW6:Q96VW7:Q96VW8:Q96VW9:Q96VX0:Q96VX1:Q96VX2:Q96VX3:Q96VX4:Q96VX5:Q96VX6:Q96VX7:Q96VX8:Q96VX9:Q96VY0:Q96VY1:Q96VY2:Q96VY3:Q96VY4:Q96VY5:Q96VY6:Q96VY7:Q96WI2:Q96WI3:Q96WI4:Q96WI5:Q96WK2:Q96WK4:Q96WY5:Q96WY6:Q8TG64:Q8TGW1:Q8X127:Q8X128:Q8X1P7:Q8X1P8:Q8X1P9:Q8X1Q0:Q8X1Q1:Q8X1Q2:Q8X1Q3:Q8X1Q4:Q8X1Q5:Q8X1Q6:Q8X1Q7:Q8X1Q8:Q8X1Q9:Q8X1R0:Q8X1R1:Q8X1R2:Q8X1R3:Q8X1R4:Q8X1R5:Q6DN93:Q6DN94:O15560:O36003:O96373:Q8SWN8:Q69BM6:Q69BM7:Q69BM8:Q69BM9:Q69BN0:Q69BN1:Q69BN2:Q69BN3:Q69BN4:Q69BN5:Q69BN6:Q69BN7:Q69BN8:Q69BN9:Q69BP0:Q69BP1:Q69BP2:Q69BP3:O02562:O15593:O17477:O18677:O61569:O76493:O76950:O77444:O96104:O96540:O96543:O96778:O96864:P90623:P91877:P91881:Q16942:Q23856:Q25665:Q6JE12:Q6JE13:Q6JE14:Q6JUF1:Q6JUF2:Q6JXH9:Q6JXI0:Q6JXI1:Q6JXI2:Q6JXI3:Q6JXI4:Q6PTC1:Q6PTC2:Q6QAN2:Q6QD58:Q6QUV6:Q6R8F9:Q6RYC7:Q6SQL0:Q6SQL1:Q6SQL2:Q6SQL3:Q6SQL4:Q6SQL5:Q6SQL6:Q6SQL7:Q6SQL8:Q6SQL9:Q6SQM0:Q6SQM1:Q6SR52:Q6T599:Q6T5A0:Q6T5A1:Q6TP33:Q6TY06:Q6U1K1:Q6UUX0:Q6VBE4:Q6VQP9:Q6WE46:Q6WE47:Q6WE48:Q6WE49:Q6WE50:Q6WE51:Q6WE52:Q6WE53:Q6WE54:Q6WE55:Q6X4V4:Q6X4W2:Q6X4W3:Q6YAT7:Q6ZYL2:Q71TT8:Q76BI5:Q76IH7:Q76L00:Q76L01:Q76L02:Q7JND9:Q7JNQ7:Q7KXS8:Q7M3Y5:Q7RME1:Q7RR33:Q7RTH2:Q27119:Q27120:Q27201:Q27264:Q7YTV5:Q7YZD7:Q7Z001:Q7Z0V7:Q86GJ1:Q86M27:Q86PP6:Q86R54:Q86R55:Q86R56:Q86R57:Q86R58:Q86R59:Q86R60:Q86R61:Q86R62:Q86R63:Q86R64:Q86R65:Q86R96:Q86SB7:Q8I2A2:Q8I4X0:Q8I921:Q8I9W1:Q8I9W2:Q8I9W3:Q8I9W4:Q8I9W5:Q8I9W6:Q8I9W7:Q8I9W8:Q8I9W9:Q8I9X0:Q8I9X1:Q8I9X2:Q8I9X3:Q8I9X4:Q8I9X5:Q8I9X6:Q8I9X7:Q8I9X8:Q8I9X9:Q8I9Y0:Q8I9Y1:Q8I9Y2:Q8I9Y3:Q8I9Y4:Q8I9Y5:Q8I9Y6:Q8I9Y7:Q8I9Y8:Q8I9Y9:Q8I9Z0:Q8I9Z1:Q8I9Z2:Q8I9Z3:Q8I9Z4:Q8I9Z5:Q8I9Z6:Q8I9Z7:Q8I9Z8:Q8I9Z9:Q8IA00:Q8IA01:Q8IAC1:Q8IAC3:Q8ISA3:Q8ISR2:Q8IT74:Q8MTG0:Q8MWR3:Q8N0K7:Q8N0K8:Q8N0K9:Q8N0L0:Q8N0L1:Q8N0L2:Q8N0L3:Q8N0L4:Q8N0L5:Q8N0L6:Q8N0L7:Q8N0L8:Q8N0L9:Q8N0M0:Q8N0M1:Q8N0M2:Q8N0M3:Q9TVS2:Q9TWC0:Q9TXG0:Q9TYD6:Q9U0F8:Q9U5I2:Q9U5Q9:Q9U612:Q9U6L9:Q9U9B5:Q9XZB9:Q9XZN8:Q9XZN9:Q9XZP0:Q9XZP1:Q9Y018:Q9Y019:Q9Y0D6:Q9NA03:Q9NAS3:Q9NBX9:Q9NBY0:Q9NBY1:Q9NBY2:Q9NBY3:Q9NBY4:Q9NBY5:Q9NBY6:Q9NBY7:Q9NBY8:Q9NBY9:Q9NBZ0:Q9NBZ1:Q9NBZ2:Q9NBZ3:Q9NBZ4:Q9NBZ5:Q9NBZ6:Q9NBZ7:Q9NBZ8:Q9NBZ9:Q9NC00:Q9NC01:Q9NC02:Q9NC03:Q9NC04:Q9NC05:Q9NC06:Q9NC07:Q9NC08:Q9NC09:Q9NC10:Q9NC11:Q9NC12:Q9NC13:Q9NC14:Q9NC15:Q9NC16:Q9NC17:Q9NC18:Q9NC19:Q9NC20:Q9NC21:Q9NC22:Q9NC23:Q9NC24:Q9NC25:Q9NC26:Q9NC27:Q9NC28:Q9NC29:Q9NC30:Q9NC31:Q9NC32:Q9NC33:Q9NC34:Q9NC35:Q9NC36:Q9NC37:Q9NC38:Q9NC39:Q9NC40:Q9NC41:Q9NC42:Q9NC43:Q9NC44:Q9NC45:Q9NC46:Q9NC47:Q9NC48:Q9NC49:Q9NC50:Q9NC51:Q9NC52:Q9NC53:Q9NC54:Q9NC55:Q9NC56:Q9NC57:Q9NC58:Q9NC59:Q9NC60:Q9NG06:Q9NG07:Q9NG08:Q9NG09:Q9NJ12:Q9BMB2:Q9BME5:Q9BMF8:Q9BML9:Q9GR83:Q94695:Q95PD6:Q95UU0:Q95V17:Q95V64:Q95YG5:Q963K0:Q966R4:Q966S3:Q967H7:Q968U3:Q968U4:Q968U5:Q8T4J7:Q8T4J8:Q8T6A7:Q8T6P7:Q8T8D0:Q7JIS3:Q7JIS4:Q7JIS5:Q7JIS6:Q7JIS7:Q7JIS8:Q7JIS9:Q7JIT0:Q7JIT1:Q28539:Q28916:Q9GJV1:Q9GJV2:Q9GJV3:Q9GMH3:O03989:O04115:O22011:O23951:O48669:O64457:O65063:O65204:O65317:O81221:O96713:P93485:P93633:P93634:P93635:P93636:P93637:P93638:P93639:P93775:P94018:P94096:Q6I6J8:Q6JXH3:Q6JXH4:Q6JXH5:Q6JXH6:Q6JXH7:Q6JXH8:Q6L655:Q6PX70:Q6PZE5:Q6TDT2:Q6TER2:Q6TP34:Q6UDA0:Q6YNE7:Q71T19:Q75LK6:Q766D6:Q76D36:Q76D37:Q76K86:Q7DMB2:Q7G144:Q7G145:Q7X9B5:Q7XAK3:Q7XAT4:Q7XAT5:Q7XZI7:Q7XZI8:Q7XZI9:Q7XZJ0:Q7XZJ1:Q7XZJ2:Q7XZJ3:Q7XZJ4:Q7XZJ5:Q7XZJ6:Q7XZJ7:Q7XZJ8:Q7XZJ9:Q7XZK0:Q7XZK1:Q40656:Q40946:Q40947:Q40952:Q40981:Q41211:Q43471:Q84JJ5:Q84KL8:Q84KM1:Q84KM3:Q84KM4:Q84KM5:Q84KM6:Q84KN0:Q84KN2:Q84KN9:Q84LA4:Q84MH6:Q84QI1:Q852Q7:Q8GU33:Q8GU34:Q8GUQ6:Q8GZE2:Q8GZT1:Q8H0D0:Q8H0E3:Q8H0E4:Q8H0E5:Q8H0E6:Q8H1A1:Q8H1L9:Q8H1Y3:Q8H6A3:Q8LP74:Q9SAR7:Q9SAR8:Q9SLY3:Q9SPI7:Q9SSU4:Q9SWF3:Q9SWW7:Q9SWW8:Q9SWW9:Q9SWY0:Q9SXV5:Q9XHH1:Q9ZQT0:Q9ZRW1:Q9ZSD7:Q9ZTP9:Q9LKG2:Q9LKG3:Q9LKG5:Q9M729:Q9AXK4:Q9FNT9:Q9FNU0:Q9FT34:Q9FUG1:Q9FUG2:Q9FUS4:Q9FUV0:Q9FUV1:Q9FUV2:Q9FUV3:Q9FUV4:Q9FZ16:Q9FZL7:Q93XI7:Q947D0:Q948X5:Q94ET5:Q94G12:Q94GX5:Q94IG8:Q94IG9:Q94IH0:Q94IH1:Q94IH2:Q94IH3:Q94IH4:Q96405:Q96406:Q96438:Q96439:Q96440:Q96441:Q96442:Q96443:Q96444:Q96445:Q96446:Q96447:Q96448:Q8S3L4:Q8S3L5:Q8S4R2:Q8W226:Q6F4H4:Q6F5I1:Q8BF61:Q8BF62:O93402:Q6XNL8:Q6YI33:Q6GXE6:Q9YGY6:Q9PVN1:Q9DF22:Q9DFB8:Q90WC5:Q90YX9:Q91037:AAQ88309:AAQ89578:AAF34686:CAC28718:BAC67664:BAC67664:AAQ24502:AAQ24838:BAC82632:BAC82633:AAL60594:AAQ74875:BAC99043:AAQ92368:BAC98507:CAE01402:CAE01403:CAE01404:CAE01405:CAE01406:CAE01407:CAE01408:CAE01409:CAE01410:AAQ81898:AAQ81899:AAQ81900:AAQ81901:AAQ81902:AAQ81903:AAQ81904:AAQ81905:AAQ81906:AAQ81907:AAQ81908:AAQ81909:AAQ81910:AAQ81911:AAQ87935:AAQ87936:AAQ87937:AAQ87938:BAC55128:AAQ99154:AAR01976:AAO23661:AAR11389:AAR11390:AAR11391:AAR13285:AAR13286:AAR13287:AAQ14245:AAR13014:AAR29059:AAR83295:AAQ55798:AAQ55799:AAQ55800:AAQ55801:AAQ55802:AAQ55803:AAQ55804:AAQ55805:AAQ55806:AAQ55807:BAD02941:AAN65430:AAR88397:AAR88568
SPIN90                                           not opted              84      1.124   SVM        SP90_HUMAN:SP90_MOUSE
platelet-derived growth factor                   not opted              99      2.285   SVM        Q6LBZ0:Q9UE56:Q9UE57:CAE82038
PDGF                                             not opted             103      1.080   SVM        Q6LBZ0:Q9UE56:Q9UE57:CAE82038
SPIN90                                           not opted             109      1.076   SVM        SP90_HUMAN:SP90_MOUSE
lamellipodia                                     not opted             118      0.968   SVM        no ID found
SPIN90                                           not opted             145      1.131   SVM        SP90_HUMAN:SP90_MOUSE
Arp2/3                                           not opted             149      0.580   SVM        no ID found
actin                                            not opted             152      1.083   projected  ACT_ACECL:ACT_ACHBI:ACT_AJECA:ACT_BIOGL:ACT_BOTCI:ACT_BRUMA:ACT_CALFI:ACT_CANAL:ACT_CARMA:ACT_CHERU:ACT_CHLRE:ACT_CHOCR:ACT_COLSC:ACT_COSCS:ACT_CRAGI:ACT_CRAVI:ACT_CRYNE:ACT_CRYPV:ACT_CYAME:ACT_CANDU:ACT_COPCI:ACT_CANGA:ACT1_DICDI:ACT_DICVI:ACT_ENTHI:ACT_EXODE:ACT_FUCDI:ACT_FUCVE:ACT_GIALA:ACT_KLULA:ACT_LEIMA:ACT_LUMRU:ACT_MAYDE:ACT_MESVI:ACT_NEUCR:ACT_PHARH:ACT_PHYME:ACT_PICAN:ACT_PICPA:ACT_PINCO:ACT_PINPS:ACT_PROCL:ACT_PUCGR:ACT_SCHDU:ACT_SCHPO:ACT_SPOLI:ACT_SACBA:ACT1_TOBAC:ACT_THELA:ACT_TOXGO:ACT_TRIRE:ACT_TRYCR:ACT_VOLCA:ACT_YARLI:ACT_YEAST:O14449:O93786:Q6JEI6:Q6JEI7:Q6JEI8:Q6JEI9:Q6JEJ1:Q6JEJ2:Q6JEJ3:Q6JEJ4:Q6JEJ5:Q6JEJ6:Q6JEJ7:Q6JEJ8:Q6JL98:Q6QDC4:Q6QUM1:Q6SKM1:Q6SKM2:Q6SKM3:Q6SKM4:Q6SKM5:Q6SKM6:Q6SKM7:Q6SKM8:Q6SKM9:Q6SKN0:Q6SKN1:Q6SKN2:Q6SKN3:Q6SKN4:Q6SKN5:Q6SKN6:Q6SKN7:Q6SKN8:Q6SKN9:Q6SKP0:Q6SKP1:Q6SKP2:Q6SKP3:Q6TCF2:Q6UBD5:Q6UBD6:Q6UBD7:Q6X4A4:Q6X4A5:Q6X4A6:Q6X4A7:Q6X4A8:Q6X4A9:Q6X4B0:Q6X4B1:Q6X4B2:Q6X4B3:Q6X4B4:Q6X4B5:Q6X4B6:Q6X4B7:Q6X4B8:Q6X4B9:Q6X4C0:Q6X4C1:Q70L62:Q70L63:Q70L64:Q70L65:Q70L66:Q70L67:Q70L68:Q70L69:Q70L70:Q7LLJ4:Q7LLJ5:Q7LLJ6:Q7LLJ7:Q7LTM6:Q7LTM7:Q7LTM8:Q7LTM9:Q7LTN0:Q7LTN1:Q7LTN2:Q7LTN3:Q7LTN4:Q7LTN5:Q7LTN6:Q7LTN7:Q7LTN8:Q7LTN9:Q7LTP0:Q7LTP1:Q7LTP2:Q7LTP3:Q7LTP4:Q7LTP5:Q7LTP6:Q7LTP7:Q7S7R0:Q6H196:Q6H197:Q7Z8L2:Q7Z9A0:Q7Z9A1:Q7Z9A2:Q7Z9A3:Q7Z9A4:Q7Z9A5:Q7Z9A6:Q7Z9A7:Q7Z9A8:Q7Z9A9:Q7Z9B0:Q7Z9B1:Q7Z9B2:Q7Z9B3:Q7Z9B4:Q7Z9B5:Q7Z9B6:Q7Z9B7:Q7Z9B8:Q7Z9B9:Q7Z9C0:Q7Z9C1:Q7Z9C2:Q7Z9C3:Q7Z9C4:Q7Z9C5:Q7Z9C6:Q7Z9C7:Q7Z9C8:Q7Z9C9:Q7Z9D0:Q7Z9D1:Q7Z9D2:Q7Z9D3:Q7Z9D4:Q7Z9D5:Q7Z9D6:Q7Z9D7:Q7Z9D8:Q7Z9D9:Q7Z9E0:Q7Z9E1:Q7Z9E2:Q7Z9E3:Q7Z9E4:Q7Z9E5:Q7Z9E6:Q7Z9E7:Q7Z9E8:Q7Z9E9:Q7Z9F0:Q7Z9F1:Q7Z9F2:Q7Z9F3:Q7Z9F4:Q7Z9F5:Q7Z9F6:Q7Z9F7:Q7Z9F8:Q7Z9F9:Q7Z9G0:Q7Z9G1:Q7Z9G2:Q7Z9G3:Q7Z9G4:Q7Z9G5:Q7Z9G6:Q7Z9G7:Q7Z9G8:Q7Z9G9:Q7Z9H0:Q7Z9H1:Q7Z9H2:Q7Z9H3:Q7Z9H4:Q7Z9H5:Q7Z9H6:Q7Z9S3:Q7Z9S4:Q7Z9S5:Q7Z9S6:Q7Z9S7:Q7Z9S8:Q7Z9S9:Q7Z9T0:Q7Z9T1:Q7Z9T2:Q7Z9T3:Q7Z9T4:Q7Z9T5:Q7Z9T6:Q7Z9T7:Q7Z9T8:Q7Z9T9:Q7Z9U0:Q7Z9U1:Q7Z9U2:Q7Z9U3:Q7Z9U4:Q7Z9U5:Q7Z9U6:Q7Z9U7:Q7Z9U8:Q7Z9U9:Q7Z9V0:Q7Z9V1:Q876Z3:Q8J0T3:Q8J169:Q8J170:Q8J1L5:Q8J1M4:Q9URI4:Q9UVZ6:Q9UVZ7:Q9Y8E7:Q9HDM2:Q9HDM3:Q9HDM4:Q9HDM5:Q9HDM6:Q9HDM7:Q9HDM8:Q9HDM9:Q9HF13:Q9HF14:Q9HF15:Q9HF16:Q9HF17:Q9HGQ8:Q9HGQ9:Q9P317:Q9P318:Q9P337:Q9P348:Q9P3W8:Q9P3W9:Q9P3X0:Q9P3X1:Q9P3X2:Q9P3X3:Q9P3X4:Q9P3X5:Q9P3X6:Q9P3Y8:Q9P3Y9:Q9P3Z0:Q9P3Z1:Q9P3Z2:Q9P3Z4:Q9P3Z6:Q9P3Z7:Q9P3Z9:Q9P400:Q9P401:Q9P402:Q9P404:Q9P405:Q9P409:Q9P410:Q9P455:Q9P906:Q9P907:Q9P908:Q9P909:Q9P910:Q9P911:Q9P912:Q9P913:Q9P914:Q9P915:Q9P916:Q9P917:Q9C138:Q9C139:Q9C142:Q9C143:Q9C146:Q9C147:Q9C149:Q9C151:Q9C152:Q9C153:Q9C1U2:Q9C1U3:Q9C1U9:Q9C1V0:Q9C1V1:Q9C1V2:Q9C1V3:Q9C1V5:Q9C1V8:Q9C1V9:Q9C1W0:Q9C1X7:Q9C1X8:Q9C1X9:Q9C1Y0:Q9C1Y1:Q9C1Y2:Q9C1Y3:Q9C1Y4:Q9C1Y5:Q9C1Y6:Q9C1Y7:Q9C1Y8:Q9C1Y9:Q9C1Z0:Q9C200:Q9C201:Q9C202:Q9C203:Q9C204:Q9C205:Q9C207:Q9C2S4:Q9C2S5:Q9C2S6:Q9C2S7:Q9C2S8:Q9C2S9:Q9C2T0:Q9C2T1:Q9C2T2:Q9C2T3:Q9C2T4:Q9C2T5:Q9C2T6:Q9C2T7:Q9C2T8:Q9C2T9:Q9C2U2:Q9C2U3:Q9C2U4:Q9C2U5:Q9C2U6:Q9C2U7:Q9C2V0:Q9C2V1:Q9C2V2:Q9C2V3:Q9C2V4:Q9C2V5:Q9C2V6:Q9C2V7:Q9C2V8:Q9C2V9:Q9C2W0:Q9C2X1:Q9C2X2:Q9C2X3:Q9C2X4:Q9C2X9:Q9C2Y0:Q9C2Y2:Q9C2Y3:Q9C2Y7:Q9C2Y8:Q9C2Z1:Q9C2Z3:Q9C2Z4:Q9C2Z5:Q9C2Z6:Q9C2Z7:Q9C2Z8:Q9C2Z9:Q9C300:Q9C301:Q9C302:Q9C303:Q9C304:Q9C305:Q9C306:Q9C307:Q9C308:Q9C309:Q9C310:Q9C311:Q9C312:Q9C313:Q9C314:Q9C315:Q9C316:Q9C317:Q9C318:Q9C319:Q9C320:Q9C321:Q9C322:Q9C323:Q9C324:Q9C325:Q9C326:Q9C327:Q9C328:Q9C329:Q9C330:Q9C331:Q9C332:Q9C333:Q9C334:Q9C335:Q9C336:Q9C337:Q9C338:Q9C339:Q9C340:Q9C341:Q9C342:Q9C343:Q9C344:Q9C345:Q9C346:Q9C347:Q9C348:Q9C349:Q9C350:Q9C351:Q9C352:Q9C353:Q9C354:Q9C355:Q9C356:Q9C357:Q9C358:Q9C359:Q9C360:Q9C361:Q9C362:Q9C363:Q9C364:Q9C365:Q9C366:Q9C367:Q9C368:Q9C369:Q9C370:Q9C371:Q9C372:Q9C373:Q9C374:Q9C375:Q9C376:Q9C377:Q9C378:Q9C379:Q9C380:Q9C381:Q9C382:Q9C383:Q9C384:Q9C385:Q9C386:Q9C387:Q9C388:Q9C389:Q9C390:Q9C391:Q9C392:Q9C393:Q9C394:Q9C395:Q9C396:Q9C397:Q9C398:Q9C399:Q9C3A0:Q9C3A1:Q9C3A2:Q9C3A3:Q9C3A4:Q9C3A5:Q9C3A6:Q9C3A7:Q9C3A8:Q9C3A9:Q9C3B0:Q9C3B1:Q9C3B2:Q9C3B3:Q9C3B4:Q9C3B5:Q9C3B6:Q9C3B7:Q9C3B8:Q9C3B9:Q9C3C0:Q9C3C1:Q9C3C2:Q9C3C3:Q9C3C4:Q9C3C5:Q9C3C6:Q9C3C7:Q9C3C8:Q9C3C9:Q9C3D0:Q9C3D1:Q9C3D2:Q9C3D3:Q9C3D4:Q9C3D5:Q9C3D6:Q9C3D7:Q9C3D8:Q9C3D9:Q9C3E0:Q9C3E1:Q9C3E2:Q9C3E3:Q9C3E4:Q9C3E5:Q9C3E6:Q9C3E7:Q9C3E8:Q9C3E9:Q9C3F0:Q9C3F1:Q9C3F2:Q9C3F3:Q9C3F4:Q9C3F5:Q9C3F6:Q9C3F7:Q9C3F8:Q9C3F9:Q9C3G0:Q9C3G1:Q9C3G2:Q9C3G3:Q9C3G4:Q9C3G5:Q9C3G6:Q9C3G7:Q9C3G8:Q9C3G9:Q9C3H0:Q9C3H1:Q9C3H2:Q9C3H3:Q9C3H4:Q9C3H5:Q9C3H6:Q9C3H7:Q9C3H8:Q9C3H9:Q9C3I0:Q9C3I1:Q9C3I2:Q9C3I3:Q9C3I4:Q9C3I5:Q9C3I6:Q9C3I7:Q9C3I8:Q9C3I9:Q9C3J0:Q9C3J1:Q9C3J2:Q9C3J3:Q9C3J4:Q9C3J5:Q9C3J6:Q9C3J7:Q9C3J8:Q9C3J9:Q9C3K0:Q9C3K1:Q9C3K2:Q9C3K3:Q9C3K4:Q9C3K5:Q9C3K6:Q9C3K7:Q9C3K8:Q9C3K9:Q9C3L0:Q9C3L1:Q9C3L2:Q9C3L3:Q9C3L4:Q9C3L5:Q9C3L6:Q9C3L7:Q9C3L8:Q9C3L9:Q9C3M0:Q9C3M1:Q9C3M2:Q9C3M3:Q9C3M4:Q9C3M5:Q9C3M6:Q9C3M7:Q9C3M8:Q9C3M9:Q9C3N0:Q9C3N1:Q9C3N2:Q9C3N3:Q9C3N4:Q9C3N5:Q9C3N6:Q9C3N7:Q9C3N8:Q9C3N9:Q9C3P0:Q9C3P1:Q9C3P2:Q9C3P3:Q9C3P4:Q9C3P5:Q9C3P6:Q9C3P7:Q9C3P8:Q9C3P9:Q9C3Q0:Q9C3Q1:Q9C3Q2:Q9C3Q3:Q9C3Q4:Q9C3Q5:Q9C3Q6:Q9C3Q7:Q9C3Q8:Q9C3Q9:Q9C3R0:Q9C3R1:Q9C3R2:Q9C3R3:Q9C3R4:Q9C3R5:Q9C3R6:Q9C3R7:Q9C3R8:Q9C3R9:Q9C3S0:Q9C3S1:Q9C3S2:Q9C3S3:Q9C3S4:Q9C3S5:Q9C3S6:Q9C3S7:Q9C3S8:Q9C3S9:Q9C3T0:Q9C3T1:Q9C3T2:Q9C3T3:Q9C3T4:Q9C3T5:Q9C3T6:Q9C3T7:Q9C3T8:Q9C3T9:Q9C3U0:Q9C3U1:Q9C3U2:Q9C3U3:Q9C3U4:Q9C3U5:Q9C3U6:Q9C3U7:Q9C3U8:Q9C3U9:Q9C3V0:Q9C3V1:Q9C3V2:Q9C3V3:Q9C3V4:Q9C3V5:Q9C3V6:Q9C3V7:Q9C3V8:Q9C3V9:Q9C3W0:Q9C3W1:Q9C3W2:Q9C3W3:Q9C3W4:Q9C3W5:Q9C3W6:Q9C3W7:Q9C3W8:Q9C3W9:Q9C3X0:Q9C3X1:Q9C3X2:Q9C3X3:Q9C3X4:Q9C3X5:Q9C3X6:Q9C3X7:Q9C3X8:Q9C3X9:Q9C3Y0:Q9C3Y1:Q9C3Y2:Q9C3Y3:Q9C490:Q9C491:Q9C492:Q9C493:Q9C494:Q96TS4:Q96TS7:Q96TS8:Q96TS9:Q96TT0:Q96TT1:Q96TT2:Q96TT3:Q96TT4:Q96TT5:Q96TT6:Q96V49:Q96VV9:Q96VW0:Q96VW1:Q96VW2:Q96VW3:Q96VW4:Q96VW5:Q96VW6:Q96VW7:Q96VW8:Q96VW9:Q96VX0:Q96VX1:Q96VX2:Q96VX3:Q96VX4:Q96VX5:Q96VX6:Q96VX7:Q96VX8:Q96VX9:Q96VY0:Q96VY1:Q96VY2:Q96VY3:Q96VY4:Q96VY5:Q96VY6:Q96VY7:Q96WI2:Q96WI3:Q96WI4:Q96WI5:Q96WK2:Q96WK4:Q96WY5:Q96WY6:Q8TG64:Q8TGW1:Q8X127:Q8X128:Q8X1P7:Q8X1P8:Q8X1P9:Q8X1Q0:Q8X1Q1:Q8X1Q2:Q8X1Q3:Q8X1Q4:Q8X1Q5:Q8X1Q6:Q8X1Q7:Q8X1Q8:Q8X1Q9:Q8X1R0:Q8X1R1:Q8X1R2:Q8X1R3:Q8X1R4:Q8X1R5:Q6DN93:Q6DN94:O15560:O36003:O96373:Q8SWN8:Q69BM6:Q69BM7:Q69BM8:Q69BM9:Q69BN0:Q69BN1:Q69BN2:Q69BN3:Q69BN4:Q69BN5:Q69BN6:Q69BN7:Q69BN8:Q69BN9:Q69BP0:Q69BP1:Q69BP2:Q69BP3:O02562:O15593:O17477:O18677:O61569:O76493:O76950:O77444:O96104:O96540:O96543:O96778:O96864:P90623:P91877:P91881:Q16942:Q23856:Q25665:Q6JE12:Q6JE13:Q6JE14:Q6JUF1:Q6JUF2:Q6JXH9:Q6JXI0:Q6JXI1:Q6JXI2:Q6JXI3:Q6JXI4:Q6PTC1:Q6PTC2:Q6QAN2:Q6QD58:Q6QUV6:Q6R8F9:Q6RYC7:Q6SQL0:Q6SQL1:Q6SQL2:Q6SQL3:Q6SQL4:Q6SQL5:Q6SQL6:Q6SQL7:Q6SQL8:Q6SQL9:Q6SQM0:Q6SQM1:Q6SR52:Q6T599:Q6T5A0:Q6T5A1:Q6TP33:Q6TY06:Q6U1K1:Q6UUX0:Q6VBE4:Q6VQP9:Q6WE46:Q6WE47:Q6WE48:Q6WE49:Q6WE50:Q6WE51:Q6WE52:Q6WE53:Q6WE54:Q6WE55:Q6X4V4:Q6X4W2:Q6X4W3:Q6YAT7:Q6ZYL2:Q71TT8:Q76BI5:Q76IH7:Q76L00:Q76L01:Q76L02:Q7JND9:Q7JNQ7:Q7KXS8:Q7M3Y5:Q7RME1:Q7RR33:Q7RTH2:Q27119:Q27120:Q27201:Q27264:Q7YTV5:Q7YZD7:Q7Z001:Q7Z0V7:Q86GJ1:Q86M27:Q86PP6:Q86R54:Q86R55:Q86R56:Q86R57:Q86R58:Q86R59:Q86R60:Q86R61:Q86R62:Q86R63:Q86R64:Q86R65:Q86R96:Q86SB7:Q8I2A2:Q8I4X0:Q8I921:Q8I9W1:Q8I9W2:Q8I9W3:Q8I9W4:Q8I9W5:Q8I9W6:Q8I9W7:Q8I9W8:Q8I9W9:Q8I9X0:Q8I9X1:Q8I9X2:Q8I9X3:Q8I9X4:Q8I9X5:Q8I9X6:Q8I9X7:Q8I9X8:Q8I9X9:Q8I9Y0:Q8I9Y1:Q8I9Y2:Q8I9Y3:Q8I9Y4:Q8I9Y5:Q8I9Y6:Q8I9Y7:Q8I9Y8:Q8I9Y9:Q8I9Z0:Q8I9Z1:Q8I9Z2:Q8I9Z3:Q8I9Z4:Q8I9Z5:Q8I9Z6:Q8I9Z7:Q8I9Z8:Q8I9Z9:Q8IA00:Q8IA01:Q8IAC1:Q8IAC3:Q8ISA3:Q8ISR2:Q8IT74:Q8MTG0:Q8MWR3:Q8N0K7:Q8N0K8:Q8N0K9:Q8N0L0:Q8N0L1:Q8N0L2:Q8N0L3:Q8N0L4:Q8N0L5:Q8N0L6:Q8N0L7:Q8N0L8:Q8N0L9:Q8N0M0:Q8N0M1:Q8N0M2:Q8N0M3:Q9TVS2:Q9TWC0:Q9TXG0:Q9TYD6:Q9U0F8:Q9U5I2:Q9U5Q9:Q9U612:Q9U6L9:Q9U9B5:Q9XZB9:Q9XZN8:Q9XZN9:Q9XZP0:Q9XZP1:Q9Y018:Q9Y019:Q9Y0D6:Q9NA03:Q9NAS3:Q9NBX9:Q9NBY0:Q9NBY1:Q9NBY2:Q9NBY3:Q9NBY4:Q9NBY5:Q9NBY6:Q9NBY7:Q9NBY8:Q9NBY9:Q9NBZ0:Q9NBZ1:Q9NBZ2:Q9NBZ3:Q9NBZ4:Q9NBZ5:Q9NBZ6:Q9NBZ7:Q9NBZ8:Q9NBZ9:Q9NC00:Q9NC01:Q9NC02:Q9NC03:Q9NC04:Q9NC05:Q9NC06:Q9NC07:Q9NC08:Q9NC09:Q9NC10:Q9NC11:Q9NC12:Q9NC13:Q9NC14:Q9NC15:Q9NC16:Q9NC17:Q9NC18:Q9NC19:Q9NC20:Q9NC21:Q9NC22:Q9NC23:Q9NC24:Q9NC25:Q9NC26:Q9NC27:Q9NC28:Q9NC29:Q9NC30:Q9NC31:Q9NC32:Q9NC33:Q9NC34:Q9NC35:Q9NC36:Q9NC37:Q9NC38:Q9NC39:Q9NC40:Q9NC41:Q9NC42:Q9NC43:Q9NC44:Q9NC45:Q9NC46:Q9NC47:Q9NC48:Q9NC49:Q9NC50:Q9NC51:Q9NC52:Q9NC53:Q9NC54:Q9NC55:Q9NC56:Q9NC57:Q9NC58:Q9NC59:Q9NC60:Q9NG06:Q9NG07:Q9NG08:Q9NG09:Q9NJ12:Q9BMB2:Q9BME5:Q9BMF8:Q9BML9:Q9GR83:Q94695:Q95PD6:Q95UU0:Q95V17:Q95V64:Q95YG5:Q963K0:Q966R4:Q966S3:Q967H7:Q968U3:Q968U4:Q968U5:Q8T4J7:Q8T4J8:Q8T6A7:Q8T6P7:Q8T8D0:Q7JIS3:Q7JIS4:Q7JIS5:Q7JIS6:Q7JIS7:Q7JIS8:Q7JIS9:Q7JIT0:Q7JIT1:Q28539:Q28916:Q9GJV1:Q9GJV2:Q9GJV3:Q9GMH3:O03989:O04115:O22011:O23951:O48669:O64457:O65063:O65204:O65317:O81221:O96713:P93485:P93633:P93634:P93635:P93636:P93637:P93638:P93639:P93775:P94018:P94096:Q6I6J8:Q6JXH3:Q6JXH4:Q6JXH5:Q6JXH6:Q6JXH7:Q6JXH8:Q6L655:Q6PX70:Q6PZE5:Q6TDT2:Q6TER2:Q6TP34:Q6UDA0:Q6YNE7:Q71T19:Q75LK6:Q766D6:Q76D36:Q76D37:Q76K86:Q7DMB2:Q7G144:Q7G145:Q7X9B5:Q7XAK3:Q7XAT4:Q7XAT5:Q7XZI7:Q7XZI8:Q7XZI9:Q7XZJ0:Q7XZJ1:Q7XZJ2:Q7XZJ3:Q7XZJ4:Q7XZJ5:Q7XZJ6:Q7XZJ7:Q7XZJ8:Q7XZJ9:Q7XZK0:Q7XZK1:Q40656:Q40946:Q40947:Q40952:Q40981:Q41211:Q43471:Q84JJ5:Q84KL8:Q84KM1:Q84KM3:Q84KM4:Q84KM5:Q84KM6:Q84KN0:Q84KN2:Q84KN9:Q84LA4:Q84MH6:Q84QI1:Q852Q7:Q8GU33:Q8GU34:Q8GUQ6:Q8GZE2:Q8GZT1:Q8H0D0:Q8H0E3:Q8H0E4:Q8H0E5:Q8H0E6:Q8H1A1:Q8H1L9:Q8H1Y3:Q8H6A3:Q8LP74:Q9SAR7:Q9SAR8:Q9SLY3:Q9SPI7:Q9SSU4:Q9SWF3:Q9SWW7:Q9SWW8:Q9SWW9:Q9SWY0:Q9SXV5:Q9XHH1:Q9ZQT0:Q9ZRW1:Q9ZSD7:Q9ZTP9:Q9LKG2:Q9LKG3:Q9LKG5:Q9M729:Q9AXK4:Q9FNT9:Q9FNU0:Q9FT34:Q9FUG1:Q9FUG2:Q9FUS4:Q9FUV0:Q9FUV1:Q9FUV2:Q9FUV3:Q9FUV4:Q9FZ16:Q9FZL7:Q93XI7:Q947D0:Q948X5:Q94ET5:Q94G12:Q94GX5:Q94IG8:Q94IG9:Q94IH0:Q94IH1:Q94IH2:Q94IH3:Q94IH4:Q96405:Q96406:Q96438:Q96439:Q96440:Q96441:Q96442:Q96443:Q96444:Q96445:Q96446:Q96447:Q96448:Q8S3L4:Q8S3L5:Q8S4R2:Q8W226:Q6F4H4:Q6F5I1:Q8BF61:Q8BF62:O93402:Q6XNL8:Q6YI33:Q6GXE6:Q9YGY6:Q9PVN1:Q9DF22:Q9DFB8:Q90WC5:Q90YX9:Q91037:AAQ88309:AAQ89578:AAF34686:CAC28718:BAC67664:BAC67664:AAQ24502:AAQ24838:BAC82632:BAC82633:AAL60594:AAQ74875:BAC99043:AAQ92368:BAC98507:CAE01402:CAE01403:CAE01404:CAE01405:CAE01406:CAE01407:CAE01408:CAE01409:CAE01410:AAQ81898:AAQ81899:AAQ81900:AAQ81901:AAQ81902:AAQ81903:AAQ81904:AAQ81905:AAQ81906:AAQ81907:AAQ81908:AAQ81909:AAQ81910:AAQ81911:AAQ87935:AAQ87936:AAQ87937:AAQ87938:BAC55128:AAQ99154:AAR01976:AAO23661:AAR11389:AAR11390:AAR11391:AAR13285:AAR13286:AAR13287:AAQ14245:AAR13014:AAR29059:AAR83295:AAQ55798:AAQ55799:AAQ55800:AAQ55801:AAQ55802:AAQ55803:AAQ55804:AAQ55805:AAQ55806:AAQ55807:BAD02941:AAN65430:AAR88397:AAR88568
Arp 2                                            not opted             154      0.113   inherited  ARP2_ACACA:RL3B_ARATH:ARP2_CHICK:ARP2_HUMAN:ANL2_HUMAN:ANL2_MOUSE:CP71_PERAE:ARP2_SCHPO:ARP2_YEAST:Q9LSD6
Arp 3                                            not opted             157      0.113   SVM        ARP2_ACACA:RL3B_ARATH:ARP2_CHICK:ARP2_HUMAN:ANL2_HUMAN:ANL2_MOUSE:CP71_PERAE:ARP2_SCHPO:ARP2_YEAST:Q9LSD6
G-actin                                          not opted             161      0.189   SVM        no ID found
actin                                            not opted             168      0.863   SVM        ACT_ACECL:ACT_ACHBI:ACT_AJECA:ACT_BIOGL:ACT_BOTCI:ACT_BRUMA:ACT_CALFI:ACT_CANAL:ACT_CARMA:ACT_CHERU:ACT_CHLRE:ACT_CHOCR:ACT_COLSC:ACT_COSCS:ACT_CRAGI:ACT_CRAVI:ACT_CRYNE:ACT_CRYPV:ACT_CYAME:ACT_CANDU:ACT_COPCI:ACT_CANGA:ACT1_DICDI:ACT_DICVI:ACT_ENTHI:ACT_EXODE:ACT_FUCDI:ACT_FUCVE:ACT_GIALA:ACT_KLULA:ACT_LEIMA:ACT_LUMRU:ACT_MAYDE:ACT_MESVI:ACT_NEUCR:ACT_PHARH:ACT_PHYME:ACT_PICAN:ACT_PICPA:ACT_PINCO:ACT_PINPS:ACT_PROCL:ACT_PUCGR:ACT_SCHDU:ACT_SCHPO:ACT_SPOLI:ACT_SACBA:ACT1_TOBAC:ACT_THELA:ACT_TOXGO:ACT_TRIRE:ACT_TRYCR:ACT_VOLCA:ACT_YARLI:ACT_YEAST:O14449:O93786:Q6JEI6:Q6JEI7:Q6JEI8:Q6JEI9:Q6JEJ1:Q6JEJ2:Q6JEJ3:Q6JEJ4:Q6JEJ5:Q6JEJ6:Q6JEJ7:Q6JEJ8:Q6JL98:Q6QDC4:Q6QUM1:Q6SKM1:Q6SKM2:Q6SKM3:Q6SKM4:Q6SKM5:Q6SKM6:Q6SKM7:Q6SKM8:Q6SKM9:Q6SKN0:Q6SKN1:Q6SKN2:Q6SKN3:Q6SKN4:Q6SKN5:Q6SKN6:Q6SKN7:Q6SKN8:Q6SKN9:Q6SKP0:Q6SKP1:Q6SKP2:Q6SKP3:Q6TCF2:Q6UBD5:Q6UBD6:Q6UBD7:Q6X4A4:Q6X4A5:Q6X4A6:Q6X4A7:Q6X4A8:Q6X4A9:Q6X4B0:Q6X4B1:Q6X4B2:Q6X4B3:Q6X4B4:Q6X4B5:Q6X4B6:Q6X4B7:Q6X4B8:Q6X4B9:Q6X4C0:Q6X4C1:Q70L62:Q70L63:Q70L64:Q70L65:Q70L66:Q70L67:Q70L68:Q70L69:Q70L70:Q7LLJ4:Q7LLJ5:Q7LLJ6:Q7LLJ7:Q7LTM6:Q7LTM7:Q7LTM8:Q7LTM9:Q7LTN0:Q7LTN1:Q7LTN2:Q7LTN3:Q7LTN4:Q7LTN5:Q7LTN6:Q7LTN7:Q7LTN8:Q7LTN9:Q7LTP0:Q7LTP1:Q7LTP2:Q7LTP3:Q7LTP4:Q7LTP5:Q7LTP6:Q7LTP7:Q7S7R0:Q6H196:Q6H197:Q7Z8L2:Q7Z9A0:Q7Z9A1:Q7Z9A2:Q7Z9A3:Q7Z9A4:Q7Z9A5:Q7Z9A6:Q7Z9A7:Q7Z9A8:Q7Z9A9:Q7Z9B0:Q7Z9B1:Q7Z9B2:Q7Z9B3:Q7Z9B4:Q7Z9B5:Q7Z9B6:Q7Z9B7:Q7Z9B8:Q7Z9B9:Q7Z9C0:Q7Z9C1:Q7Z9C2:Q7Z9C3:Q7Z9C4:Q7Z9C5:Q7Z9C6:Q7Z9C7:Q7Z9C8:Q7Z9C9:Q7Z9D0:Q7Z9D1:Q7Z9D2:Q7Z9D3:Q7Z9D4:Q7Z9D5:Q7Z9D6:Q7Z9D7:Q7Z9D8:Q7Z9D9:Q7Z9E0:Q7Z9E1:Q7Z9E2:Q7Z9E3:Q7Z9E4:Q7Z9E5:Q7Z9E6:Q7Z9E7:Q7Z9E8:Q7Z9E9:Q7Z9F0:Q7Z9F1:Q7Z9F2:Q7Z9F3:Q7Z9F4:Q7Z9F5:Q7Z9F6:Q7Z9F7:Q7Z9F8:Q7Z9F9:Q7Z9G0:Q7Z9G1:Q7Z9G2:Q7Z9G3:Q7Z9G4:Q7Z9G5:Q7Z9G6:Q7Z9G7:Q7Z9G8:Q7Z9G9:Q7Z9H0:Q7Z9H1:Q7Z9H2:Q7Z9H3:Q7Z9H4:Q7Z9H5:Q7Z9H6:Q7Z9S3:Q7Z9S4:Q7Z9S5:Q7Z9S6:Q7Z9S7:Q7Z9S8:Q7Z9S9:Q7Z9T0:Q7Z9T1:Q7Z9T2:Q7Z9T3:Q7Z9T4:Q7Z9T5:Q7Z9T6:Q7Z9T7:Q7Z9T8:Q7Z9T9:Q7Z9U0:Q7Z9U1:Q7Z9U2:Q7Z9U3:Q7Z9U4:Q7Z9U5:Q7Z9U6:Q7Z9U7:Q7Z9U8:Q7Z9U9:Q7Z9V0:Q7Z9V1:Q876Z3:Q8J0T3:Q8J169:Q8J170:Q8J1L5:Q8J1M4:Q9URI4:Q9UVZ6:Q9UVZ7:Q9Y8E7:Q9HDM2:Q9HDM3:Q9HDM4:Q9HDM5:Q9HDM6:Q9HDM7:Q9HDM8:Q9HDM9:Q9HF13:Q9HF14:Q9HF15:Q9HF16:Q9HF17:Q9HGQ8:Q9HGQ9:Q9P317:Q9P318:Q9P337:Q9P348:Q9P3W8:Q9P3W9:Q9P3X0:Q9P3X1:Q9P3X2:Q9P3X3:Q9P3X4:Q9P3X5:Q9P3X6:Q9P3Y8:Q9P3Y9:Q9P3Z0:Q9P3Z1:Q9P3Z2:Q9P3Z4:Q9P3Z6:Q9P3Z7:Q9P3Z9:Q9P400:Q9P401:Q9P402:Q9P404:Q9P405:Q9P409:Q9P410:Q9P455:Q9P906:Q9P907:Q9P908:Q9P909:Q9P910:Q9P911:Q9P912:Q9P913:Q9P914:Q9P915:Q9P916:Q9P917:Q9C138:Q9C139:Q9C142:Q9C143:Q9C146:Q9C147:Q9C149:Q9C151:Q9C152:Q9C153:Q9C1U2:Q9C1U3:Q9C1U9:Q9C1V0:Q9C1V1:Q9C1V2:Q9C1V3:Q9C1V5:Q9C1V8:Q9C1V9:Q9C1W0:Q9C1X7:Q9C1X8:Q9C1X9:Q9C1Y0:Q9C1Y1:Q9C1Y2:Q9C1Y3:Q9C1Y4:Q9C1Y5:Q9C1Y6:Q9C1Y7:Q9C1Y8:Q9C1Y9:Q9C1Z0:Q9C200:Q9C201:Q9C202:Q9C203:Q9C204:Q9C205:Q9C207:Q9C2S4:Q9C2S5:Q9C2S6:Q9C2S7:Q9C2S8:Q9C2S9:Q9C2T0:Q9C2T1:Q9C2T2:Q9C2T3:Q9C2T4:Q9C2T5:Q9C2T6:Q9C2T7:Q9C2T8:Q9C2T9:Q9C2U2:Q9C2U3:Q9C2U4:Q9C2U5:Q9C2U6:Q9C2U7:Q9C2V0:Q9C2V1:Q9C2V2:Q9C2V3:Q9C2V4:Q9C2V5:Q9C2V6:Q9C2V7:Q9C2V8:Q9C2V9:Q9C2W0:Q9C2X1:Q9C2X2:Q9C2X3:Q9C2X4:Q9C2X9:Q9C2Y0:Q9C2Y2:Q9C2Y3:Q9C2Y7:Q9C2Y8:Q9C2Z1:Q9C2Z3:Q9C2Z4:Q9C2Z5:Q9C2Z6:Q9C2Z7:Q9C2Z8:Q9C2Z9:Q9C300:Q9C301:Q9C302:Q9C303:Q9C304:Q9C305:Q9C306:Q9C307:Q9C308:Q9C309:Q9C310:Q9C311:Q9C312:Q9C313:Q9C314:Q9C315:Q9C316:Q9C317:Q9C318:Q9C319:Q9C320:Q9C321:Q9C322:Q9C323:Q9C324:Q9C325:Q9C326:Q9C327:Q9C328:Q9C329:Q9C330:Q9C331:Q9C332:Q9C333:Q9C334:Q9C335:Q9C336:Q9C337:Q9C338:Q9C339:Q9C340:Q9C341:Q9C342:Q9C343:Q9C344:Q9C345:Q9C346:Q9C347:Q9C348:Q9C349:Q9C350:Q9C351:Q9C352:Q9C353:Q9C354:Q9C355:Q9C356:Q9C357:Q9C358:Q9C359:Q9C360:Q9C361:Q9C362:Q9C363:Q9C364:Q9C365:Q9C366:Q9C367:Q9C368:Q9C369:Q9C370:Q9C371:Q9C372:Q9C373:Q9C374:Q9C375:Q9C376:Q9C377:Q9C378:Q9C379:Q9C380:Q9C381:Q9C382:Q9C383:Q9C384:Q9C385:Q9C386:Q9C387:Q9C388:Q9C389:Q9C390:Q9C391:Q9C392:Q9C393:Q9C394:Q9C395:Q9C396:Q9C397:Q9C398:Q9C399:Q9C3A0:Q9C3A1:Q9C3A2:Q9C3A3:Q9C3A4:Q9C3A5:Q9C3A6:Q9C3A7:Q9C3A8:Q9C3A9:Q9C3B0:Q9C3B1:Q9C3B2:Q9C3B3:Q9C3B4:Q9C3B5:Q9C3B6:Q9C3B7:Q9C3B8:Q9C3B9:Q9C3C0:Q9C3C1:Q9C3C2:Q9C3C3:Q9C3C4:Q9C3C5:Q9C3C6:Q9C3C7:Q9C3C8:Q9C3C9:Q9C3D0:Q9C3D1:Q9C3D2:Q9C3D3:Q9C3D4:Q9C3D5:Q9C3D6:Q9C3D7:Q9C3D8:Q9C3D9:Q9C3E0:Q9C3E1:Q9C3E2:Q9C3E3:Q9C3E4:Q9C3E5:Q9C3E6:Q9C3E7:Q9C3E8:Q9C3E9:Q9C3F0:Q9C3F1:Q9C3F2:Q9C3F3:Q9C3F4:Q9C3F5:Q9C3F6:Q9C3F7:Q9C3F8:Q9C3F9:Q9C3G0:Q9C3G1:Q9C3G2:Q9C3G3:Q9C3G4:Q9C3G5:Q9C3G6:Q9C3G7:Q9C3G8:Q9C3G9:Q9C3H0:Q9C3H1:Q9C3H2:Q9C3H3:Q9C3H4:Q9C3H5:Q9C3H6:Q9C3H7:Q9C3H8:Q9C3H9:Q9C3I0:Q9C3I1:Q9C3I2:Q9C3I3:Q9C3I4:Q9C3I5:Q9C3I6:Q9C3I7:Q9C3I8:Q9C3I9:Q9C3J0:Q9C3J1:Q9C3J2:Q9C3J3:Q9C3J4:Q9C3J5:Q9C3J6:Q9C3J7:Q9C3J8:Q9C3J9:Q9C3K0:Q9C3K1:Q9C3K2:Q9C3K3:Q9C3K4:Q9C3K5:Q9C3K6:Q9C3K7:Q9C3K8:Q9C3K9:Q9C3L0:Q9C3L1:Q9C3L2:Q9C3L3:Q9C3L4:Q9C3L5:Q9C3L6:Q9C3L7:Q9C3L8:Q9C3L9:Q9C3M0:Q9C3M1:Q9C3M2:Q9C3M3:Q9C3M4:Q9C3M5:Q9C3M6:Q9C3M7:Q9C3M8:Q9C3M9:Q9C3N0:Q9C3N1:Q9C3N2:Q9C3N3:Q9C3N4:Q9C3N5:Q9C3N6:Q9C3N7:Q9C3N8:Q9C3N9:Q9C3P0:Q9C3P1:Q9C3P2:Q9C3P3:Q9C3P4:Q9C3P5:Q9C3P6:Q9C3P7:Q9C3P8:Q9C3P9:Q9C3Q0:Q9C3Q1:Q9C3Q2:Q9C3Q3:Q9C3Q4:Q9C3Q5:Q9C3Q6:Q9C3Q7:Q9C3Q8:Q9C3Q9:Q9C3R0:Q9C3R1:Q9C3R2:Q9C3R3:Q9C3R4:Q9C3R5:Q9C3R6:Q9C3R7:Q9C3R8:Q9C3R9:Q9C3S0:Q9C3S1:Q9C3S2:Q9C3S3:Q9C3S4:Q9C3S5:Q9C3S6:Q9C3S7:Q9C3S8:Q9C3S9:Q9C3T0:Q9C3T1:Q9C3T2:Q9C3T3:Q9C3T4:Q9C3T5:Q9C3T6:Q9C3T7:Q9C3T8:Q9C3T9:Q9C3U0:Q9C3U1:Q9C3U2:Q9C3U3:Q9C3U4:Q9C3U5:Q9C3U6:Q9C3U7:Q9C3U8:Q9C3U9:Q9C3V0:Q9C3V1:Q9C3V2:Q9C3V3:Q9C3V4:Q9C3V5:Q9C3V6:Q9C3V7:Q9C3V8:Q9C3V9:Q9C3W0:Q9C3W1:Q9C3W2:Q9C3W3:Q9C3W4:Q9C3W5:Q9C3W6:Q9C3W7:Q9C3W8:Q9C3W9:Q9C3X0:Q9C3X1:Q9C3X2:Q9C3X3:Q9C3X4:Q9C3X5:Q9C3X6:Q9C3X7:Q9C3X8:Q9C3X9:Q9C3Y0:Q9C3Y1:Q9C3Y2:Q9C3Y3:Q9C490:Q9C491:Q9C492:Q9C493:Q9C494:Q96TS4:Q96TS7:Q96TS8:Q96TS9:Q96TT0:Q96TT1:Q96TT2:Q96TT3:Q96TT4:Q96TT5:Q96TT6:Q96V49:Q96VV9:Q96VW0:Q96VW1:Q96VW2:Q96VW3:Q96VW4:Q96VW5:Q96VW6:Q96VW7:Q96VW8:Q96VW9:Q96VX0:Q96VX1:Q96VX2:Q96VX3:Q96VX4:Q96VX5:Q96VX6:Q96VX7:Q96VX8:Q96VX9:Q96VY0:Q96VY1:Q96VY2:Q96VY3:Q96VY4:Q96VY5:Q96VY6:Q96VY7:Q96WI2:Q96WI3:Q96WI4:Q96WI5:Q96WK2:Q96WK4:Q96WY5:Q96WY6:Q8TG64:Q8TGW1:Q8X127:Q8X128:Q8X1P7:Q8X1P8:Q8X1P9:Q8X1Q0:Q8X1Q1:Q8X1Q2:Q8X1Q3:Q8X1Q4:Q8X1Q5:Q8X1Q6:Q8X1Q7:Q8X1Q8:Q8X1Q9:Q8X1R0:Q8X1R1:Q8X1R2:Q8X1R3:Q8X1R4:Q8X1R5:Q6DN93:Q6DN94:O15560:O36003:O96373:Q8SWN8:Q69BM6:Q69BM7:Q69BM8:Q69BM9:Q69BN0:Q69BN1:Q69BN2:Q69BN3:Q69BN4:Q69BN5:Q69BN6:Q69BN7:Q69BN8:Q69BN9:Q69BP0:Q69BP1:Q69BP2:Q69BP3:O02562:O15593:O17477:O18677:O61569:O76493:O76950:O77444:O96104:O96540:O96543:O96778:O96864:P90623:P91877:P91881:Q16942:Q23856:Q25665:Q6JE12:Q6JE13:Q6JE14:Q6JUF1:Q6JUF2:Q6JXH9:Q6JXI0:Q6JXI1:Q6JXI2:Q6JXI3:Q6JXI4:Q6PTC1:Q6PTC2:Q6QAN2:Q6QD58:Q6QUV6:Q6R8F9:Q6RYC7:Q6SQL0:Q6SQL1:Q6SQL2:Q6SQL3:Q6SQL4:Q6SQL5:Q6SQL6:Q6SQL7:Q6SQL8:Q6SQL9:Q6SQM0:Q6SQM1:Q6SR52:Q6T599:Q6T5A0:Q6T5A1:Q6TP33:Q6TY06:Q6U1K1:Q6UUX0:Q6VBE4:Q6VQP9:Q6WE46:Q6WE47:Q6WE48:Q6WE49:Q6WE50:Q6WE51:Q6WE52:Q6WE53:Q6WE54:Q6WE55:Q6X4V4:Q6X4W2:Q6X4W3:Q6YAT7:Q6ZYL2:Q71TT8:Q76BI5:Q76IH7:Q76L00:Q76L01:Q76L02:Q7JND9:Q7JNQ7:Q7KXS8:Q7M3Y5:Q7RME1:Q7RR33:Q7RTH2:Q27119:Q27120:Q27201:Q27264:Q7YTV5:Q7YZD7:Q7Z001:Q7Z0V7:Q86GJ1:Q86M27:Q86PP6:Q86R54:Q86R55:Q86R56:Q86R57:Q86R58:Q86R59:Q86R60:Q86R61:Q86R62:Q86R63:Q86R64:Q86R65:Q86R96:Q86SB7:Q8I2A2:Q8I4X0:Q8I921:Q8I9W1:Q8I9W2:Q8I9W3:Q8I9W4:Q8I9W5:Q8I9W6:Q8I9W7:Q8I9W8:Q8I9W9:Q8I9X0:Q8I9X1:Q8I9X2:Q8I9X3:Q8I9X4:Q8I9X5:Q8I9X6:Q8I9X7:Q8I9X8:Q8I9X9:Q8I9Y0:Q8I9Y1:Q8I9Y2:Q8I9Y3:Q8I9Y4:Q8I9Y5:Q8I9Y6:Q8I9Y7:Q8I9Y8:Q8I9Y9:Q8I9Z0:Q8I9Z1:Q8I9Z2:Q8I9Z3:Q8I9Z4:Q8I9Z5:Q8I9Z6:Q8I9Z7:Q8I9Z8:Q8I9Z9:Q8IA00:Q8IA01:Q8IAC1:Q8IAC3:Q8ISA3:Q8ISR2:Q8IT74:Q8MTG0:Q8MWR3:Q8N0K7:Q8N0K8:Q8N0K9:Q8N0L0:Q8N0L1:Q8N0L2:Q8N0L3:Q8N0L4:Q8N0L5:Q8N0L6:Q8N0L7:Q8N0L8:Q8N0L9:Q8N0M0:Q8N0M1:Q8N0M2:Q8N0M3:Q9TVS2:Q9TWC0:Q9TXG0:Q9TYD6:Q9U0F8:Q9U5I2:Q9U5Q9:Q9U612:Q9U6L9:Q9U9B5:Q9XZB9:Q9XZN8:Q9XZN9:Q9XZP0:Q9XZP1:Q9Y018:Q9Y019:Q9Y0D6:Q9NA03:Q9NAS3:Q9NBX9:Q9NBY0:Q9NBY1:Q9NBY2:Q9NBY3:Q9NBY4:Q9NBY5:Q9NBY6:Q9NBY7:Q9NBY8:Q9NBY9:Q9NBZ0:Q9NBZ1:Q9NBZ2:Q9NBZ3:Q9NBZ4:Q9NBZ5:Q9NBZ6:Q9NBZ7:Q9NBZ8:Q9NBZ9:Q9NC00:Q9NC01:Q9NC02:Q9NC03:Q9NC04:Q9NC05:Q9NC06:Q9NC07:Q9NC08:Q9NC09:Q9NC10:Q9NC11:Q9NC12:Q9NC13:Q9NC14:Q9NC15:Q9NC16:Q9NC17:Q9NC18:Q9NC19:Q9NC20:Q9NC21:Q9NC22:Q9NC23:Q9NC24:Q9NC25:Q9NC26:Q9NC27:Q9NC28:Q9NC29:Q9NC30:Q9NC31:Q9NC32:Q9NC33:Q9NC34:Q9NC35:Q9NC36:Q9NC37:Q9NC38:Q9NC39:Q9NC40:Q9NC41:Q9NC42:Q9NC43:Q9NC44:Q9NC45:Q9NC46:Q9NC47:Q9NC48:Q9NC49:Q9NC50:Q9NC51:Q9NC52:Q9NC53:Q9NC54:Q9NC55:Q9NC56:Q9NC57:Q9NC58:Q9NC59:Q9NC60:Q9NG06:Q9NG07:Q9NG08:Q9NG09:Q9NJ12:Q9BMB2:Q9BME5:Q9BMF8:Q9BML9:Q9GR83:Q94695:Q95PD6:Q95UU0:Q95V17:Q95V64:Q95YG5:Q963K0:Q966R4:Q966S3:Q967H7:Q968U3:Q968U4:Q968U5:Q8T4J7:Q8T4J8:Q8T6A7:Q8T6P7:Q8T8D0:Q7JIS3:Q7JIS4:Q7JIS5:Q7JIS6:Q7JIS7:Q7JIS8:Q7JIS9:Q7JIT0:Q7JIT1:Q28539:Q28916:Q9GJV1:Q9GJV2:Q9GJV3:Q9GMH3:O03989:O04115:O22011:O23951:O48669:O64457:O65063:O65204:O65317:O81221:O96713:P93485:P93633:P93634:P93635:P93636:P93637:P93638:P93639:P93775:P94018:P94096:Q6I6J8:Q6JXH3:Q6JXH4:Q6JXH5:Q6JXH6:Q6JXH7:Q6JXH8:Q6L655:Q6PX70:Q6PZE5:Q6TDT2:Q6TER2:Q6TP34:Q6UDA0:Q6YNE7:Q71T19:Q75LK6:Q766D6:Q76D36:Q76D37:Q76K86:Q7DMB2:Q7G144:Q7G145:Q7X9B5:Q7XAK3:Q7XAT4:Q7XAT5:Q7XZI7:Q7XZI8:Q7XZI9:Q7XZJ0:Q7XZJ1:Q7XZJ2:Q7XZJ3:Q7XZJ4:Q7XZJ5:Q7XZJ6:Q7XZJ7:Q7XZJ8:Q7XZJ9:Q7XZK0:Q7XZK1:Q40656:Q40946:Q40947:Q40952:Q40981:Q41211:Q43471:Q84JJ5:Q84KL8:Q84KM1:Q84KM3:Q84KM4:Q84KM5:Q84KM6:Q84KN0:Q84KN2:Q84KN9:Q84LA4:Q84MH6:Q84QI1:Q852Q7:Q8GU33:Q8GU34:Q8GUQ6:Q8GZE2:Q8GZT1:Q8H0D0:Q8H0E3:Q8H0E4:Q8H0E5:Q8H0E6:Q8H1A1:Q8H1L9:Q8H1Y3:Q8H6A3:Q8LP74:Q9SAR7:Q9SAR8:Q9SLY3:Q9SPI7:Q9SSU4:Q9SWF3:Q9SWW7:Q9SWW8:Q9SWW9:Q9SWY0:Q9SXV5:Q9XHH1:Q9ZQT0:Q9ZRW1:Q9ZSD7:Q9ZTP9:Q9LKG2:Q9LKG3:Q9LKG5:Q9M729:Q9AXK4:Q9FNT9:Q9FNU0:Q9FT34:Q9FUG1:Q9FUG2:Q9FUS4:Q9FUV0:Q9FUV1:Q9FUV2:Q9FUV3:Q9FUV4:Q9FZ16:Q9FZL7:Q93XI7:Q947D0:Q948X5:Q94ET5:Q94G12:Q94GX5:Q94IG8:Q94IG9:Q94IH0:Q94IH1:Q94IH2:Q94IH3:Q94IH4:Q96405:Q96406:Q96438:Q96439:Q96440:Q96441:Q96442:Q96443:Q96444:Q96445:Q96446:Q96447:Q96448:Q8S3L4:Q8S3L5:Q8S4R2:Q8W226:Q6F4H4:Q6F5I1:Q8BF61:Q8BF62:O93402:Q6XNL8:Q6YI33:Q6GXE6:Q9YGY6:Q9PVN1:Q9DF22:Q9DFB8:Q90WC5:Q90YX9:Q91037:AAQ88309:AAQ89578:AAF34686:CAC28718:BAC67664:BAC67664:AAQ24502:AAQ24838:BAC82632:BAC82633:AAL60594:AAQ74875:BAC99043:AAQ92368:BAC98507:CAE01402:CAE01403:CAE01404:CAE01405:CAE01406:CAE01407:CAE01408:CAE01409:CAE01410:AAQ81898:AAQ81899:AAQ81900:AAQ81901:AAQ81902:AAQ81903:AAQ81904:AAQ81905:AAQ81906:AAQ81907:AAQ81908:AAQ81909:AAQ81910:AAQ81911:AAQ87935:AAQ87936:AAQ87937:AAQ87938:BAC55128:AAQ99154:AAR01976:AAO23661:AAR11389:AAR11390:AAR11391:AAR13285:AAR13286:AAR13287:AAQ14245:AAR13014:AAR29059:AAR83295:AAQ55798:AAQ55799:AAQ55800:AAQ55801:AAQ55802:AAQ55803:AAQ55804:AAQ55805:AAQ55806:AAQ55807:BAD02941:AAN65430:AAR88397:AAR88568
phosphatidylinositol 4-phosphate 5 kinase        not opted             177      1.288   SVM        Q8SSC0:Q94544:O13010:Q70Z13:Q9SLG9:Q9SUI2:Q8UUU1
SPIN90                                           not opted             182      1.207   SVM        SP90_HUMAN:SP90_MOUSE
actin                                            not opted             186      0.434   SVM        ACT_ACECL:ACT_ACHBI:ACT_AJECA:ACT_BIOGL:ACT_BOTCI:ACT_BRUMA:ACT_CALFI:ACT_CANAL:ACT_CARMA:ACT_CHERU:ACT_CHLRE:ACT_CHOCR:ACT_COLSC:ACT_COSCS:ACT_CRAGI:ACT_CRAVI:ACT_CRYNE:ACT_CRYPV:ACT_CYAME:ACT_CANDU:ACT_COPCI:ACT_CANGA:ACT1_DICDI:ACT_DICVI:ACT_ENTHI:ACT_EXODE:ACT_FUCDI:ACT_FUCVE:ACT_GIALA:ACT_KLULA:ACT_LEIMA:ACT_LUMRU:ACT_MAYDE:ACT_MESVI:ACT_NEUCR:ACT_PHARH:ACT_PHYME:ACT_PICAN:ACT_PICPA:ACT_PINCO:ACT_PINPS:ACT_PROCL:ACT_PUCGR:ACT_SCHDU:ACT_SCHPO:ACT_SPOLI:ACT_SACBA:ACT1_TOBAC:ACT_THELA:ACT_TOXGO:ACT_TRIRE:ACT_TRYCR:ACT_VOLCA:ACT_YARLI:ACT_YEAST:O14449:O93786:Q6JEI6:Q6JEI7:Q6JEI8:Q6JEI9:Q6JEJ1:Q6JEJ2:Q6JEJ3:Q6JEJ4:Q6JEJ5:Q6JEJ6:Q6JEJ7:Q6JEJ8:Q6JL98:Q6QDC4:Q6QUM1:Q6SKM1:Q6SKM2:Q6SKM3:Q6SKM4:Q6SKM5:Q6SKM6:Q6SKM7:Q6SKM8:Q6SKM9:Q6SKN0:Q6SKN1:Q6SKN2:Q6SKN3:Q6SKN4:Q6SKN5:Q6SKN6:Q6SKN7:Q6SKN8:Q6SKN9:Q6SKP0:Q6SKP1:Q6SKP2:Q6SKP3:Q6TCF2:Q6UBD5:Q6UBD6:Q6UBD7:Q6X4A4:Q6X4A5:Q6X4A6:Q6X4A7:Q6X4A8:Q6X4A9:Q6X4B0:Q6X4B1:Q6X4B2:Q6X4B3:Q6X4B4:Q6X4B5:Q6X4B6:Q6X4B7:Q6X4B8:Q6X4B9:Q6X4C0:Q6X4C1:Q70L62:Q70L63:Q70L64:Q70L65:Q70L66:Q70L67:Q70L68:Q70L69:Q70L70:Q7LLJ4:Q7LLJ5:Q7LLJ6:Q7LLJ7:Q7LTM6:Q7LTM7:Q7LTM8:Q7LTM9:Q7LTN0:Q7LTN1:Q7LTN2:Q7LTN3:Q7LTN4:Q7LTN5:Q7LTN6:Q7LTN7:Q7LTN8:Q7LTN9:Q7LTP0:Q7LTP1:Q7LTP2:Q7LTP3:Q7LTP4:Q7LTP5:Q7LTP6:Q7LTP7:Q7S7R0:Q6H196:Q6H197:Q7Z8L2:Q7Z9A0:Q7Z9A1:Q7Z9A2:Q7Z9A3:Q7Z9A4:Q7Z9A5:Q7Z9A6:Q7Z9A7:Q7Z9A8:Q7Z9A9:Q7Z9B0:Q7Z9B1:Q7Z9B2:Q7Z9B3:Q7Z9B4:Q7Z9B5:Q7Z9B6:Q7Z9B7:Q7Z9B8:Q7Z9B9:Q7Z9C0:Q7Z9C1:Q7Z9C2:Q7Z9C3:Q7Z9C4:Q7Z9C5:Q7Z9C6:Q7Z9C7:Q7Z9C8:Q7Z9C9:Q7Z9D0:Q7Z9D1:Q7Z9D2:Q7Z9D3:Q7Z9D4:Q7Z9D5:Q7Z9D6:Q7Z9D7:Q7Z9D8:Q7Z9D9:Q7Z9E0:Q7Z9E1:Q7Z9E2:Q7Z9E3:Q7Z9E4:Q7Z9E5:Q7Z9E6:Q7Z9E7:Q7Z9E8:Q7Z9E9:Q7Z9F0:Q7Z9F1:Q7Z9F2:Q7Z9F3:Q7Z9F4:Q7Z9F5:Q7Z9F6:Q7Z9F7:Q7Z9F8:Q7Z9F9:Q7Z9G0:Q7Z9G1:Q7Z9G2:Q7Z9G3:Q7Z9G4:Q7Z9G5:Q7Z9G6:Q7Z9G7:Q7Z9G8:Q7Z9G9:Q7Z9H0:Q7Z9H1:Q7Z9H2:Q7Z9H3:Q7Z9H4:Q7Z9H5:Q7Z9H6:Q7Z9S3:Q7Z9S4:Q7Z9S5:Q7Z9S6:Q7Z9S7:Q7Z9S8:Q7Z9S9:Q7Z9T0:Q7Z9T1:Q7Z9T2:Q7Z9T3:Q7Z9T4:Q7Z9T5:Q7Z9T6:Q7Z9T7:Q7Z9T8:Q7Z9T9:Q7Z9U0:Q7Z9U1:Q7Z9U2:Q7Z9U3:Q7Z9U4:Q7Z9U5:Q7Z9U6:Q7Z9U7:Q7Z9U8:Q7Z9U9:Q7Z9V0:Q7Z9V1:Q876Z3:Q8J0T3:Q8J169:Q8J170:Q8J1L5:Q8J1M4:Q9URI4:Q9UVZ6:Q9UVZ7:Q9Y8E7:Q9HDM2:Q9HDM3:Q9HDM4:Q9HDM5:Q9HDM6:Q9HDM7:Q9HDM8:Q9HDM9:Q9HF13:Q9HF14:Q9HF15:Q9HF16:Q9HF17:Q9HGQ8:Q9HGQ9:Q9P317:Q9P318:Q9P337:Q9P348:Q9P3W8:Q9P3W9:Q9P3X0:Q9P3X1:Q9P3X2:Q9P3X3:Q9P3X4:Q9P3X5:Q9P3X6:Q9P3Y8:Q9P3Y9:Q9P3Z0:Q9P3Z1:Q9P3Z2:Q9P3Z4:Q9P3Z6:Q9P3Z7:Q9P3Z9:Q9P400:Q9P401:Q9P402:Q9P404:Q9P405:Q9P409:Q9P410:Q9P455:Q9P906:Q9P907:Q9P908:Q9P909:Q9P910:Q9P911:Q9P912:Q9P913:Q9P914:Q9P915:Q9P916:Q9P917:Q9C138:Q9C139:Q9C142:Q9C143:Q9C146:Q9C147:Q9C149:Q9C151:Q9C152:Q9C153:Q9C1U2:Q9C1U3:Q9C1U9:Q9C1V0:Q9C1V1:Q9C1V2:Q9C1V3:Q9C1V5:Q9C1V8:Q9C1V9:Q9C1W0:Q9C1X7:Q9C1X8:Q9C1X9:Q9C1Y0:Q9C1Y1:Q9C1Y2:Q9C1Y3:Q9C1Y4:Q9C1Y5:Q9C1Y6:Q9C1Y7:Q9C1Y8:Q9C1Y9:Q9C1Z0:Q9C200:Q9C201:Q9C202:Q9C203:Q9C204:Q9C205:Q9C207:Q9C2S4:Q9C2S5:Q9C2S6:Q9C2S7:Q9C2S8:Q9C2S9:Q9C2T0:Q9C2T1:Q9C2T2:Q9C2T3:Q9C2T4:Q9C2T5:Q9C2T6:Q9C2T7:Q9C2T8:Q9C2T9:Q9C2U2:Q9C2U3:Q9C2U4:Q9C2U5:Q9C2U6:Q9C2U7:Q9C2V0:Q9C2V1:Q9C2V2:Q9C2V3:Q9C2V4:Q9C2V5:Q9C2V6:Q9C2V7:Q9C2V8:Q9C2V9:Q9C2W0:Q9C2X1:Q9C2X2:Q9C2X3:Q9C2X4:Q9C2X9:Q9C2Y0:Q9C2Y2:Q9C2Y3:Q9C2Y7:Q9C2Y8:Q9C2Z1:Q9C2Z3:Q9C2Z4:Q9C2Z5:Q9C2Z6:Q9C2Z7:Q9C2Z8:Q9C2Z9:Q9C300:Q9C301:Q9C302:Q9C303:Q9C304:Q9C305:Q9C306:Q9C307:Q9C308:Q9C309:Q9C310:Q9C311:Q9C312:Q9C313:Q9C314:Q9C315:Q9C316:Q9C317:Q9C318:Q9C319:Q9C320:Q9C321:Q9C322:Q9C323:Q9C324:Q9C325:Q9C326:Q9C327:Q9C328:Q9C329:Q9C330:Q9C331:Q9C332:Q9C333:Q9C334:Q9C335:Q9C336:Q9C337:Q9C338:Q9C339:Q9C340:Q9C341:Q9C342:Q9C343:Q9C344:Q9C345:Q9C346:Q9C347:Q9C348:Q9C349:Q9C350:Q9C351:Q9C352:Q9C353:Q9C354:Q9C355:Q9C356:Q9C357:Q9C358:Q9C359:Q9C360:Q9C361:Q9C362:Q9C363:Q9C364:Q9C365:Q9C366:Q9C367:Q9C368:Q9C369:Q9C370:Q9C371:Q9C372:Q9C373:Q9C374:Q9C375:Q9C376:Q9C377:Q9C378:Q9C379:Q9C380:Q9C381:Q9C382:Q9C383:Q9C384:Q9C385:Q9C386:Q9C387:Q9C388:Q9C389:Q9C390:Q9C391:Q9C392:Q9C393:Q9C394:Q9C395:Q9C396:Q9C397:Q9C398:Q9C399:Q9C3A0:Q9C3A1:Q9C3A2:Q9C3A3:Q9C3A4:Q9C3A5:Q9C3A6:Q9C3A7:Q9C3A8:Q9C3A9:Q9C3B0:Q9C3B1:Q9C3B2:Q9C3B3:Q9C3B4:Q9C3B5:Q9C3B6:Q9C3B7:Q9C3B8:Q9C3B9:Q9C3C0:Q9C3C1:Q9C3C2:Q9C3C3:Q9C3C4:Q9C3C5:Q9C3C6:Q9C3C7:Q9C3C8:Q9C3C9:Q9C3D0:Q9C3D1:Q9C3D2:Q9C3D3:Q9C3D4:Q9C3D5:Q9C3D6:Q9C3D7:Q9C3D8:Q9C3D9:Q9C3E0:Q9C3E1:Q9C3E2:Q9C3E3:Q9C3E4:Q9C3E5:Q9C3E6:Q9C3E7:Q9C3E8:Q9C3E9:Q9C3F0:Q9C3F1:Q9C3F2:Q9C3F3:Q9C3F4:Q9C3F5:Q9C3F6:Q9C3F7:Q9C3F8:Q9C3F9:Q9C3G0:Q9C3G1:Q9C3G2:Q9C3G3:Q9C3G4:Q9C3G5:Q9C3G6:Q9C3G7:Q9C3G8:Q9C3G9:Q9C3H0:Q9C3H1:Q9C3H2:Q9C3H3:Q9C3H4:Q9C3H5:Q9C3H6:Q9C3H7:Q9C3H8:Q9C3H9:Q9C3I0:Q9C3I1:Q9C3I2:Q9C3I3:Q9C3I4:Q9C3I5:Q9C3I6:Q9C3I7:Q9C3I8:Q9C3I9:Q9C3J0:Q9C3J1:Q9C3J2:Q9C3J3:Q9C3J4:Q9C3J5:Q9C3J6:Q9C3J7:Q9C3J8:Q9C3J9:Q9C3K0:Q9C3K1:Q9C3K2:Q9C3K3:Q9C3K4:Q9C3K5:Q9C3K6:Q9C3K7:Q9C3K8:Q9C3K9:Q9C3L0:Q9C3L1:Q9C3L2:Q9C3L3:Q9C3L4:Q9C3L5:Q9C3L6:Q9C3L7:Q9C3L8:Q9C3L9:Q9C3M0:Q9C3M1:Q9C3M2:Q9C3M3:Q9C3M4:Q9C3M5:Q9C3M6:Q9C3M7:Q9C3M8:Q9C3M9:Q9C3N0:Q9C3N1:Q9C3N2:Q9C3N3:Q9C3N4:Q9C3N5:Q9C3N6:Q9C3N7:Q9C3N8:Q9C3N9:Q9C3P0:Q9C3P1:Q9C3P2:Q9C3P3:Q9C3P4:Q9C3P5:Q9C3P6:Q9C3P7:Q9C3P8:Q9C3P9:Q9C3Q0:Q9C3Q1:Q9C3Q2:Q9C3Q3:Q9C3Q4:Q9C3Q5:Q9C3Q6:Q9C3Q7:Q9C3Q8:Q9C3Q9:Q9C3R0:Q9C3R1:Q9C3R2:Q9C3R3:Q9C3R4:Q9C3R5:Q9C3R6:Q9C3R7:Q9C3R8:Q9C3R9:Q9C3S0:Q9C3S1:Q9C3S2:Q9C3S3:Q9C3S4:Q9C3S5:Q9C3S6:Q9C3S7:Q9C3S8:Q9C3S9:Q9C3T0:Q9C3T1:Q9C3T2:Q9C3T3:Q9C3T4:Q9C3T5:Q9C3T6:Q9C3T7:Q9C3T8:Q9C3T9:Q9C3U0:Q9C3U1:Q9C3U2:Q9C3U3:Q9C3U4:Q9C3U5:Q9C3U6:Q9C3U7:Q9C3U8:Q9C3U9:Q9C3V0:Q9C3V1:Q9C3V2:Q9C3V3:Q9C3V4:Q9C3V5:Q9C3V6:Q9C3V7:Q9C3V8:Q9C3V9:Q9C3W0:Q9C3W1:Q9C3W2:Q9C3W3:Q9C3W4:Q9C3W5:Q9C3W6:Q9C3W7:Q9C3W8:Q9C3W9:Q9C3X0:Q9C3X1:Q9C3X2:Q9C3X3:Q9C3X4:Q9C3X5:Q9C3X6:Q9C3X7:Q9C3X8:Q9C3X9:Q9C3Y0:Q9C3Y1:Q9C3Y2:Q9C3Y3:Q9C490:Q9C491:Q9C492:Q9C493:Q9C494:Q96TS4:Q96TS7:Q96TS8:Q96TS9:Q96TT0:Q96TT1:Q96TT2:Q96TT3:Q96TT4:Q96TT5:Q96TT6:Q96V49:Q96VV9:Q96VW0:Q96VW1:Q96VW2:Q96VW3:Q96VW4:Q96VW5:Q96VW6:Q96VW7:Q96VW8:Q96VW9:Q96VX0:Q96VX1:Q96VX2:Q96VX3:Q96VX4:Q96VX5:Q96VX6:Q96VX7:Q96VX8:Q96VX9:Q96VY0:Q96VY1:Q96VY2:Q96VY3:Q96VY4:Q96VY5:Q96VY6:Q96VY7:Q96WI2:Q96WI3:Q96WI4:Q96WI5:Q96WK2:Q96WK4:Q96WY5:Q96WY6:Q8TG64:Q8TGW1:Q8X127:Q8X128:Q8X1P7:Q8X1P8:Q8X1P9:Q8X1Q0:Q8X1Q1:Q8X1Q2:Q8X1Q3:Q8X1Q4:Q8X1Q5:Q8X1Q6:Q8X1Q7:Q8X1Q8:Q8X1Q9:Q8X1R0:Q8X1R1:Q8X1R2:Q8X1R3:Q8X1R4:Q8X1R5:Q6DN93:Q6DN94:O15560:O36003:O96373:Q8SWN8:Q69BM6:Q69BM7:Q69BM8:Q69BM9:Q69BN0:Q69BN1:Q69BN2:Q69BN3:Q69BN4:Q69BN5:Q69BN6:Q69BN7:Q69BN8:Q69BN9:Q69BP0:Q69BP1:Q69BP2:Q69BP3:O02562:O15593:O17477:O18677:O61569:O76493:O76950:O77444:O96104:O96540:O96543:O96778:O96864:P90623:P91877:P91881:Q16942:Q23856:Q25665:Q6JE12:Q6JE13:Q6JE14:Q6JUF1:Q6JUF2:Q6JXH9:Q6JXI0:Q6JXI1:Q6JXI2:Q6JXI3:Q6JXI4:Q6PTC1:Q6PTC2:Q6QAN2:Q6QD58:Q6QUV6:Q6R8F9:Q6RYC7:Q6SQL0:Q6SQL1:Q6SQL2:Q6SQL3:Q6SQL4:Q6SQL5:Q6SQL6:Q6SQL7:Q6SQL8:Q6SQL9:Q6SQM0:Q6SQM1:Q6SR52:Q6T599:Q6T5A0:Q6T5A1:Q6TP33:Q6TY06:Q6U1K1:Q6UUX0:Q6VBE4:Q6VQP9:Q6WE46:Q6WE47:Q6WE48:Q6WE49:Q6WE50:Q6WE51:Q6WE52:Q6WE53:Q6WE54:Q6WE55:Q6X4V4:Q6X4W2:Q6X4W3:Q6YAT7:Q6ZYL2:Q71TT8:Q76BI5:Q76IH7:Q76L00:Q76L01:Q76L02:Q7JND9:Q7JNQ7:Q7KXS8:Q7M3Y5:Q7RME1:Q7RR33:Q7RTH2:Q27119:Q27120:Q27201:Q27264:Q7YTV5:Q7YZD7:Q7Z001:Q7Z0V7:Q86GJ1:Q86M27:Q86PP6:Q86R54:Q86R55:Q86R56:Q86R57:Q86R58:Q86R59:Q86R60:Q86R61:Q86R62:Q86R63:Q86R64:Q86R65:Q86R96:Q86SB7:Q8I2A2:Q8I4X0:Q8I921:Q8I9W1:Q8I9W2:Q8I9W3:Q8I9W4:Q8I9W5:Q8I9W6:Q8I9W7:Q8I9W8:Q8I9W9:Q8I9X0:Q8I9X1:Q8I9X2:Q8I9X3:Q8I9X4:Q8I9X5:Q8I9X6:Q8I9X7:Q8I9X8:Q8I9X9:Q8I9Y0:Q8I9Y1:Q8I9Y2:Q8I9Y3:Q8I9Y4:Q8I9Y5:Q8I9Y6:Q8I9Y7:Q8I9Y8:Q8I9Y9:Q8I9Z0:Q8I9Z1:Q8I9Z2:Q8I9Z3:Q8I9Z4:Q8I9Z5:Q8I9Z6:Q8I9Z7:Q8I9Z8:Q8I9Z9:Q8IA00:Q8IA01:Q8IAC1:Q8IAC3:Q8ISA3:Q8ISR2:Q8IT74:Q8MTG0:Q8MWR3:Q8N0K7:Q8N0K8:Q8N0K9:Q8N0L0:Q8N0L1:Q8N0L2:Q8N0L3:Q8N0L4:Q8N0L5:Q8N0L6:Q8N0L7:Q8N0L8:Q8N0L9:Q8N0M0:Q8N0M1:Q8N0M2:Q8N0M3:Q9TVS2:Q9TWC0:Q9TXG0:Q9TYD6:Q9U0F8:Q9U5I2:Q9U5Q9:Q9U612:Q9U6L9:Q9U9B5:Q9XZB9:Q9XZN8:Q9XZN9:Q9XZP0:Q9XZP1:Q9Y018:Q9Y019:Q9Y0D6:Q9NA03:Q9NAS3:Q9NBX9:Q9NBY0:Q9NBY1:Q9NBY2:Q9NBY3:Q9NBY4:Q9NBY5:Q9NBY6:Q9NBY7:Q9NBY8:Q9NBY9:Q9NBZ0:Q9NBZ1:Q9NBZ2:Q9NBZ3:Q9NBZ4:Q9NBZ5:Q9NBZ6:Q9NBZ7:Q9NBZ8:Q9NBZ9:Q9NC00:Q9NC01:Q9NC02:Q9NC03:Q9NC04:Q9NC05:Q9NC06:Q9NC07:Q9NC08:Q9NC09:Q9NC10:Q9NC11:Q9NC12:Q9NC13:Q9NC14:Q9NC15:Q9NC16:Q9NC17:Q9NC18:Q9NC19:Q9NC20:Q9NC21:Q9NC22:Q9NC23:Q9NC24:Q9NC25:Q9NC26:Q9NC27:Q9NC28:Q9NC29:Q9NC30:Q9NC31:Q9NC32:Q9NC33:Q9NC34:Q9NC35:Q9NC36:Q9NC37:Q9NC38:Q9NC39:Q9NC40:Q9NC41:Q9NC42:Q9NC43:Q9NC44:Q9NC45:Q9NC46:Q9NC47:Q9NC48:Q9NC49:Q9NC50:Q9NC51:Q9NC52:Q9NC53:Q9NC54:Q9NC55:Q9NC56:Q9NC57:Q9NC58:Q9NC59:Q9NC60:Q9NG06:Q9NG07:Q9NG08:Q9NG09:Q9NJ12:Q9BMB2:Q9BME5:Q9BMF8:Q9BML9:Q9GR83:Q94695:Q95PD6:Q95UU0:Q95V17:Q95V64:Q95YG5:Q963K0:Q966R4:Q966S3:Q967H7:Q968U3:Q968U4:Q968U5:Q8T4J7:Q8T4J8:Q8T6A7:Q8T6P7:Q8T8D0:Q7JIS3:Q7JIS4:Q7JIS5:Q7JIS6:Q7JIS7:Q7JIS8:Q7JIS9:Q7JIT0:Q7JIT1:Q28539:Q28916:Q9GJV1:Q9GJV2:Q9GJV3:Q9GMH3:O03989:O04115:O22011:O23951:O48669:O64457:O65063:O65204:O65317:O81221:O96713:P93485:P93633:P93634:P93635:P93636:P93637:P93638:P93639:P93775:P94018:P94096:Q6I6J8:Q6JXH3:Q6JXH4:Q6JXH5:Q6JXH6:Q6JXH7:Q6JXH8:Q6L655:Q6PX70:Q6PZE5:Q6TDT2:Q6TER2:Q6TP34:Q6UDA0:Q6YNE7:Q71T19:Q75LK6:Q766D6:Q76D36:Q76D37:Q76K86:Q7DMB2:Q7G144:Q7G145:Q7X9B5:Q7XAK3:Q7XAT4:Q7XAT5:Q7XZI7:Q7XZI8:Q7XZI9:Q7XZJ0:Q7XZJ1:Q7XZJ2:Q7XZJ3:Q7XZJ4:Q7XZJ5:Q7XZJ6:Q7XZJ7:Q7XZJ8:Q7XZJ9:Q7XZK0:Q7XZK1:Q40656:Q40946:Q40947:Q40952:Q40981:Q41211:Q43471:Q84JJ5:Q84KL8:Q84KM1:Q84KM3:Q84KM4:Q84KM5:Q84KM6:Q84KN0:Q84KN2:Q84KN9:Q84LA4:Q84MH6:Q84QI1:Q852Q7:Q8GU33:Q8GU34:Q8GUQ6:Q8GZE2:Q8GZT1:Q8H0D0:Q8H0E3:Q8H0E4:Q8H0E5:Q8H0E6:Q8H1A1:Q8H1L9:Q8H1Y3:Q8H6A3:Q8LP74:Q9SAR7:Q9SAR8:Q9SLY3:Q9SPI7:Q9SSU4:Q9SWF3:Q9SWW7:Q9SWW8:Q9SWW9:Q9SWY0:Q9SXV5:Q9XHH1:Q9ZQT0:Q9ZRW1:Q9ZSD7:Q9ZTP9:Q9LKG2:Q9LKG3:Q9LKG5:Q9M729:Q9AXK4:Q9FNT9:Q9FNU0:Q9FT34:Q9FUG1:Q9FUG2:Q9FUS4:Q9FUV0:Q9FUV1:Q9FUV2:Q9FUV3:Q9FUV4:Q9FZ16:Q9FZL7:Q93XI7:Q947D0:Q948X5:Q94ET5:Q94G12:Q94GX5:Q94IG8:Q94IG9:Q94IH0:Q94IH1:Q94IH2:Q94IH3:Q94IH4:Q96405:Q96406:Q96438:Q96439:Q96440:Q96441:Q96442:Q96443:Q96444:Q96445:Q96446:Q96447:Q96448:Q8S3L4:Q8S3L5:Q8S4R2:Q8W226:Q6F4H4:Q6F5I1:Q8BF61:Q8BF62:O93402:Q6XNL8:Q6YI33:Q6GXE6:Q9YGY6:Q9PVN1:Q9DF22:Q9DFB8:Q90WC5:Q90YX9:Q91037:AAQ88309:AAQ89578:AAF34686:CAC28718:BAC67664:BAC67664:AAQ24502:AAQ24838:BAC82632:BAC82633:AAL60594:AAQ74875:BAC99043:AAQ92368:BAC98507:CAE01402:CAE01403:CAE01404:CAE01405:CAE01406:CAE01407:CAE01408:CAE01409:CAE01410:AAQ81898:AAQ81899:AAQ81900:AAQ81901:AAQ81902:AAQ81903:AAQ81904:AAQ81905:AAQ81906:AAQ81907:AAQ81908:AAQ81909:AAQ81910:AAQ81911:AAQ87935:AAQ87936:AAQ87937:AAQ87938:BAC55128:AAQ99154:AAR01976:AAO23661:AAR11389:AAR11390:AAR11391:AAR13285:AAR13286:AAR13287:AAQ14245:AAR13014:AAR29059:AAR83295:AAQ55798:AAQ55799:AAQ55800:AAQ55801:AAQ55802:AAQ55803:AAQ55804:AAQ55805:AAQ55806:AAQ55807:BAD02941:AAN65430:AAR88397:AAR88568
SPIN90                                           not opted             195      0.971   SVM        SP90_HUMAN:SP90_MOUSE
actin                                            not opted             201      1.026   SVM        ACT_ACECL:ACT_ACHBI:ACT_AJECA:ACT_BIOGL:ACT_BOTCI:ACT_BRUMA:ACT_CALFI:ACT_CANAL:ACT_CARMA:ACT_CHERU:ACT_CHLRE:ACT_CHOCR:ACT_COLSC:ACT_COSCS:ACT_CRAGI:ACT_CRAVI:ACT_CRYNE:ACT_CRYPV:ACT_CYAME:ACT_CANDU:ACT_COPCI:ACT_CANGA:ACT1_DICDI:ACT_DICVI:ACT_ENTHI:ACT_EXODE:ACT_FUCDI:ACT_FUCVE:ACT_GIALA:ACT_KLULA:ACT_LEIMA:ACT_LUMRU:ACT_MAYDE:ACT_MESVI:ACT_NEUCR:ACT_PHARH:ACT_PHYME:ACT_PICAN:ACT_PICPA:ACT_PINCO:ACT_PINPS:ACT_PROCL:ACT_PUCGR:ACT_SCHDU:ACT_SCHPO:ACT_SPOLI:ACT_SACBA:ACT1_TOBAC:ACT_THELA:ACT_TOXGO:ACT_TRIRE:ACT_TRYCR:ACT_VOLCA:ACT_YARLI:ACT_YEAST:O14449:O93786:Q6JEI6:Q6JEI7:Q6JEI8:Q6JEI9:Q6JEJ1:Q6JEJ2:Q6JEJ3:Q6JEJ4:Q6JEJ5:Q6JEJ6:Q6JEJ7:Q6JEJ8:Q6JL98:Q6QDC4:Q6QUM1:Q6SKM1:Q6SKM2:Q6SKM3:Q6SKM4:Q6SKM5:Q6SKM6:Q6SKM7:Q6SKM8:Q6SKM9:Q6SKN0:Q6SKN1:Q6SKN2:Q6SKN3:Q6SKN4:Q6SKN5:Q6SKN6:Q6SKN7:Q6SKN8:Q6SKN9:Q6SKP0:Q6SKP1:Q6SKP2:Q6SKP3:Q6TCF2:Q6UBD5:Q6UBD6:Q6UBD7:Q6X4A4:Q6X4A5:Q6X4A6:Q6X4A7:Q6X4A8:Q6X4A9:Q6X4B0:Q6X4B1:Q6X4B2:Q6X4B3:Q6X4B4:Q6X4B5:Q6X4B6:Q6X4B7:Q6X4B8:Q6X4B9:Q6X4C0:Q6X4C1:Q70L62:Q70L63:Q70L64:Q70L65:Q70L66:Q70L67:Q70L68:Q70L69:Q70L70:Q7LLJ4:Q7LLJ5:Q7LLJ6:Q7LLJ7:Q7LTM6:Q7LTM7:Q7LTM8:Q7LTM9:Q7LTN0:Q7LTN1:Q7LTN2:Q7LTN3:Q7LTN4:Q7LTN5:Q7LTN6:Q7LTN7:Q7LTN8:Q7LTN9:Q7LTP0:Q7LTP1:Q7LTP2:Q7LTP3:Q7LTP4:Q7LTP5:Q7LTP6:Q7LTP7:Q7S7R0:Q6H196:Q6H197:Q7Z8L2:Q7Z9A0:Q7Z9A1:Q7Z9A2:Q7Z9A3:Q7Z9A4:Q7Z9A5:Q7Z9A6:Q7Z9A7:Q7Z9A8:Q7Z9A9:Q7Z9B0:Q7Z9B1:Q7Z9B2:Q7Z9B3:Q7Z9B4:Q7Z9B5:Q7Z9B6:Q7Z9B7:Q7Z9B8:Q7Z9B9:Q7Z9C0:Q7Z9C1:Q7Z9C2:Q7Z9C3:Q7Z9C4:Q7Z9C5:Q7Z9C6:Q7Z9C7:Q7Z9C8:Q7Z9C9:Q7Z9D0:Q7Z9D1:Q7Z9D2:Q7Z9D3:Q7Z9D4:Q7Z9D5:Q7Z9D6:Q7Z9D7:Q7Z9D8:Q7Z9D9:Q7Z9E0:Q7Z9E1:Q7Z9E2:Q7Z9E3:Q7Z9E4:Q7Z9E5:Q7Z9E6:Q7Z9E7:Q7Z9E8:Q7Z9E9:Q7Z9F0:Q7Z9F1:Q7Z9F2:Q7Z9F3:Q7Z9F4:Q7Z9F5:Q7Z9F6:Q7Z9F7:Q7Z9F8:Q7Z9F9:Q7Z9G0:Q7Z9G1:Q7Z9G2:Q7Z9G3:Q7Z9G4:Q7Z9G5:Q7Z9G6:Q7Z9G7:Q7Z9G8:Q7Z9G9:Q7Z9H0:Q7Z9H1:Q7Z9H2:Q7Z9H3:Q7Z9H4:Q7Z9H5:Q7Z9H6:Q7Z9S3:Q7Z9S4:Q7Z9S5:Q7Z9S6:Q7Z9S7:Q7Z9S8:Q7Z9S9:Q7Z9T0:Q7Z9T1:Q7Z9T2:Q7Z9T3:Q7Z9T4:Q7Z9T5:Q7Z9T6:Q7Z9T7:Q7Z9T8:Q7Z9T9:Q7Z9U0:Q7Z9U1:Q7Z9U2:Q7Z9U3:Q7Z9U4:Q7Z9U5:Q7Z9U6:Q7Z9U7:Q7Z9U8:Q7Z9U9:Q7Z9V0:Q7Z9V1:Q876Z3:Q8J0T3:Q8J169:Q8J170:Q8J1L5:Q8J1M4:Q9URI4:Q9UVZ6:Q9UVZ7:Q9Y8E7:Q9HDM2:Q9HDM3:Q9HDM4:Q9HDM5:Q9HDM6:Q9HDM7:Q9HDM8:Q9HDM9:Q9HF13:Q9HF14:Q9HF15:Q9HF16:Q9HF17:Q9HGQ8:Q9HGQ9:Q9P317:Q9P318:Q9P337:Q9P348:Q9P3W8:Q9P3W9:Q9P3X0:Q9P3X1:Q9P3X2:Q9P3X3:Q9P3X4:Q9P3X5:Q9P3X6:Q9P3Y8:Q9P3Y9:Q9P3Z0:Q9P3Z1:Q9P3Z2:Q9P3Z4:Q9P3Z6:Q9P3Z7:Q9P3Z9:Q9P400:Q9P401:Q9P402:Q9P404:Q9P405:Q9P409:Q9P410:Q9P455:Q9P906:Q9P907:Q9P908:Q9P909:Q9P910:Q9P911:Q9P912:Q9P913:Q9P914:Q9P915:Q9P916:Q9P917:Q9C138:Q9C139:Q9C142:Q9C143:Q9C146:Q9C147:Q9C149:Q9C151:Q9C152:Q9C153:Q9C1U2:Q9C1U3:Q9C1U9:Q9C1V0:Q9C1V1:Q9C1V2:Q9C1V3:Q9C1V5:Q9C1V8:Q9C1V9:Q9C1W0:Q9C1X7:Q9C1X8:Q9C1X9:Q9C1Y0:Q9C1Y1:Q9C1Y2:Q9C1Y3:Q9C1Y4:Q9C1Y5:Q9C1Y6:Q9C1Y7:Q9C1Y8:Q9C1Y9:Q9C1Z0:Q9C200:Q9C201:Q9C202:Q9C203:Q9C204:Q9C205:Q9C207:Q9C2S4:Q9C2S5:Q9C2S6:Q9C2S7:Q9C2S8:Q9C2S9:Q9C2T0:Q9C2T1:Q9C2T2:Q9C2T3:Q9C2T4:Q9C2T5:Q9C2T6:Q9C2T7:Q9C2T8:Q9C2T9:Q9C2U2:Q9C2U3:Q9C2U4:Q9C2U5:Q9C2U6:Q9C2U7:Q9C2V0:Q9C2V1:Q9C2V2:Q9C2V3:Q9C2V4:Q9C2V5:Q9C2V6:Q9C2V7:Q9C2V8:Q9C2V9:Q9C2W0:Q9C2X1:Q9C2X2:Q9C2X3:Q9C2X4:Q9C2X9:Q9C2Y0:Q9C2Y2:Q9C2Y3:Q9C2Y7:Q9C2Y8:Q9C2Z1:Q9C2Z3:Q9C2Z4:Q9C2Z5:Q9C2Z6:Q9C2Z7:Q9C2Z8:Q9C2Z9:Q9C300:Q9C301:Q9C302:Q9C303:Q9C304:Q9C305:Q9C306:Q9C307:Q9C308:Q9C309:Q9C310:Q9C311:Q9C312:Q9C313:Q9C314:Q9C315:Q9C316:Q9C317:Q9C318:Q9C319:Q9C320:Q9C321:Q9C322:Q9C323:Q9C324:Q9C325:Q9C326:Q9C327:Q9C328:Q9C329:Q9C330:Q9C331:Q9C332:Q9C333:Q9C334:Q9C335:Q9C336:Q9C337:Q9C338:Q9C339:Q9C340:Q9C341:Q9C342:Q9C343:Q9C344:Q9C345:Q9C346:Q9C347:Q9C348:Q9C349:Q9C350:Q9C351:Q9C352:Q9C353:Q9C354:Q9C355:Q9C356:Q9C357:Q9C358:Q9C359:Q9C360:Q9C361:Q9C362:Q9C363:Q9C364:Q9C365:Q9C366:Q9C367:Q9C368:Q9C369:Q9C370:Q9C371:Q9C372:Q9C373:Q9C374:Q9C375:Q9C376:Q9C377:Q9C378:Q9C379:Q9C380:Q9C381:Q9C382:Q9C383:Q9C384:Q9C385:Q9C386:Q9C387:Q9C388:Q9C389:Q9C390:Q9C391:Q9C392:Q9C393:Q9C394:Q9C395:Q9C396:Q9C397:Q9C398:Q9C399:Q9C3A0:Q9C3A1:Q9C3A2:Q9C3A3:Q9C3A4:Q9C3A5:Q9C3A6:Q9C3A7:Q9C3A8:Q9C3A9:Q9C3B0:Q9C3B1:Q9C3B2:Q9C3B3:Q9C3B4:Q9C3B5:Q9C3B6:Q9C3B7:Q9C3B8:Q9C3B9:Q9C3C0:Q9C3C1:Q9C3C2:Q9C3C3:Q9C3C4:Q9C3C5:Q9C3C6:Q9C3C7:Q9C3C8:Q9C3C9:Q9C3D0:Q9C3D1:Q9C3D2:Q9C3D3:Q9C3D4:Q9C3D5:Q9C3D6:Q9C3D7:Q9C3D8:Q9C3D9:Q9C3E0:Q9C3E1:Q9C3E2:Q9C3E3:Q9C3E4:Q9C3E5:Q9C3E6:Q9C3E7:Q9C3E8:Q9C3E9:Q9C3F0:Q9C3F1:Q9C3F2:Q9C3F3:Q9C3F4:Q9C3F5:Q9C3F6:Q9C3F7:Q9C3F8:Q9C3F9:Q9C3G0:Q9C3G1:Q9C3G2:Q9C3G3:Q9C3G4:Q9C3G5:Q9C3G6:Q9C3G7:Q9C3G8:Q9C3G9:Q9C3H0:Q9C3H1:Q9C3H2:Q9C3H3:Q9C3H4:Q9C3H5:Q9C3H6:Q9C3H7:Q9C3H8:Q9C3H9:Q9C3I0:Q9C3I1:Q9C3I2:Q9C3I3:Q9C3I4:Q9C3I5:Q9C3I6:Q9C3I7:Q9C3I8:Q9C3I9:Q9C3J0:Q9C3J1:Q9C3J2:Q9C3J3:Q9C3J4:Q9C3J5:Q9C3J6:Q9C3J7:Q9C3J8:Q9C3J9:Q9C3K0:Q9C3K1:Q9C3K2:Q9C3K3:Q9C3K4:Q9C3K5:Q9C3K6:Q9C3K7:Q9C3K8:Q9C3K9:Q9C3L0:Q9C3L1:Q9C3L2:Q9C3L3:Q9C3L4:Q9C3L5:Q9C3L6:Q9C3L7:Q9C3L8:Q9C3L9:Q9C3M0:Q9C3M1:Q9C3M2:Q9C3M3:Q9C3M4:Q9C3M5:Q9C3M6:Q9C3M7:Q9C3M8:Q9C3M9:Q9C3N0:Q9C3N1:Q9C3N2:Q9C3N3:Q9C3N4:Q9C3N5:Q9C3N6:Q9C3N7:Q9C3N8:Q9C3N9:Q9C3P0:Q9C3P1:Q9C3P2:Q9C3P3:Q9C3P4:Q9C3P5:Q9C3P6:Q9C3P7:Q9C3P8:Q9C3P9:Q9C3Q0:Q9C3Q1:Q9C3Q2:Q9C3Q3:Q9C3Q4:Q9C3Q5:Q9C3Q6:Q9C3Q7:Q9C3Q8:Q9C3Q9:Q9C3R0:Q9C3R1:Q9C3R2:Q9C3R3:Q9C3R4:Q9C3R5:Q9C3R6:Q9C3R7:Q9C3R8:Q9C3R9:Q9C3S0:Q9C3S1:Q9C3S2:Q9C3S3:Q9C3S4:Q9C3S5:Q9C3S6:Q9C3S7:Q9C3S8:Q9C3S9:Q9C3T0:Q9C3T1:Q9C3T2:Q9C3T3:Q9C3T4:Q9C3T5:Q9C3T6:Q9C3T7:Q9C3T8:Q9C3T9:Q9C3U0:Q9C3U1:Q9C3U2:Q9C3U3:Q9C3U4:Q9C3U5:Q9C3U6:Q9C3U7:Q9C3U8:Q9C3U9:Q9C3V0:Q9C3V1:Q9C3V2:Q9C3V3:Q9C3V4:Q9C3V5:Q9C3V6:Q9C3V7:Q9C3V8:Q9C3V9:Q9C3W0:Q9C3W1:Q9C3W2:Q9C3W3:Q9C3W4:Q9C3W5:Q9C3W6:Q9C3W7:Q9C3W8:Q9C3W9:Q9C3X0:Q9C3X1:Q9C3X2:Q9C3X3:Q9C3X4:Q9C3X5:Q9C3X6:Q9C3X7:Q9C3X8:Q9C3X9:Q9C3Y0:Q9C3Y1:Q9C3Y2:Q9C3Y3:Q9C490:Q9C491:Q9C492:Q9C493:Q9C494:Q96TS4:Q96TS7:Q96TS8:Q96TS9:Q96TT0:Q96TT1:Q96TT2:Q96TT3:Q96TT4:Q96TT5:Q96TT6:Q96V49:Q96VV9:Q96VW0:Q96VW1:Q96VW2:Q96VW3:Q96VW4:Q96VW5:Q96VW6:Q96VW7:Q96VW8:Q96VW9:Q96VX0:Q96VX1:Q96VX2:Q96VX3:Q96VX4:Q96VX5:Q96VX6:Q96VX7:Q96VX8:Q96VX9:Q96VY0:Q96VY1:Q96VY2:Q96VY3:Q96VY4:Q96VY5:Q96VY6:Q96VY7:Q96WI2:Q96WI3:Q96WI4:Q96WI5:Q96WK2:Q96WK4:Q96WY5:Q96WY6:Q8TG64:Q8TGW1:Q8X127:Q8X128:Q8X1P7:Q8X1P8:Q8X1P9:Q8X1Q0:Q8X1Q1:Q8X1Q2:Q8X1Q3:Q8X1Q4:Q8X1Q5:Q8X1Q6:Q8X1Q7:Q8X1Q8:Q8X1Q9:Q8X1R0:Q8X1R1:Q8X1R2:Q8X1R3:Q8X1R4:Q8X1R5:Q6DN93:Q6DN94:O15560:O36003:O96373:Q8SWN8:Q69BM6:Q69BM7:Q69BM8:Q69BM9:Q69BN0:Q69BN1:Q69BN2:Q69BN3:Q69BN4:Q69BN5:Q69BN6:Q69BN7:Q69BN8:Q69BN9:Q69BP0:Q69BP1:Q69BP2:Q69BP3:O02562:O15593:O17477:O18677:O61569:O76493:O76950:O77444:O96104:O96540:O96543:O96778:O96864:P90623:P91877:P91881:Q16942:Q23856:Q25665:Q6JE12:Q6JE13:Q6JE14:Q6JUF1:Q6JUF2:Q6JXH9:Q6JXI0:Q6JXI1:Q6JXI2:Q6JXI3:Q6JXI4:Q6PTC1:Q6PTC2:Q6QAN2:Q6QD58:Q6QUV6:Q6R8F9:Q6RYC7:Q6SQL0:Q6SQL1:Q6SQL2:Q6SQL3:Q6SQL4:Q6SQL5:Q6SQL6:Q6SQL7:Q6SQL8:Q6SQL9:Q6SQM0:Q6SQM1:Q6SR52:Q6T599:Q6T5A0:Q6T5A1:Q6TP33:Q6TY06:Q6U1K1:Q6UUX0:Q6VBE4:Q6VQP9:Q6WE46:Q6WE47:Q6WE48:Q6WE49:Q6WE50:Q6WE51:Q6WE52:Q6WE53:Q6WE54:Q6WE55:Q6X4V4:Q6X4W2:Q6X4W3:Q6YAT7:Q6ZYL2:Q71TT8:Q76BI5:Q76IH7:Q76L00:Q76L01:Q76L02:Q7JND9:Q7JNQ7:Q7KXS8:Q7M3Y5:Q7RME1:Q7RR33:Q7RTH2:Q27119:Q27120:Q27201:Q27264:Q7YTV5:Q7YZD7:Q7Z001:Q7Z0V7:Q86GJ1:Q86M27:Q86PP6:Q86R54:Q86R55:Q86R56:Q86R57:Q86R58:Q86R59:Q86R60:Q86R61:Q86R62:Q86R63:Q86R64:Q86R65:Q86R96:Q86SB7:Q8I2A2:Q8I4X0:Q8I921:Q8I9W1:Q8I9W2:Q8I9W3:Q8I9W4:Q8I9W5:Q8I9W6:Q8I9W7:Q8I9W8:Q8I9W9:Q8I9X0:Q8I9X1:Q8I9X2:Q8I9X3:Q8I9X4:Q8I9X5:Q8I9X6:Q8I9X7:Q8I9X8:Q8I9X9:Q8I9Y0:Q8I9Y1:Q8I9Y2:Q8I9Y3:Q8I9Y4:Q8I9Y5:Q8I9Y6:Q8I9Y7:Q8I9Y8:Q8I9Y9:Q8I9Z0:Q8I9Z1:Q8I9Z2:Q8I9Z3:Q8I9Z4:Q8I9Z5:Q8I9Z6:Q8I9Z7:Q8I9Z8:Q8I9Z9:Q8IA00:Q8IA01:Q8IAC1:Q8IAC3:Q8ISA3:Q8ISR2:Q8IT74:Q8MTG0:Q8MWR3:Q8N0K7:Q8N0K8:Q8N0K9:Q8N0L0:Q8N0L1:Q8N0L2:Q8N0L3:Q8N0L4:Q8N0L5:Q8N0L6:Q8N0L7:Q8N0L8:Q8N0L9:Q8N0M0:Q8N0M1:Q8N0M2:Q8N0M3:Q9TVS2:Q9TWC0:Q9TXG0:Q9TYD6:Q9U0F8:Q9U5I2:Q9U5Q9:Q9U612:Q9U6L9:Q9U9B5:Q9XZB9:Q9XZN8:Q9XZN9:Q9XZP0:Q9XZP1:Q9Y018:Q9Y019:Q9Y0D6:Q9NA03:Q9NAS3:Q9NBX9:Q9NBY0:Q9NBY1:Q9NBY2:Q9NBY3:Q9NBY4:Q9NBY5:Q9NBY6:Q9NBY7:Q9NBY8:Q9NBY9:Q9NBZ0:Q9NBZ1:Q9NBZ2:Q9NBZ3:Q9NBZ4:Q9NBZ5:Q9NBZ6:Q9NBZ7:Q9NBZ8:Q9NBZ9:Q9NC00:Q9NC01:Q9NC02:Q9NC03:Q9NC04:Q9NC05:Q9NC06:Q9NC07:Q9NC08:Q9NC09:Q9NC10:Q9NC11:Q9NC12:Q9NC13:Q9NC14:Q9NC15:Q9NC16:Q9NC17:Q9NC18:Q9NC19:Q9NC20:Q9NC21:Q9NC22:Q9NC23:Q9NC24:Q9NC25:Q9NC26:Q9NC27:Q9NC28:Q9NC29:Q9NC30:Q9NC31:Q9NC32:Q9NC33:Q9NC34:Q9NC35:Q9NC36:Q9NC37:Q9NC38:Q9NC39:Q9NC40:Q9NC41:Q9NC42:Q9NC43:Q9NC44:Q9NC45:Q9NC46:Q9NC47:Q9NC48:Q9NC49:Q9NC50:Q9NC51:Q9NC52:Q9NC53:Q9NC54:Q9NC55:Q9NC56:Q9NC57:Q9NC58:Q9NC59:Q9NC60:Q9NG06:Q9NG07:Q9NG08:Q9NG09:Q9NJ12:Q9BMB2:Q9BME5:Q9BMF8:Q9BML9:Q9GR83:Q94695:Q95PD6:Q95UU0:Q95V17:Q95V64:Q95YG5:Q963K0:Q966R4:Q966S3:Q967H7:Q968U3:Q968U4:Q968U5:Q8T4J7:Q8T4J8:Q8T6A7:Q8T6P7:Q8T8D0:Q7JIS3:Q7JIS4:Q7JIS5:Q7JIS6:Q7JIS7:Q7JIS8:Q7JIS9:Q7JIT0:Q7JIT1:Q28539:Q28916:Q9GJV1:Q9GJV2:Q9GJV3:Q9GMH3:O03989:O04115:O22011:O23951:O48669:O64457:O65063:O65204:O65317:O81221:O96713:P93485:P93633:P93634:P93635:P93636:P93637:P93638:P93639:P93775:P94018:P94096:Q6I6J8:Q6JXH3:Q6JXH4:Q6JXH5:Q6JXH6:Q6JXH7:Q6JXH8:Q6L655:Q6PX70:Q6PZE5:Q6TDT2:Q6TER2:Q6TP34:Q6UDA0:Q6YNE7:Q71T19:Q75LK6:Q766D6:Q76D36:Q76D37:Q76K86:Q7DMB2:Q7G144:Q7G145:Q7X9B5:Q7XAK3:Q7XAT4:Q7XAT5:Q7XZI7:Q7XZI8:Q7XZI9:Q7XZJ0:Q7XZJ1:Q7XZJ2:Q7XZJ3:Q7XZJ4:Q7XZJ5:Q7XZJ6:Q7XZJ7:Q7XZJ8:Q7XZJ9:Q7XZK0:Q7XZK1:Q40656:Q40946:Q40947:Q40952:Q40981:Q41211:Q43471:Q84JJ5:Q84KL8:Q84KM1:Q84KM3:Q84KM4:Q84KM5:Q84KM6:Q84KN0:Q84KN2:Q84KN9:Q84LA4:Q84MH6:Q84QI1:Q852Q7:Q8GU33:Q8GU34:Q8GUQ6:Q8GZE2:Q8GZT1:Q8H0D0:Q8H0E3:Q8H0E4:Q8H0E5:Q8H0E6:Q8H1A1:Q8H1L9:Q8H1Y3:Q8H6A3:Q8LP74:Q9SAR7:Q9SAR8:Q9SLY3:Q9SPI7:Q9SSU4:Q9SWF3:Q9SWW7:Q9SWW8:Q9SWW9:Q9SWY0:Q9SXV5:Q9XHH1:Q9ZQT0:Q9ZRW1:Q9ZSD7:Q9ZTP9:Q9LKG2:Q9LKG3:Q9LKG5:Q9M729:Q9AXK4:Q9FNT9:Q9FNU0:Q9FT34:Q9FUG1:Q9FUG2:Q9FUS4:Q9FUV0:Q9FUV1:Q9FUV2:Q9FUV3:Q9FUV4:Q9FZ16:Q9FZL7:Q93XI7:Q947D0:Q948X5:Q94ET5:Q94G12:Q94GX5:Q94IG8:Q94IG9:Q94IH0:Q94IH1:Q94IH2:Q94IH3:Q94IH4:Q96405:Q96406:Q96438:Q96439:Q96440:Q96441:Q96442:Q96443:Q96444:Q96445:Q96446:Q96447:Q96448:Q8S3L4:Q8S3L5:Q8S4R2:Q8W226:Q6F4H4:Q6F5I1:Q8BF61:Q8BF62:O93402:Q6XNL8:Q6YI33:Q6GXE6:Q9YGY6:Q9PVN1:Q9DF22:Q9DFB8:Q90WC5:Q90YX9:Q91037:AAQ88309:AAQ89578:AAF34686:CAC28718:BAC67664:BAC67664:AAQ24502:AAQ24838:BAC82632:BAC82633:AAL60594:AAQ74875:BAC99043:AAQ92368:BAC98507:CAE01402:CAE01403:CAE01404:CAE01405:CAE01406:CAE01407:CAE01408:CAE01409:CAE01410:AAQ81898:AAQ81899:AAQ81900:AAQ81901:AAQ81902:AAQ81903:AAQ81904:AAQ81905:AAQ81906:AAQ81907:AAQ81908:AAQ81909:AAQ81910:AAQ81911:AAQ87935:AAQ87936:AAQ87937:AAQ87938:BAC55128:AAQ99154:AAR01976:AAO23661:AAR11389:AAR11390:AAR11391:AAR13285:AAR13286:AAR13287:AAQ14245:AAR13014:AAR29059:AAR83295:AAQ55798:AAQ55799:AAQ55800:AAQ55801:AAQ55802:AAQ55803:AAQ55804:AAQ55805:AAQ55806:AAQ55807:BAD02941:AAN65430:AAR88397:AAR88568
actin                                            not opted             205      1.083   projected  ACT_ACECL:ACT_ACHBI:ACT_AJECA:ACT_BIOGL:ACT_BOTCI:ACT_BRUMA:ACT_CALFI:ACT_CANAL:ACT_CARMA:ACT_CHERU:ACT_CHLRE:ACT_CHOCR:ACT_COLSC:ACT_COSCS:ACT_CRAGI:ACT_CRAVI:ACT_CRYNE:ACT_CRYPV:ACT_CYAME:ACT_CANDU:ACT_COPCI:ACT_CANGA:ACT1_DICDI:ACT_DICVI:ACT_ENTHI:ACT_EXODE:ACT_FUCDI:ACT_FUCVE:ACT_GIALA:ACT_KLULA:ACT_LEIMA:ACT_LUMRU:ACT_MAYDE:ACT_MESVI:ACT_NEUCR:ACT_PHARH:ACT_PHYME:ACT_PICAN:ACT_PICPA:ACT_PINCO:ACT_PINPS:ACT_PROCL:ACT_PUCGR:ACT_SCHDU:ACT_SCHPO:ACT_SPOLI:ACT_SACBA:ACT1_TOBAC:ACT_THELA:ACT_TOXGO:ACT_TRIRE:ACT_TRYCR:ACT_VOLCA:ACT_YARLI:ACT_YEAST:O14449:O93786:Q6JEI6:Q6JEI7:Q6JEI8:Q6JEI9:Q6JEJ1:Q6JEJ2:Q6JEJ3:Q6JEJ4:Q6JEJ5:Q6JEJ6:Q6JEJ7:Q6JEJ8:Q6JL98:Q6QDC4:Q6QUM1:Q6SKM1:Q6SKM2:Q6SKM3:Q6SKM4:Q6SKM5:Q6SKM6:Q6SKM7:Q6SKM8:Q6SKM9:Q6SKN0:Q6SKN1:Q6SKN2:Q6SKN3:Q6SKN4:Q6SKN5:Q6SKN6:Q6SKN7:Q6SKN8:Q6SKN9:Q6SKP0:Q6SKP1:Q6SKP2:Q6SKP3:Q6TCF2:Q6UBD5:Q6UBD6:Q6UBD7:Q6X4A4:Q6X4A5:Q6X4A6:Q6X4A7:Q6X4A8:Q6X4A9:Q6X4B0:Q6X4B1:Q6X4B2:Q6X4B3:Q6X4B4:Q6X4B5:Q6X4B6:Q6X4B7:Q6X4B8:Q6X4B9:Q6X4C0:Q6X4C1:Q70L62:Q70L63:Q70L64:Q70L65:Q70L66:Q70L67:Q70L68:Q70L69:Q70L70:Q7LLJ4:Q7LLJ5:Q7LLJ6:Q7LLJ7:Q7LTM6:Q7LTM7:Q7LTM8:Q7LTM9:Q7LTN0:Q7LTN1:Q7LTN2:Q7LTN3:Q7LTN4:Q7LTN5:Q7LTN6:Q7LTN7:Q7LTN8:Q7LTN9:Q7LTP0:Q7LTP1:Q7LTP2:Q7LTP3:Q7LTP4:Q7LTP5:Q7LTP6:Q7LTP7:Q7S7R0:Q6H196:Q6H197:Q7Z8L2:Q7Z9A0:Q7Z9A1:Q7Z9A2:Q7Z9A3:Q7Z9A4:Q7Z9A5:Q7Z9A6:Q7Z9A7:Q7Z9A8:Q7Z9A9:Q7Z9B0:Q7Z9B1:Q7Z9B2:Q7Z9B3:Q7Z9B4:Q7Z9B5:Q7Z9B6:Q7Z9B7:Q7Z9B8:Q7Z9B9:Q7Z9C0:Q7Z9C1:Q7Z9C2:Q7Z9C3:Q7Z9C4:Q7Z9C5:Q7Z9C6:Q7Z9C7:Q7Z9C8:Q7Z9C9:Q7Z9D0:Q7Z9D1:Q7Z9D2:Q7Z9D3:Q7Z9D4:Q7Z9D5:Q7Z9D6:Q7Z9D7:Q7Z9D8:Q7Z9D9:Q7Z9E0:Q7Z9E1:Q7Z9E2:Q7Z9E3:Q7Z9E4:Q7Z9E5:Q7Z9E6:Q7Z9E7:Q7Z9E8:Q7Z9E9:Q7Z9F0:Q7Z9F1:Q7Z9F2:Q7Z9F3:Q7Z9F4:Q7Z9F5:Q7Z9F6:Q7Z9F7:Q7Z9F8:Q7Z9F9:Q7Z9G0:Q7Z9G1:Q7Z9G2:Q7Z9G3:Q7Z9G4:Q7Z9G5:Q7Z9G6:Q7Z9G7:Q7Z9G8:Q7Z9G9:Q7Z9H0:Q7Z9H1:Q7Z9H2:Q7Z9H3:Q7Z9H4:Q7Z9H5:Q7Z9H6:Q7Z9S3:Q7Z9S4:Q7Z9S5:Q7Z9S6:Q7Z9S7:Q7Z9S8:Q7Z9S9:Q7Z9T0:Q7Z9T1:Q7Z9T2:Q7Z9T3:Q7Z9T4:Q7Z9T5:Q7Z9T6:Q7Z9T7:Q7Z9T8:Q7Z9T9:Q7Z9U0:Q7Z9U1:Q7Z9U2:Q7Z9U3:Q7Z9U4:Q7Z9U5:Q7Z9U6:Q7Z9U7:Q7Z9U8:Q7Z9U9:Q7Z9V0:Q7Z9V1:Q876Z3:Q8J0T3:Q8J169:Q8J170:Q8J1L5:Q8J1M4:Q9URI4:Q9UVZ6:Q9UVZ7:Q9Y8E7:Q9HDM2:Q9HDM3:Q9HDM4:Q9HDM5:Q9HDM6:Q9HDM7:Q9HDM8:Q9HDM9:Q9HF13:Q9HF14:Q9HF15:Q9HF16:Q9HF17:Q9HGQ8:Q9HGQ9:Q9P317:Q9P318:Q9P337:Q9P348:Q9P3W8:Q9P3W9:Q9P3X0:Q9P3X1:Q9P3X2:Q9P3X3:Q9P3X4:Q9P3X5:Q9P3X6:Q9P3Y8:Q9P3Y9:Q9P3Z0:Q9P3Z1:Q9P3Z2:Q9P3Z4:Q9P3Z6:Q9P3Z7:Q9P3Z9:Q9P400:Q9P401:Q9P402:Q9P404:Q9P405:Q9P409:Q9P410:Q9P455:Q9P906:Q9P907:Q9P908:Q9P909:Q9P910:Q9P911:Q9P912:Q9P913:Q9P914:Q9P915:Q9P916:Q9P917:Q9C138:Q9C139:Q9C142:Q9C143:Q9C146:Q9C147:Q9C149:Q9C151:Q9C152:Q9C153:Q9C1U2:Q9C1U3:Q9C1U9:Q9C1V0:Q9C1V1:Q9C1V2:Q9C1V3:Q9C1V5:Q9C1V8:Q9C1V9:Q9C1W0:Q9C1X7:Q9C1X8:Q9C1X9:Q9C1Y0:Q9C1Y1:Q9C1Y2:Q9C1Y3:Q9C1Y4:Q9C1Y5:Q9C1Y6:Q9C1Y7:Q9C1Y8:Q9C1Y9:Q9C1Z0:Q9C200:Q9C201:Q9C202:Q9C203:Q9C204:Q9C205:Q9C207:Q9C2S4:Q9C2S5:Q9C2S6:Q9C2S7:Q9C2S8:Q9C2S9:Q9C2T0:Q9C2T1:Q9C2T2:Q9C2T3:Q9C2T4:Q9C2T5:Q9C2T6:Q9C2T7:Q9C2T8:Q9C2T9:Q9C2U2:Q9C2U3:Q9C2U4:Q9C2U5:Q9C2U6:Q9C2U7:Q9C2V0:Q9C2V1:Q9C2V2:Q9C2V3:Q9C2V4:Q9C2V5:Q9C2V6:Q9C2V7:Q9C2V8:Q9C2V9:Q9C2W0:Q9C2X1:Q9C2X2:Q9C2X3:Q9C2X4:Q9C2X9:Q9C2Y0:Q9C2Y2:Q9C2Y3:Q9C2Y7:Q9C2Y8:Q9C2Z1:Q9C2Z3:Q9C2Z4:Q9C2Z5:Q9C2Z6:Q9C2Z7:Q9C2Z8:Q9C2Z9:Q9C300:Q9C301:Q9C302:Q9C303:Q9C304:Q9C305:Q9C306:Q9C307:Q9C308:Q9C309:Q9C310:Q9C311:Q9C312:Q9C313:Q9C314:Q9C315:Q9C316:Q9C317:Q9C318:Q9C319:Q9C320:Q9C321:Q9C322:Q9C323:Q9C324:Q9C325:Q9C326:Q9C327:Q9C328:Q9C329:Q9C330:Q9C331:Q9C332:Q9C333:Q9C334:Q9C335:Q9C336:Q9C337:Q9C338:Q9C339:Q9C340:Q9C341:Q9C342:Q9C343:Q9C344:Q9C345:Q9C346:Q9C347:Q9C348:Q9C349:Q9C350:Q9C351:Q9C352:Q9C353:Q9C354:Q9C355:Q9C356:Q9C357:Q9C358:Q9C359:Q9C360:Q9C361:Q9C362:Q9C363:Q9C364:Q9C365:Q9C366:Q9C367:Q9C368:Q9C369:Q9C370:Q9C371:Q9C372:Q9C373:Q9C374:Q9C375:Q9C376:Q9C377:Q9C378:Q9C379:Q9C380:Q9C381:Q9C382:Q9C383:Q9C384:Q9C385:Q9C386:Q9C387:Q9C388:Q9C389:Q9C390:Q9C391:Q9C392:Q9C393:Q9C394:Q9C395:Q9C396:Q9C397:Q9C398:Q9C399:Q9C3A0:Q9C3A1:Q9C3A2:Q9C3A3:Q9C3A4:Q9C3A5:Q9C3A6:Q9C3A7:Q9C3A8:Q9C3A9:Q9C3B0:Q9C3B1:Q9C3B2:Q9C3B3:Q9C3B4:Q9C3B5:Q9C3B6:Q9C3B7:Q9C3B8:Q9C3B9:Q9C3C0:Q9C3C1:Q9C3C2:Q9C3C3:Q9C3C4:Q9C3C5:Q9C3C6:Q9C3C7:Q9C3C8:Q9C3C9:Q9C3D0:Q9C3D1:Q9C3D2:Q9C3D3:Q9C3D4:Q9C3D5:Q9C3D6:Q9C3D7:Q9C3D8:Q9C3D9:Q9C3E0:Q9C3E1:Q9C3E2:Q9C3E3:Q9C3E4:Q9C3E5:Q9C3E6:Q9C3E7:Q9C3E8:Q9C3E9:Q9C3F0:Q9C3F1:Q9C3F2:Q9C3F3:Q9C3F4:Q9C3F5:Q9C3F6:Q9C3F7:Q9C3F8:Q9C3F9:Q9C3G0:Q9C3G1:Q9C3G2:Q9C3G3:Q9C3G4:Q9C3G5:Q9C3G6:Q9C3G7:Q9C3G8:Q9C3G9:Q9C3H0:Q9C3H1:Q9C3H2:Q9C3H3:Q9C3H4:Q9C3H5:Q9C3H6:Q9C3H7:Q9C3H8:Q9C3H9:Q9C3I0:Q9C3I1:Q9C3I2:Q9C3I3:Q9C3I4:Q9C3I5:Q9C3I6:Q9C3I7:Q9C3I8:Q9C3I9:Q9C3J0:Q9C3J1:Q9C3J2:Q9C3J3:Q9C3J4:Q9C3J5:Q9C3J6:Q9C3J7:Q9C3J8:Q9C3J9:Q9C3K0:Q9C3K1:Q9C3K2:Q9C3K3:Q9C3K4:Q9C3K5:Q9C3K6:Q9C3K7:Q9C3K8:Q9C3K9:Q9C3L0:Q9C3L1:Q9C3L2:Q9C3L3:Q9C3L4:Q9C3L5:Q9C3L6:Q9C3L7:Q9C3L8:Q9C3L9:Q9C3M0:Q9C3M1:Q9C3M2:Q9C3M3:Q9C3M4:Q9C3M5:Q9C3M6:Q9C3M7:Q9C3M8:Q9C3M9:Q9C3N0:Q9C3N1:Q9C3N2:Q9C3N3:Q9C3N4:Q9C3N5:Q9C3N6:Q9C3N7:Q9C3N8:Q9C3N9:Q9C3P0:Q9C3P1:Q9C3P2:Q9C3P3:Q9C3P4:Q9C3P5:Q9C3P6:Q9C3P7:Q9C3P8:Q9C3P9:Q9C3Q0:Q9C3Q1:Q9C3Q2:Q9C3Q3:Q9C3Q4:Q9C3Q5:Q9C3Q6:Q9C3Q7:Q9C3Q8:Q9C3Q9:Q9C3R0:Q9C3R1:Q9C3R2:Q9C3R3:Q9C3R4:Q9C3R5:Q9C3R6:Q9C3R7:Q9C3R8:Q9C3R9:Q9C3S0:Q9C3S1:Q9C3S2:Q9C3S3:Q9C3S4:Q9C3S5:Q9C3S6:Q9C3S7:Q9C3S8:Q9C3S9:Q9C3T0:Q9C3T1:Q9C3T2:Q9C3T3:Q9C3T4:Q9C3T5:Q9C3T6:Q9C3T7:Q9C3T8:Q9C3T9:Q9C3U0:Q9C3U1:Q9C3U2:Q9C3U3:Q9C3U4:Q9C3U5:Q9C3U6:Q9C3U7:Q9C3U8:Q9C3U9:Q9C3V0:Q9C3V1:Q9C3V2:Q9C3V3:Q9C3V4:Q9C3V5:Q9C3V6:Q9C3V7:Q9C3V8:Q9C3V9:Q9C3W0:Q9C3W1:Q9C3W2:Q9C3W3:Q9C3W4:Q9C3W5:Q9C3W6:Q9C3W7:Q9C3W8:Q9C3W9:Q9C3X0:Q9C3X1:Q9C3X2:Q9C3X3:Q9C3X4:Q9C3X5:Q9C3X6:Q9C3X7:Q9C3X8:Q9C3X9:Q9C3Y0:Q9C3Y1:Q9C3Y2:Q9C3Y3:Q9C490:Q9C491:Q9C492:Q9C493:Q9C494:Q96TS4:Q96TS7:Q96TS8:Q96TS9:Q96TT0:Q96TT1:Q96TT2:Q96TT3:Q96TT4:Q96TT5:Q96TT6:Q96V49:Q96VV9:Q96VW0:Q96VW1:Q96VW2:Q96VW3:Q96VW4:Q96VW5:Q96VW6:Q96VW7:Q96VW8:Q96VW9:Q96VX0:Q96VX1:Q96VX2:Q96VX3:Q96VX4:Q96VX5:Q96VX6:Q96VX7:Q96VX8:Q96VX9:Q96VY0:Q96VY1:Q96VY2:Q96VY3:Q96VY4:Q96VY5:Q96VY6:Q96VY7:Q96WI2:Q96WI3:Q96WI4:Q96WI5:Q96WK2:Q96WK4:Q96WY5:Q96WY6:Q8TG64:Q8TGW1:Q8X127:Q8X128:Q8X1P7:Q8X1P8:Q8X1P9:Q8X1Q0:Q8X1Q1:Q8X1Q2:Q8X1Q3:Q8X1Q4:Q8X1Q5:Q8X1Q6:Q8X1Q7:Q8X1Q8:Q8X1Q9:Q8X1R0:Q8X1R1:Q8X1R2:Q8X1R3:Q8X1R4:Q8X1R5:Q6DN93:Q6DN94:O15560:O36003:O96373:Q8SWN8:Q69BM6:Q69BM7:Q69BM8:Q69BM9:Q69BN0:Q69BN1:Q69BN2:Q69BN3:Q69BN4:Q69BN5:Q69BN6:Q69BN7:Q69BN8:Q69BN9:Q69BP0:Q69BP1:Q69BP2:Q69BP3:O02562:O15593:O17477:O18677:O61569:O76493:O76950:O77444:O96104:O96540:O96543:O96778:O96864:P90623:P91877:P91881:Q16942:Q23856:Q25665:Q6JE12:Q6JE13:Q6JE14:Q6JUF1:Q6JUF2:Q6JXH9:Q6JXI0:Q6JXI1:Q6JXI2:Q6JXI3:Q6JXI4:Q6PTC1:Q6PTC2:Q6QAN2:Q6QD58:Q6QUV6:Q6R8F9:Q6RYC7:Q6SQL0:Q6SQL1:Q6SQL2:Q6SQL3:Q6SQL4:Q6SQL5:Q6SQL6:Q6SQL7:Q6SQL8:Q6SQL9:Q6SQM0:Q6SQM1:Q6SR52:Q6T599:Q6T5A0:Q6T5A1:Q6TP33:Q6TY06:Q6U1K1:Q6UUX0:Q6VBE4:Q6VQP9:Q6WE46:Q6WE47:Q6WE48:Q6WE49:Q6WE50:Q6WE51:Q6WE52:Q6WE53:Q6WE54:Q6WE55:Q6X4V4:Q6X4W2:Q6X4W3:Q6YAT7:Q6ZYL2:Q71TT8:Q76BI5:Q76IH7:Q76L00:Q76L01:Q76L02:Q7JND9:Q7JNQ7:Q7KXS8:Q7M3Y5:Q7RME1:Q7RR33:Q7RTH2:Q27119:Q27120:Q27201:Q27264:Q7YTV5:Q7YZD7:Q7Z001:Q7Z0V7:Q86GJ1:Q86M27:Q86PP6:Q86R54:Q86R55:Q86R56:Q86R57:Q86R58:Q86R59:Q86R60:Q86R61:Q86R62:Q86R63:Q86R64:Q86R65:Q86R96:Q86SB7:Q8I2A2:Q8I4X0:Q8I921:Q8I9W1:Q8I9W2:Q8I9W3:Q8I9W4:Q8I9W5:Q8I9W6:Q8I9W7:Q8I9W8:Q8I9W9:Q8I9X0:Q8I9X1:Q8I9X2:Q8I9X3:Q8I9X4:Q8I9X5:Q8I9X6:Q8I9X7:Q8I9X8:Q8I9X9:Q8I9Y0:Q8I9Y1:Q8I9Y2:Q8I9Y3:Q8I9Y4:Q8I9Y5:Q8I9Y6:Q8I9Y7:Q8I9Y8:Q8I9Y9:Q8I9Z0:Q8I9Z1:Q8I9Z2:Q8I9Z3:Q8I9Z4:Q8I9Z5:Q8I9Z6:Q8I9Z7:Q8I9Z8:Q8I9Z9:Q8IA00:Q8IA01:Q8IAC1:Q8IAC3:Q8ISA3:Q8ISR2:Q8IT74:Q8MTG0:Q8MWR3:Q8N0K7:Q8N0K8:Q8N0K9:Q8N0L0:Q8N0L1:Q8N0L2:Q8N0L3:Q8N0L4:Q8N0L5:Q8N0L6:Q8N0L7:Q8N0L8:Q8N0L9:Q8N0M0:Q8N0M1:Q8N0M2:Q8N0M3:Q9TVS2:Q9TWC0:Q9TXG0:Q9TYD6:Q9U0F8:Q9U5I2:Q9U5Q9:Q9U612:Q9U6L9:Q9U9B5:Q9XZB9:Q9XZN8:Q9XZN9:Q9XZP0:Q9XZP1:Q9Y018:Q9Y019:Q9Y0D6:Q9NA03:Q9NAS3:Q9NBX9:Q9NBY0:Q9NBY1:Q9NBY2:Q9NBY3:Q9NBY4:Q9NBY5:Q9NBY6:Q9NBY7:Q9NBY8:Q9NBY9:Q9NBZ0:Q9NBZ1:Q9NBZ2:Q9NBZ3:Q9NBZ4:Q9NBZ5:Q9NBZ6:Q9NBZ7:Q9NBZ8:Q9NBZ9:Q9NC00:Q9NC01:Q9NC02:Q9NC03:Q9NC04:Q9NC05:Q9NC06:Q9NC07:Q9NC08:Q9NC09:Q9NC10:Q9NC11:Q9NC12:Q9NC13:Q9NC14:Q9NC15:Q9NC16:Q9NC17:Q9NC18:Q9NC19:Q9NC20:Q9NC21:Q9NC22:Q9NC23:Q9NC24:Q9NC25:Q9NC26:Q9NC27:Q9NC28:Q9NC29:Q9NC30:Q9NC31:Q9NC32:Q9NC33:Q9NC34:Q9NC35:Q9NC36:Q9NC37:Q9NC38:Q9NC39:Q9NC40:Q9NC41:Q9NC42:Q9NC43:Q9NC44:Q9NC45:Q9NC46:Q9NC47:Q9NC48:Q9NC49:Q9NC50:Q9NC51:Q9NC52:Q9NC53:Q9NC54:Q9NC55:Q9NC56:Q9NC57:Q9NC58:Q9NC59:Q9NC60:Q9NG06:Q9NG07:Q9NG08:Q9NG09:Q9NJ12:Q9BMB2:Q9BME5:Q9BMF8:Q9BML9:Q9GR83:Q94695:Q95PD6:Q95UU0:Q95V17:Q95V64:Q95YG5:Q963K0:Q966R4:Q966S3:Q967H7:Q968U3:Q968U4:Q968U5:Q8T4J7:Q8T4J8:Q8T6A7:Q8T6P7:Q8T8D0:Q7JIS3:Q7JIS4:Q7JIS5:Q7JIS6:Q7JIS7:Q7JIS8:Q7JIS9:Q7JIT0:Q7JIT1:Q28539:Q28916:Q9GJV1:Q9GJV2:Q9GJV3:Q9GMH3:O03989:O04115:O22011:O23951:O48669:O64457:O65063:O65204:O65317:O81221:O96713:P93485:P93633:P93634:P93635:P93636:P93637:P93638:P93639:P93775:P94018:P94096:Q6I6J8:Q6JXH3:Q6JXH4:Q6JXH5:Q6JXH6:Q6JXH7:Q6JXH8:Q6L655:Q6PX70:Q6PZE5:Q6TDT2:Q6TER2:Q6TP34:Q6UDA0:Q6YNE7:Q71T19:Q75LK6:Q766D6:Q76D36:Q76D37:Q76K86:Q7DMB2:Q7G144:Q7G145:Q7X9B5:Q7XAK3:Q7XAT4:Q7XAT5:Q7XZI7:Q7XZI8:Q7XZI9:Q7XZJ0:Q7XZJ1:Q7XZJ2:Q7XZJ3:Q7XZJ4:Q7XZJ5:Q7XZJ6:Q7XZJ7:Q7XZJ8:Q7XZJ9:Q7XZK0:Q7XZK1:Q40656:Q40946:Q40947:Q40952:Q40981:Q41211:Q43471:Q84JJ5:Q84KL8:Q84KM1:Q84KM3:Q84KM4:Q84KM5:Q84KM6:Q84KN0:Q84KN2:Q84KN9:Q84LA4:Q84MH6:Q84QI1:Q852Q7:Q8GU33:Q8GU34:Q8GUQ6:Q8GZE2:Q8GZT1:Q8H0D0:Q8H0E3:Q8H0E4:Q8H0E5:Q8H0E6:Q8H1A1:Q8H1L9:Q8H1Y3:Q8H6A3:Q8LP74:Q9SAR7:Q9SAR8:Q9SLY3:Q9SPI7:Q9SSU4:Q9SWF3:Q9SWW7:Q9SWW8:Q9SWW9:Q9SWY0:Q9SXV5:Q9XHH1:Q9ZQT0:Q9ZRW1:Q9ZSD7:Q9ZTP9:Q9LKG2:Q9LKG3:Q9LKG5:Q9M729:Q9AXK4:Q9FNT9:Q9FNU0:Q9FT34:Q9FUG1:Q9FUG2:Q9FUS4:Q9FUV0:Q9FUV1:Q9FUV2:Q9FUV3:Q9FUV4:Q9FZ16:Q9FZL7:Q93XI7:Q947D0:Q948X5:Q94ET5:Q94G12:Q94GX5:Q94IG8:Q94IG9:Q94IH0:Q94IH1:Q94IH2:Q94IH3:Q94IH4:Q96405:Q96406:Q96438:Q96439:Q96440:Q96441:Q96442:Q96443:Q96444:Q96445:Q96446:Q96447:Q96448:Q8S3L4:Q8S3L5:Q8S4R2:Q8W226:Q6F4H4:Q6F5I1:Q8BF61:Q8BF62:O93402:Q6XNL8:Q6YI33:Q6GXE6:Q9YGY6:Q9PVN1:Q9DF22:Q9DFB8:Q90WC5:Q90YX9:Q91037:AAQ88309:AAQ89578:AAF34686:CAC28718:BAC67664:BAC67664:AAQ24502:AAQ24838:BAC82632:BAC82633:AAL60594:AAQ74875:BAC99043:AAQ92368:BAC98507:CAE01402:CAE01403:CAE01404:CAE01405:CAE01406:CAE01407:CAE01408:CAE01409:CAE01410:AAQ81898:AAQ81899:AAQ81900:AAQ81901:AAQ81902:AAQ81903:AAQ81904:AAQ81905:AAQ81906:AAQ81907:AAQ81908:AAQ81909:AAQ81910:AAQ81911:AAQ87935:AAQ87936:AAQ87937:AAQ87938:BAC55128:AAQ99154:AAR01976:AAO23661:AAR11389:AAR11390:AAR11391:AAR13285:AAR13286:AAR13287:AAQ14245:AAR13014:AAR29059:AAR83295:AAQ55798:AAQ55799:AAQ55800:AAQ55801:AAQ55802:AAQ55803:AAQ55804:AAQ55805:AAQ55806:AAQ55807:BAD02941:AAN65430:AAR88397:AAR88568

__________________________________________________________________________________________________________________________________________

ID: 16253998
Prototypical type I <n>E-cadherin</n> and type II <n>cadherin-7</n> mediate very distinct adhesiveness through their extracellular domains. Using a dual pipette assay that measures the force required to separate adherent cell doublets, we have quantitatively compared intercellular adhesiveness mediated by Type I (E- or <n>N-cadherin</n>) or Type II (<n>cadherin-7</n> or -11) cadherins. At similar <n>cadherin</n> expression levels, cells expressing Type I cadherins adhered much more rapidly and strongly than cells expressing Type II cadherins. Using chimeric cadherins, we found that the extracellular domain exerts by far the dominant effect on cell adhesivity, that of <n>E-cadherin</n> conferring high adhesivity, and that of <n>cadherin-7</n> conferring low adhesivity. Type I cadherins were incorporated to a greater extent into detergent-insoluble cytoskeletal complexes, and their cytoplasmic tails were much more effective in disrupting strong adherent junctions, suggesting that Type II cadherins form less stable complexes with <n>beta-catenin</n>. The present study demonstrates compellingly, for the first time, that cadherins are dramatically different in their ability to promote intercellular adhesiveness, a finding that has profound implications for the regulation of tissue morphogenesis.


The following protein names could be found by NLProt:

NAME                                             ORGANISM            TXT-POS    SCORE   METHOD     DB-ID(S)
E-cadherin                                       not opted               4      0.741   SVM        CAD1_CHICK:CAD1_HUMAN:CAD1_MOUSE:CAD1_RAT:CAD1_XENLA:Q9UII7:Q9UII8:Q6R3M8:Q6V4I2:O18922:Q6R8F2:Q8HXZ0:Q95LE0:Q90Z37:AAQ54935:AAR91598
cadherin-7                                       not opted               8      0.239   SVM        O60574:Q8AWW2
N-cadherin                                       not opted              47      0.807   SVM        CAD2_BOVIN:CAD2_BRARE:CAD2_CHICK:CAD2_CRIGR:CAD2_HUMAN:CAD2_MOUSE:CAD2_RAT:Q80XX1:Q9JIV7:P70008:AAN61915
cadherin-7                                       not opted              53      1.011   SVM        O60574:Q8AWW2
cadherin                                         not opted              61      0.627   SVM        O15199:O15200:O15201:O15202:O15203:Q9UEJ6:Q6IT92:Q6IT93:Q6IT94:Q6GWE3:Q6GWE4:Q6GWE5:Q6GWE6:Q6GWE8:Q6GWE9:Q6GWF0:Q6GWF1:Q6GWV8:Q6GWV9:Q6GWW0:Q6GWW1:Q8MZK3:Q9NL47:Q9YGQ6:Q9YGQ7:Q9YGQ8:Q9YGQ9:Q9YGR0:Q9YGR1:Q9YGR2:Q9YGR3:Q9YGR4:Q9YGR5:Q9YGR6:Q9YGR7:Q9YGR8:Q9PWN0
E-cadherin                                       not opted             105      0.978   SVM        CAD1_CHICK:CAD1_HUMAN:CAD1_MOUSE:CAD1_RAT:CAD1_XENLA:Q9UII7:Q9UII8:Q6R3M8:Q6V4I2:O18922:Q6R8F2:Q8HXZ0:Q95LE0:Q90Z37:AAQ54935:AAR91598
cadherin-7                                       not opted             113      0.728   SVM        O60574:Q8AWW2
beta-catenin                                     not opted             156      1.334   SVM        CTNB_HUMAN:CTNB_MOUSE:CTNB_RAT:CTNB_TRIGR:CTNB_URECA:CTNB_XENLA:O61229:O76152:Q25100:Q6LCQ8:Q75WV7:Q9NL44:Q8WRT1:Q8WRT2:Q8WRT3:Q8WRT4:Q8WRT5:P79321:Q8WNW4:Q76LW0:O42486:Q7T192:Q8QGN6:BAC87743:BAC87743:AAQ02885

__________________________________________________________________________________________________________________________________________

ID: 16253990
Increased proliferation and altered growth factor dependence of human mammary epithelial cells overexpressing the <n>Gab2 docking protein</n>. The <n>docking protein Gab2</n> is a proto-oncogene product that is overexpressed in primary breast cancers. To determine the functional consequences of <n>Gab2</n> overexpression, we utilized the immortalized human mammary epithelial cell line MCF-10A. In monolayer culture, expression of <n>Gab2</n> at levels comparable with those detected in human breast cancer cells accelerated <n>epidermal growth factor</n> (<n>EGF</n>) -induced cell cycle progression and was associated with increased basal <n>Stat5</n> tyrosine phosphorylation and enhanced and/or more sustained <n>EGF-induced</n> <n>Erk</n> and <n>Akt</n> activation. Three-dimensional Matrigel culture of MCF-10A cells resulted in the formation of polarized, growth-arrested acini with hollow lumina. Under these conditions, <n>Gab2</n> increased cell proliferation during morphogenesis, leading to significantly larger acini, an effect dependent on <n>Gab2</n> binding to <n>Grb2</n> and <n>Shp2</n> and enhanced by recruitment of the <n>p85</n> subunit of <n>phosphatidylinositol 3-kinase</n>. Pharmacological inhibition of <n>MEK</n> revealed that, in addition to direct activation of <n>phosphatidylinositol 3-kinase</n>, increased <n>Erk</n> signaling also contributed to <n>Gab2-mediated</n> enhancement of acinar size. In addition, <n>Gab2</n> overcame the proliferative suppression that normally occurs in late stage cultures and conferred independence of the morphogenetic program from exogenous <n>EGF</n>. Finally, higher levels of <n>Gab2</n> expression led to the formation of large disorganized structures with defective luminal clearance. These findings support a role for <n>Gab2</n> in mammary tumorigenesis.


The following protein names could be found by NLProt:

NAME                                             ORGANISM            TXT-POS    SCORE   METHOD     DB-ID(S)
Gab2 docking protein                             not opted              15      0.001   dictionary no ID found
docking protein Gab2 is                          not opted              20      0.001   dictionary no ID found
Gab2                                             not opted              41      0.490   SVM        no ID found
Gab2                                             not opted              60      0.825   SVM        no ID found
epidermal growth factor                            not opted              72      1.245   abbr.-ext. GUNF_CLOTM:EGF_HUMAN:EGF_HUMAN:EGF_MOUSE:EGF_MOUSE:EGF_PIG:EGF_PIG:EGF_RAT:EGF_RAT:AAQ91603:AAR84237
EGF                                              not opted              76      1.245   SVM        no ID found
Stat5                                            not opted              88      0.568   SVM        STA5_HUMAN:ST5A_HUMAN:ST5A_SHEEP:STA5_SHEEP:Q90Y14:Q90Z15:Q8UVW9
EGF                                              not opted              96      1.245   projected  GUNF_CLOTM:EGF_HUMAN:EGF_HUMAN:EGF_MOUSE:EGF_MOUSE:EGF_PIG:EGF_PIG:EGF_RAT:EGF_RAT:AAQ91603:AAR84237
Erk                                              not opted              97      0.427   SVM        EPB2_HUMAN:EPB2_HUMAN
Akt                                              not opted              99      0.957   SVM        KRAC_MOUSE:Q98TY9
Gab2                                             not opted             125      0.515   SVM        no ID found
Gab2                                             not opted             142      0.720   SVM        no ID found
Grb2                                             not opted             145      1.276   SVM        GRB2_CHICK:GRB2_HUMAN:GRB2_MOUSE:GRB2_XENLA
Shp2                                             not opted             147      1.384   SVM        PTNB_HUMAN
p85                                              not opted             154      0.762   SVM        T2D4_DROME:TAF5_DROME:ARH7_HUMAN:MT8R_HUMAN:PIXB_HUMAN:SYEC_YEAST:Q9U5Y4:Q94MN4:Q9IRA1
phosphatidylinositol 3-kinase                    not opted             157      1.908   SVM        PI3K_ARATH:Q6JSL0:Q15134:O76222:O04268:O04269:O04270:Q8H1S8:Q8GUA6:O55168:O88763:AAH61981
MEK                                              not opted             163      0.950   SVM        no ID found
phosphatidylinositol 3-kinase                    not opted             173      2.006   SVM        PI3K_ARATH:Q6JSL0:Q15134:O76222:O04268:O04269:O04270:Q8H1S8:Q8GUA6:O55168:O88763:AAH61981
Erk                                              not opted             177      0.742   SVM        EPB2_HUMAN:EPB2_HUMAN
Gab2                                             not opted             182      0.902   projected  no ID found
Gab2                                             not opted             191      0.195   SVM        no ID found
EGF                                              not opted             212      1.010   SVM        GUNF_CLOTM:EGF_HUMAN:EGF_HUMAN:EGF_MOUSE:EGF_MOUSE:EGF_PIG:EGF_PIG:EGF_RAT:EGF_RAT:AAQ91603:AAR84237
Gab2                                             not opted             219      0.902   SVM        no ID found
Gab2                                             not opted             240      0.657   SVM        no ID found

__________________________________________________________________________________________________________________________________________

ID: 16284401
Identification of a switch in <n>neurotrophin</n> signaling by selective tyrosine phosphorylation. <n>Neurotrophins</n>, such as nerve growth factor and <n>brain-derived neurotrophic factor</n>, activate <n>Trk receptor</n> tyrosine kinases through receptor dimerization at the cell surface followed by autophosphorylation and recruitment of intracellular signaling molecules. The intracellular pathways used by <n>neurotrophins</n> share many common protein substrates that are used by other <n>receptor tyrosine kinases</n> (<n>RTK</n>), such as <n>Shc</n>, <n>Grb2</n>, <n>FRS2</n>, and <n>phospholipase C-gamma</n>. Here we describe a novel <n>RTK</n> mechanism that involves a 220-kilodalton membrane tetraspanning protein, <n>ARMS/Kidins220</n>, which is rapidly tyrosine phosphorylated in primary neurons after <n>neurotrophin</n> treatment. <n>ARMS/Kidins220</n> undergoes multiple tyrosine phosphorylation events and also serine phosphorylation by protein kinase D. We have identified a single tyrosine (Tyr(1096)) phosphorylation event in <n>ARMS/Kidins220</n> that plays a critical role in <n>neurotrophin</n> signaling. A reassembled complex of <n>ARMS/Kidins220</n> and <n>CrkL</n>, an upstream component of the <n>C3G-Rap1-MAP kinase</n> cascade, is SH3-dependent. However, Tyr(1096) phosphorylation enables <n>ARMS/Kidins220</n> to recruit <n>CrkL</n> through its <n>SH2</n> domain, thereby freeing the <n>CrkL</n> <n>SH3</n> domain to engage <n>C3G</n> for MAP kinase activation in a <n>neurotrophin</n> dependent manner. Accordingly, mutation of Tyr(1096) abolished <n>CrkL</n> interaction and sustained <n>MAPK kinase</n> activity, a response that is not normally observed in other <n>RTKs</n>. Therefore, <n>Trk receptor</n> signaling involves an inducible switch mechanism through an unconventional substrate that distinguishes <n>neurotrophin</n> action from other growth factor receptors.


The following protein names could be found by NLProt:

NAME                                             ORGANISM            TXT-POS    SCORE   METHOD     DB-ID(S)
neurotrophin                                     not opted               6      1.037   SVM        Q9XY95:Q9XY96
Neurotrophins                                    not opted              13      0.313   SVM        no ID found
brain-derived neurotrophic factor                not opted              21      1.632   SVM        BDNF_MACMU:BDNF_RAJCL:BDNF_VIPLE:BDNF_XENLA:Q969N8:Q96TC2:O02709:O02790:O02792:O02795:O02798:O02801:O02803:O13104:O13105:O13114:O13122:O97759:Q9TT22:Q9BFH0:Q9BFH1:Q9BFH3:Q9BFH4:Q9BFH5:Q9BFH6:Q9BFH7:Q9BFH8:Q9BFH9:Q9BFI0:Q9BFI1:Q9BFI2:Q9BFI3:Q9BFI4:Q9BFI5:Q9BFI6:Q9BFI7:Q9BFI8:Q9BFI9:Q9BFJ0:Q9BFJ1:Q9BFJ2:Q9BFJ3:Q9BFJ4:Q9BFJ5:Q9BFJ6:Q9BFJ7:Q9BFJ8:Q9BFJ9:Q9BFK0:Q9BFK1:Q9BFK2:Q9BFK3:Q9BFK4:Q9BFK5:Q9BFK6:Q9BFK7:Q9BFK8:Q9BFK9:Q9BFL0:Q9BFL1:Q9BFL2:Q9BFL3:Q9BFL4:Q9BFL5:Q80SU0:Q99NU8:Q99NU9:Q99NV0:Q99NV1:Q99NV2:Q99NV3:Q99NV4:Q99NV5:Q99NV6:Q99NV7:Q99NV8:Q99NV9:Q99NW0:Q99NW1:Q99NW2:O13119:O42313:O93278:Q6NZ01:Q8AV78:Q8AXU5:Q8AYJ6:Q8AYJ7:Q8AYJ8:Q8AYJ9:Q8AYK0:Q8AYK1:Q8AYK2:Q8AYK3:Q8AYK4:Q8AYK5:Q9YH42:Q8QG74:Q8QG75:Q8QG76:Q8QG77:AAD10844:AAL27784:AAO17828
Trk receptor                                     not opted              26      0.171   SVM        no ID found
Neurotrophins                                    not opted              52      0.313   projected  no ID found
receptor tyrosine kinases                        not opted              63      1.031   abbr.-ext. no ID found
RTK                                              not opted              67      1.031   SVM        no ID found
Shc                                              not opted              72      0.984   SVM        SQHC_ALIAC:SQHC_BRAJA:SHC_HUMAN:SHC_MOUSE:SQHC_RHISN:SQHC_ZYMMO:Q56996:Q56997:AAR30175
Grb2                                             not opted              74      1.177   SVM        GRB2_CHICK:GRB2_HUMAN:GRB2_MOUSE:GRB2_XENLA
FRS2                                             not opted              76      1.169   SVM        SYFA_YEAST:Q90ZF5
phospholipase C-gamma                            not opted              79      1.643   SVM        O97337:Q6RY08:Q86RA5:Q86RA6:AAR85355
RTK                                              not opted              87      1.031   projected  no ID found
ARMS/Kidins220                                   not opted              97      0.609   projected  no ID found
neurotrophin                                     not opted             108      0.429   SVM        Q9XY95:Q9XY96
ARMS/Kidins220                                   not opted             111      0.609   projected  no ID found
ARMS/Kidins220                                   not opted             138      0.609   projected  no ID found
neurotrophin                                     not opted             145      1.080   SVM        Q9XY95:Q9XY96
ARMS/Kidins220                                   not opted             152      0.609   SVM        no ID found
CrkL                                             not opted             154      1.326   SVM        CRKL_HUMAN:CRKL_MOUSE
C3G-Rap1-MAP kinase                              not opted             161      0.098   SVM        no ID found
ARMS/Kidins220                                   not opted             173      0.609   projected  no ID found
CrkL                                             not opted             176      0.322   SVM        CRKL_HUMAN:CRKL_MOUSE
SH2                                              not opted             179      0.543   SVM        no ID found
CrkL                                             not opted             185      0.509   SVM        CRKL_HUMAN:CRKL_MOUSE
SH3                                              not opted             186      0.543   inherited  no ID found
C3G                                              not opted             190      0.384   SVM        C3G_DROME
neurotrophin                                     not opted             197      0.880   SVM        Q9XY95:Q9XY96
CrkL                                             not opted             207      1.078   SVM        CRKL_HUMAN:CRKL_MOUSE
MAPK kinase                                      not opted             211      0.565   SVM        BYR1_SCHPO
RTKs                                             not opted             224      0.394   SVM        no ID found
Trk receptor                                     not opted             228      0.339   SVM        no ID found
neurotrophin                                     not opted             242      0.416   SVM        Q9XY95:Q9XY96

__________________________________________________________________________________________________________________________________________

ID: 16280322
In vitro transport of membrane proteins to peroxisomes by shuttling receptor <n>Pex19p</n>. The peroxin <n>Pex19p</n> comprising 299 amino acids functions in peroxisomal membrane assembly. We here developed a cell-free system for transport of membrane proteins to peroxisomes. <n>Pex19p</n> interacts with multiple membrane peroxins, including other membrane biogenesis peroxins, <n>Pex16p</n> and Pex26p, involved in <n>matrix protein</n> import. Cell-free synthesized, 35S-labeled <n>Pex19p</n> was targeted to subcellular fractions containing peroxisomes from Chinese hamster ovary-K1 cells as well as peroxisomes isolated from rat liver in an ATP-dependent manner. Such translocation was also reproduced with in vitro synthesized <n>35S-Pex16p</n> with two transmembrane segments and C-tail anchor-type <n>35S-Pex26p</n>, upon incubation with 35S-Pex19p in the reaction mixtures containing isolated peroxisomes. The transported <n>35S-Pex16p</n> and <n>35S-Pex26p</n> were integrated into membranes as assessed by the sodium carbonate extraction method. Peroxisome-associated and partly Na2CO3-resistant 35S-Pex19p was released to the cytosolic fraction upon incubation in the absence of ATP, whereas <n>35S-Pex16p</n> and <n>35S-Pex26p</n> remained in the membranes. Furthermore, not only 35S-Pex19p but also 35S-Pex19p complexes each with <n>35S-Pex16p</n> and <n>35S-Pex26p</n> were bound to 35S-Pex3p in vitro. Together, these results strongly suggested that <n>Pex19p</n> translocates the membrane peroxins from the cytosol to peroxisomes in an ATP- and Pex3p-dependent manner and then shuttles back to the cytosol.


The following protein names could be found by NLProt:

NAME                                             ORGANISM            TXT-POS    SCORE   METHOD     DB-ID(S)
Pex19p                                           not opted              12      0.439   SVM        no ID found
Pex19p                                           not opted              16      0.540   projected  no ID found
Pex19p                                           not opted              41      0.540   SVM        no ID found
Pex16p                                           not opted              54      0.755   SVM        no ID found
matrix protein                                   not opted              60      0.001   dictionary VMAT_BRSVA:VMAT_CDVO:GRAN_GVAS:GRAN_GVPB:GRAN_GVTN:GRAN_GVAO:GRAN_GVCF:GRAN_GVCL:GRAN_GVCP:GRAN_GVHB:GRAN_GVXN:VMAT_HRSVA:VMAT_INCJJ:VMAT_LPMV:VMAT_MEASA:VMAT_MEASE:VMAT_MEASH:VMAT_MEASI:VMAT_MEASU:VMAT_MEASY:VMAT_MUMP1:VMAT_MUMPS:VMAT_NDVA:VMAT_NDVB:VMAT_ORSVW:VMAT_PHODV:VMAT_PI1HA:VMAT_PI1HC:VMAT_PI2HT:VMAT_PI3B:VMAT_PI3H4:VMAT_PI4HA:VMAT_PI4HB:VMAT_RABVA:VMAT_RABVC:VMAT_RABVE:VMAT_RABVN:VMAT_RABVP:VMAT_RABVS:VMAT_RINDK:VMAT_RINDR:VMAT_SV5:VMAT_SEND5:VMAT_SENDF:VMAT_SENDH:VMAT_SENDZ:VMAT_SSPVB:VMAT_SV41:VMAT_SVCV:VMAT_SYNV:VMAT_TRTV:VMAT_VHSV0:VMAT_VSVIG:VMAT_VSVJO:VMAT_VSVSJ:O09718:O11719:O11720:O11721:O11722:O11723:O11724:O11725:O11726:O11727:O11728:O11729:O11730:O11731:O11732:O11733:O11734:O11735:O11736:O11737:O11738:O36988:O36990:O36992:O36994:O36996:O36998:O37000:O37002:O37004:O37006:O37008:O37010:O37012:O37014:O37349:O42049:O56259:O57299:O70659:O70661:O70664:O70667:O70670:O70673:O73507:O73563:O90244:O90338:O92330:P89021:P89022:P89023:Q04253:Q04254:Q04255:Q04256:Q04259:Q08453:Q08488:Q09111:Q6I7B9:Q6ITR0:Q6ITR6:Q6ITS2:Q6J8C1:Q6J8C2:Q6J8C3:Q6J8C4:Q6J8C5:Q6J8C6:Q6J8C7:Q6J8C8:Q6J8C9:Q6J8D0:Q6J8D1:Q6J8D2:Q6JAM6:Q6JAM7:Q6PWK9:Q6PZN7:Q6PZP3:Q6PZP9:Q6Q335:Q6Q341:Q6Q347:Q6Q353:Q6Q359:Q6Q365:Q6QT25:Q6RIC5:Q6RXY8:Q6SEG6:Q6SEG7:Q6SEG8:Q6SEG9:Q6SZQ0:Q6SZQ2:Q6SZQ4:Q6SZQ6:Q6SZQ8:Q6SZR0:Q6SZR2:Q6T343:Q6T370:Q6T372:Q6TBR5:Q6TBR8:Q6TBS1:Q6TBS4:Q6TBS7:Q6TBT0:Q6TPE4:Q6VGH5:Q6VGH6:Q6VGH7:Q6VGH8:Q6VGH9:Q6VGI0:Q6WB99:Q6WBA8:Q6WGM2:Q6X1D2:Q6X1D6:Q6XA26:Q6XA28:Q6XA30:Q6XA32:Q6XA34:Q6XA36:Q6XA38:Q6XA40:Q6XA42:Q6XA44:Q6XA46:Q6XA48:Q6XA50:Q6XA52:Q6XA54:Q6XA56:Q6XA58:Q6XA60:Q6XA62:Q6YIJ4:Q6YIJ5:Q6YIJ6:Q6YIJ7:Q6YIJ8:Q6YIJ9:Q6YIK0:Q6YIK1:Q6YIK2:Q6YIK3:Q6YIK4:Q6YIK5:Q6YIK6:Q709E6:Q711T4:Q75T10:Q76PN9:Q76V57:Q76V58:Q76V60:Q774K9:Q774L0:Q774L1:Q774L2:Q774L3:Q774L4:Q774L5:Q774L6:Q774L7:Q774Q2:Q77AU3:Q77DJ6:Q77HR7:Q77IS4:Q77L00:Q77L49:Q77M39:Q77RI3:Q782E6:Q783Q5:Q787B6:Q7TGU1:Q7TGU2:Q7TGU3:Q7TGU4:Q7TGU5:Q7TGU6:Q7TGU7:Q7TGU8:Q7TGU9:Q7TGV0:Q7TGV1:Q7TGV2:Q7TGV3:Q7TGV4:Q7TGV5:Q7TGV6:Q7TGV7:Q7TGV8:Q7TGV9:Q66760:Q67152:Q67154:Q67156:Q67184:Q67188:Q67189:Q67190:Q67191:Q67192:Q67193:Q67194:Q67195:Q67196:Q67197:Q67198:Q67199:Q6GYU1:Q6GYU2:Q6GYU3:Q6GYU4:Q6HA96:Q805I1:Q807V0:Q807V1:Q807V2:Q807V3:Q807V4:Q807V5:Q807V6:Q807V7:Q807V8:Q808A6:Q808A7:Q808A8:Q80BF7:Q80BF8:Q80BF9:Q80BG0:Q80BG1:Q80FL3:Q80JT5:Q80KC9:Q80MR5:Q81078:Q82127:Q82614:Q82682:Q82795:Q82796:Q82797:Q82798:Q82799:Q82800:Q83177:Q83324:Q83325:Q83503:Q83504:Q83505:Q83506:Q83507:Q83529:Q83535:Q83538:Q83549:Q83553:Q83555:Q83574:Q83577:Q83579:Q83581:Q83586:Q83589:Q83592:Q83593:Q83616:Q83624:Q83712:Q83716:Q83717:Q83718:Q83719:Q83720:Q83721:Q83722:Q83723:Q83728:Q83772:Q83774:Q83776:Q83778:Q83780:Q83782:Q83784:Q83786:Q83788:Q83790:Q83792:Q83794:Q83796:Q83798:Q83800:Q83802:Q83804:Q83806:Q83808:Q83810:Q83812:Q83814:Q83816:Q83818:Q83820:Q83822:Q83824:Q83826:Q83828:Q83830:Q83831:Q83832:Q83833:Q83834:Q83835:Q83836:Q83837:Q83838:Q83839:Q83840:Q83841:Q84189:Q84190:Q86498:Q86595:Q88266:Q88892:Q89519:Q89647:Q89686:Q89735:Q89886:Q8AZ24:Q8AZ71:Q8AZS5:Q8AZS7:Q8AZS9:Q8AZT1:Q8AZT3:Q8AZT5:Q8AZT7:Q8AZT9:Q8AZU1:Q8AZU3:Q8AZU5:Q8AZU7:Q8AZU9:Q8AZV1:Q8AZV3:Q8AZV5:Q8AZV7:Q8AZV9:Q8AZW1:Q8AZW3:Q8AZW5:Q8AZW7:Q8AZW9:Q8AZX1:Q8AZX3:Q8AZX5:Q8AZX7:Q8B086:Q8B0H2:Q8B0H7:Q8B0I2:Q8B2C5:Q8B2C6:Q8B2C7:Q8B2C8:Q8B2C9:Q8B2D0:Q8B2D1:Q8B2D2:Q8B2D3:Q8B2D4:Q8B2D5:Q8B2D6:Q8B2D7:Q8B2D8:Q8B2D9:Q8B2E0:Q8B2E1:Q8B2E2:Q8B2E3:Q8B2E4:Q8B2E5:Q8B2E6:Q8B2E7:Q8B2E8:Q8B2E9:Q8B2F0:Q8B2F1:Q8B2F2:Q8B2F3:Q8B2F4:Q8B2F5:Q8B2F6:Q8B2F7:Q8B2F8:Q8B2F9:Q8B2G0:Q8B2G1:Q8B2G2:Q8B2G3:Q8B2G4:Q8B2G5:Q8B2G6:Q8B2G7:Q8B2G8:Q8B2G9:Q8B2H0:Q8B2H1:Q8B2H2:Q8B2H3:Q8B2H4:Q8B2H5:Q8B2H6:Q8B2H7:Q8B2H8:Q8B2H9:Q8B2I0:Q8B2I1:Q8B2I2:Q8B2I3:Q8B2I4:Q8B2I5:Q8B2I6:Q8B2I7:Q8B2T4:Q8B2W6:Q8B2W7:Q8B2W8:Q8B2W9:Q8B2X0:Q8B4V8:Q8B4V9:Q8B593:Q8B6J7:Q8B9Q5:Q8B9Q6:Q8BA41:Q8BAB0:Q8BAB1:Q8BAB2:Q8BAB3:Q8BAB4:Q8BAB5:Q8BAB6:Q8BAB7:Q8BAC2:Q8BD98:Q8JMG8:Q8JSX8:Q8JTH1:Q8JVA9:Q9W7T8:Q9W850:Q9WA93:Q9WBL3:Q9WGZ2:Q9WGZ3:Q9WGZ4:Q9WGZ5:Q9WGZ6:Q9WGZ7:Q9WGZ8:Q9WGZ9:Q9WH00:Q9WH01:Q9WH02:Q9WH03:Q9WRL4:Q9WSB0:Q9WSB2:Q9WSB4:Q9YIJ5:Q9YIM6:Q9YNG5:Q9YNG6:Q9YNG7:Q9YNG8:Q9YNG9:Q9YNH0:Q9YNY2:Q9YRC9:Q9YS27:Q9YZ22:Q9YZ78:Q9IBY4:Q9IBY6:Q9IC34:Q9IF52:Q9IFJ9:Q9IFK0:Q9IFK1:Q9IFK3:Q9IFK5:Q9IK90:Q9IPJ7:Q9IWI5:Q9J3V0:Q9J3V2:Q9J3V4:Q9J3V6:Q9J3V8:Q9J3W0:Q9J3W2:Q9J3W4:Q9J3W6:Q9J3W8:Q9J3X0:Q9J3X2:Q9J3X4:Q9J3X6:Q9J3X8:Q9J3Y0:Q9JFN6:Q9JGT5:Q9Q9U8:Q9QAQ3:Q9QDI4:Q9QJT7:Q9QMM3:Q9QPQ9:Q9QSP2:Q98624:Q98664:Q98VK1:Q98VL7:Q98VM3:Q98VP3:Q98XR7:Q98XR8:Q98XR9:Q98XS0:Q998K4:Q998K5:Q9DKI4:Q9DKI5:Q9DKI6:Q9DKI7:Q9DKI8:Q9DKI9:Q9DKJ0:Q9DLD5:Q9DXZ8:Q9DY98:Q9DYA8:Q9DYA9:Q9DYB0:Q9DYB1:Q9DYB2:Q9DYB3:Q9DYB4:Q9DYB5:Q9E149:Q9E781:Q9EA65:Q9EMB0:Q912Z7:Q913A4:Q914X4:Q91CC1:Q91CC2:Q91DD9:Q91DS1:Q91HJ6:Q91KQ0:Q91L04:Q91L05:Q91L06:Q91L07:Q91L08:Q91L09:Q91L10:Q91L11:Q91S35:Q91UL5:Q8QPI0:Q8QPI1:Q8QPI2:Q8QPI3:Q8QPI4:Q8QPI5:Q8QPI6:Q8QT27:Q8QV68:Q8UWN2:Q8UYA6:Q8UYB0:Q8UYB3:Q8UYD2:Q8UYE9:Q8UYG8:Q8UYI4:Q8V020:Q8V021:Q8V022:Q8V023:Q8V024:Q8V025:Q8V026:Q8V027:Q8V315:Q8V318:Q8V6X3:Q8V6X4:Q6DTW7:Q6DTX5:Q6DWQ4:Q6DWR2:Q6DWS0:Q6DWS8:Q6DWT6:Q6DWU4:Q6DWV2:Q6DWW0:Q6DWW8:Q6DWX6:Q6DWY4:Q6DWZ2:Q6DX00:Q6DX08:Q6DX16:Q6DX24:Q6DX32:Q6DX40:Q6DX48:Q6DX56:Q6DX64:Q6DX72:Q6DX80:Q6DX88:Q6DX96:Q6DXA4:Q6DXB2:Q6DXC0:Q6DXC8:Q6DXD6:Q6DXE4:Q6DXF1:Q6DXG0:Q6DXG8:Q6DXH6:Q6E3Z0:Q6E3Z1:Q6E3Z2:Q6E3Z3:Q6E3Z4:Q6E3Z5:Q6E3Z6:Q6E3Z7:Q6E3Z8:Q6E3Z9:Q6E400:Q6E401:Q6E402:Q6E403:Q6E404:Q6E405:Q6E406:Q6E407:Q6E408:Q6E409:Q6E410:Q6F504:Q6F506:Q6F508:Q6F510:Q6F512:Q6F514:Q6F516:Q6F518:Q6F520:Q6F522:Q6F524:Q6F526:Q6F528:Q6F530:Q6F532:Q6F534:Q6F536:Q6F538:Q6QQI2:Q8AZ49:Q91F56:Q6B4U1:Q05953:CAA81468:AAF85663:AAK60423:AAL49407:AAM68137:AAM68143:AAM68149:AAL49984:CAC70643:CAC70650:BAA24085:BAB60864:AAN64638:AAN64639:AAN64640:AAN64641:AAN64642:AAN64643:AAN64644:AAN64645:AAN64646:AAN64647:AAN64648:AAN64649:AAN64650:AAQ55047:AAK95902:AAP86774:AAP86778:AAQ67685:AAQ67694:AAR13051:AAR13896:AAR13897:AAR17527:AAR17529:AAR17531:AAR17533:AAR17535:AAR17537:AAR17539:AAQ23990:AAR32656:AAR32664:AAR23755:AAR23756:AAR23757:AAR23758:BAD04912:CAE55656:CAC80625:CAD92349:CAD92355:CAD92361
Pex19p                                           not opted              68      0.118   SVM        no ID found
35S-Pex16p                                       not opted             103      0.309   projected  no ID found
35S-Pex26p                                       not opted             111      0.251   projected  no ID found
35S-Pex16p                                       not opted             127      0.309   projected  no ID found
35S-Pex26p                                       not opted             129      0.251   projected  no ID found
35S-Pex16p                                       not opted             163      0.309   projected  no ID found
35S-Pex26p                                       not opted             165      0.251   projected  no ID found
35S-Pex16p                                       not opted             182      0.309   SVM        no ID found
35S-Pex26p                                       not opted             184      0.251   SVM        no ID found
Pex19p                                           not opted             199      0.223   SVM        no ID found

__________________________________________________________________________________________________________________________________________

ID: 16280327
A pathway for <n>tumor necrosis factor-alpha-induced</n> <n>Bcl10</n> nuclear translocation. <n>Bcl10</n> is up-regulated by <n>NF-kappaB</n> and phosphorylated by <n>Akt1</n> and then complexes with <n>Bcl3</n> to enter the nucleus. <n>Bcl10</n> overexpression and nuclear translocation were originally identified in mucosa-associated lymphoid tissue lymphoma with t(1;14)(p32;q32) chromosome translocation. DNA amplification of <n>Bcl10</n> was also found in other solid tumors. We have recently shown that nuclear translocation of <n>Bcl10</n> is a specific molecular determinant of Helicobacter pylori-independent mucosa-associated lymphoid tissue lymphoma (Kuo, <n>S.-H.</n>, Chen, L. <n>T.</n>, Yeh, <n>K.-H.</n>, Wu, M. S., Hsu, H. C., Yeh, P. <n>Y.</n>, Mao, T. L., Chen, C. L., Doong, S. L., Lin, J. <n>T.</n>, and Cheng, <n>A.-L</n>. (2004) J. Clin. <n>Oncol</n>. 22, 3491-3497). However, the molecular mechanism of <n>Bcl10</n> nuclear translocation remains unknown. In this study, we observed that <n>tumor necrosis factor-alpha</n> (<n>TNFalpha</n>) up-regulates the expression of <n>Bcl10</n> and induces a fraction of <n>Bcl10</n> nuclear translocation in human breast carcinoma MCF7 cells. Chromatin immunoprecipitation assays and electrophoretic mobility shift assays indicated that an NF-kappaB-binding site resides in the <n>Bcl10</n> 5 '-untranslated region. This study also demonstrates that <n>Akt1</n>, activated by <n>TNFalpha</n>, phosphorylates <n>Bcl10</n> at Ser218 and Ser231 and that phosphorylated <n>Bcl10</n> subsequently complexes with <n>Bcl3</n> to enter the nucleus. Either inhibition of <n>Akt1</n> or depletion of <n>Bcl3</n> blocks <n>Bcl10</n> nuclear translocation. In summary, these findings characterize a molecular linkage that directs <n>Bcl10</n> nuclear translocation in response to <n>TNFalpha</n> treatment.


The following protein names could be found by NLProt:

NAME                                             ORGANISM            TXT-POS    SCORE   METHOD     DB-ID(S)
tumor necrosis factor-alpha                      not opted               4      2.148   projected  Q9UBM5:O97538:O97543:Q6PWY4:Q75N23:Q75T06:Q7YSE3:Q864Y7:Q864Y8:Q864Y9:Q864Z0:Q8HYM1:Q9TTG7:Q9TTG8:Q9BDL4:Q95N81:Q6E807:O70332:Q6TDG3:Q6X658:Q80Z02:Q80Z03:Q80Z04:Q80Z05:Q80Z06:Q9ERG6:Q91ZL4:Q6U817:Q9I970:AAP68801:AAR00346:AAR02413:BAD04916
Bcl10                                            not opted               7      0.262   SVM        BCLA_HUMAN:BCLA_HUMAN:BCLA_MOUSE:BCLA_MOUSE:BCLA_RAT:BCLA_RAT
Bcl10                                            not opted              11      1.201   SVM        BCLA_HUMAN:BCLA_HUMAN:BCLA_MOUSE:BCLA_MOUSE:BCLA_RAT:BCLA_RAT
NF-kappaB                                        not opted              15      1.445   SVM        no ID found
Akt1                                             not opted              19      1.193   SVM        KRAC_BOVIN:KRAC_HUMAN:KRAC_MOUSE:KRAC_RAT:O93800
Bcl3                                             not opted              24      0.974   SVM        BCL3_HUMAN:Q9Z2F6
Bcl10                                            not opted              30      0.570   SVM        BCLA_HUMAN:BCLA_HUMAN:BCLA_MOUSE:BCLA_MOUSE:BCLA_RAT:BCLA_RAT
Bcl10                                            not opted              51      1.503   SVM        BCLA_HUMAN:BCLA_HUMAN:BCLA_MOUSE:BCLA_MOUSE:BCLA_RAT:BCLA_RAT
Bcl10                                            not opted              68      1.553   SVM        BCLA_HUMAN:BCLA_HUMAN:BCLA_MOUSE:BCLA_MOUSE:BCLA_RAT:BCLA_RAT
S.-H.                                            not opted              84      0.552   SVM        no ID found
T.                                               not opted              90      0.559   SVM        BRAC_BRARE:VLYS_BPK3:VLYS_BPM1:VLYS_BPOX2:VLYS_BPT4:VPT_BPMU:BRAC_CHICK:HOBO_DROME:TFAB_ECOLI:BRAC_HALRO:BRAC_HUMAN:VMTT_LAMBD:BRAC_MOUSE:TYRO_NEUCR
K.-H.                                            not opted              94      0.644   SVM        no ID found
Y.                                               not opted             112      0.914   SVM        HOLI_BPP2:Y14B_BPT4:OVAY_CHICK:YELL_DROME:YELL_DROER:YELL_DROGU:YELL_DROMA:YELL_DROMD:YELL_DROPS:YELL_DROSU:YELL_DROYA:CAF05701
T.                                               not opted             136      0.577   SVM        BRAC_BRARE:VLYS_BPK3:VLYS_BPM1:VLYS_BPOX2:VLYS_BPT4:VPT_BPMU:BRAC_CHICK:HOBO_DROME:TFAB_ECOLI:BRAC_HALRO:BRAC_HUMAN:VMTT_LAMBD:BRAC_MOUSE:TYRO_NEUCR
A.-L                                             not opted             141      0.595   SVM        no ID found
Oncol                                            not opted             150      0.572   SVM        no ID found
Bcl10                                            not opted             163      1.088   SVM        BCLA_HUMAN:BCLA_HUMAN:BCLA_MOUSE:BCLA_MOUSE:BCLA_RAT:BCLA_RAT
tumor necrosis factor-alpha                      not opted             176      2.148   SVM        Q9UBM5:O97538:O97543:Q6PWY4:Q75N23:Q75T06:Q7YSE3:Q864Y7:Q864Y8:Q864Y9:Q864Z0:Q8HYM1:Q9TTG7:Q9TTG8:Q9BDL4:Q95N81:Q6E807:O70332:Q6TDG3:Q6X658:Q80Z02:Q80Z03:Q80Z04:Q80Z05:Q80Z06:Q9ERG6:Q91ZL4:Q6U817:Q9I970:AAP68801:AAR00346:AAR02413:BAD04916
TNFalpha                                         not opted             180      0.923   SVM        no ID found
Bcl10                                            not opted             186      1.515   SVM        BCLA_HUMAN:BCLA_HUMAN:BCLA_MOUSE:BCLA_MOUSE:BCLA_RAT:BCLA_RAT
Bcl10                                            not opted             192      1.124   SVM        BCLA_HUMAN:BCLA_HUMAN:BCLA_MOUSE:BCLA_MOUSE:BCLA_RAT:BCLA_RAT
Bcl10                                            not opted             217      1.553   projected  BCLA_HUMAN:BCLA_HUMAN:BCLA_MOUSE:BCLA_MOUSE:BCLA_RAT:BCLA_RAT
Akt1                                             not opted             227      1.186   SVM        KRAC_BOVIN:KRAC_HUMAN:KRAC_MOUSE:KRAC_RAT:O93800
TNFalpha                                         not opted             231      0.738   SVM        no ID found
Bcl10                                            not opted             234      0.924   SVM        BCLA_HUMAN:BCLA_HUMAN:BCLA_MOUSE:BCLA_MOUSE:BCLA_RAT:BCLA_RAT
Bcl10                                            not opted             242      0.631   SVM        BCLA_HUMAN:BCLA_HUMAN:BCLA_MOUSE:BCLA_MOUSE:BCLA_RAT:BCLA_RAT
Bcl3                                             not opted             246      1.005   SVM        BCL3_HUMAN:Q9Z2F6
Akt1                                             not opted             255      1.119   SVM        KRAC_BOVIN:KRAC_HUMAN:KRAC_MOUSE:KRAC_RAT:O93800
Bcl3                                             not opted             259      1.237   SVM        BCL3_HUMAN:Q9Z2F6
Bcl10                                            not opted             261      0.856   SVM        BCLA_HUMAN:BCLA_HUMAN:BCLA_MOUSE:BCLA_MOUSE:BCLA_RAT:BCLA_RAT
Bcl10                                            not opted             276      0.481   SVM        BCLA_HUMAN:BCLA_HUMAN:BCLA_MOUSE:BCLA_MOUSE:BCLA_RAT:BCLA_RAT
TNFalpha                                         not opted             282      0.517   SVM        no ID found

__________________________________________________________________________________________________________________________________________

ID: 16272578
Two catalytic domains are required for protein deacetylation. <n>Histone deacetylase</n> (<n>HDAC</n>) -6 was recently identified as a dual substrate, possibly multisubstrate, deacetylase that can act both on acetylated histone tails and on <n>alpha-tubulin</n> acetylated on Lys40. <n>HDAC-6</n> is unique among deacetylases in having two <n>hdac</n> domains, and we have used this enzyme as a useful model to dissect the structural requirements for the deacetylation reaction. In this report, we show that both <n>hdac</n> domains are required for the intact deacetylase activity of <n>HDAC-6</n> in vitro and in vivo. The spatial arrangement of these two domains in <n>HDAC-6</n> is essential and alteration of the linker region between the two domains severely affects the catalytic activity. Artificial chimeric <n>HDACs</n>, made by replacing the <n>hdac</n> domains in <n>HDAC-6</n> with corresponding domains from other class II <n>HDACs</n>, show de novo deacetylase activity. Taken together, our results demonstrate for the first time that the spatial arrangement of <n>hdac</n> domains is critical for in vivo deacetylation reaction and may provide a useful model for the development of novel <n>HDAC</n> inhibitors.


The following protein names could be found by NLProt:

NAME                                             ORGANISM            TXT-POS    SCORE   METHOD     DB-ID(S)
Histone deacetylase                              not opted              10      0.001   dictionary HDAC_ARATH:Q9UZJ4:Q8TLY4:Q9HDT2:Q8SQN9:Q6W9G7:Q700T5:Q7K6A1:Q7RHV6:Q7YY76:Q9XYC7:Q9GUA8:Q98RL4:Q6V9I6:Q8LKJ5:Q9ZTP8:Q9LKG1:Q9FH09:Q9FML2:Q8W508:Q8W509:Q72T87:Q7NRU4:Q8QGJ8:AAQ24532:AAQ18232
HDAC                                             not opted              13      0.854   SVM        HDAC_ARATH:Q9UZJ4:Q8TLY4:Q9HDT2:Q8SQN9:Q6W9G7:Q700T5:Q7K6A1:Q7RHV6:Q7YY76:Q9XYC7:Q9GUA8:Q98RL4:Q6V9I6:Q8LKJ5:Q9ZTP8:Q9LKG1:Q9FH09:Q9FML2:Q8W508:Q8W509:Q72T87:Q7NRU4:Q8QGJ8:AAQ24532:AAQ18232
alpha-tubulin                                    not opted              38      0.718   SVM        O93945:Q86ZW6:Q86ZW7:Q86ZX7:Q86ZX8:Q86ZX9:Q86ZY0:Q86ZY1:Q86ZY2:Q86ZY3:Q86ZY4:Q86ZY5:Q86ZY6:Q86ZY7:Q86ZY8:Q86ZY9:Q86ZZ0:Q86ZZ1:Q86ZZ2:Q86ZZ3:Q86ZZ4:Q86ZZ5:Q86ZZ6:Q86ZZ7:Q86ZZ8:Q86ZZ9:Q870A0:Q870A1:Q870A2:Q873M8:Q8J0S7:Q9URI3:Q9HDT1:Q9HEQ1:Q9HEQ2:Q9HEQ3:Q9P8Y5:Q9C412:Q9C413:P92124:P92126:Q25569:Q9UQM3:Q71U36:O00907:O00938:O00942:O15704:O36035:O36036:O36040:O61174:O61645:O76659:O96412:O96596:O96915:P90656:P92122:P92123:P92125:P97982:Q24771:Q25072:Q25164:Q25262:Q6Q7D3:Q6RV42:Q6S4R4:Q6S4R5:Q6TL27:Q6WP06:Q6ZLZ9:Q76NL1:Q7KY10:Q26233:Q26234:Q26444:Q26556:Q26595:Q26973:Q27122:Q27204:Q27205:Q27206:Q27207:Q27209:Q27215:Q27216:Q27217:Q7YSH4:Q7YSQ8:Q7YXM7:Q7YXM8:Q7YXM9:Q7YXN0:Q7YXN1:Q7YXN2:Q7YXN3:Q7YZL4:Q7YZL5:Q7YZL6:Q7YZL7:Q7YZL8:Q7YZL9:Q7YZM0:Q7YZM1:Q7YZM2:Q7YZM3:Q7YZM4:Q7Z1G5:Q7Z1L8:Q867L9:Q868U7:Q86GG3:Q86LJ5:Q86LJ6:Q86LJ7:Q86LK8:Q86LK9:Q86LL0:Q8I856:Q8I858:Q8ISH9:Q8ITP9:Q8ITQ0:Q8ITQ1:Q8ITQ2:Q8ITQ3:Q8ITQ4:Q8ITQ5:Q8ITQ6:Q8ITQ7:Q8ITQ8:Q8ITQ9:Q8ITR0:Q8ITR1:Q8ITR2:Q8ITR3:Q8ITR4:Q8ITR5:Q8ITR6:Q8ITR7:Q8ITR8:Q8ITR9:Q8ITS0:Q8ITS1:Q8ITS2:Q8ITS3:Q8ITS4:Q8ITS5:Q8MLX5:Q8MLY5:Q8MM47:Q8MM51:Q8MM70:Q8MM87:Q8MM90:Q8MPB4:Q8MTH9:Q8MTI0:Q8MTI1:Q8MU07:Q8MU08:Q8MU09:Q8MU10:Q8MU11:Q8MU12:Q8MU13:Q8MU14:Q8MU15:Q8MU16:Q8MU17:Q8MU18:Q8MU19:Q8MU20:Q8MU21:Q8MU22:Q8MU23:Q8MU24:Q8MU25:Q8MU26:Q8MU27:Q8MU28:Q8MU29:Q8MU30:Q8MU31:Q8MU32:Q8MU33:Q8MU34:Q8MU35:Q8MU36:Q8MU37:Q8MU38:Q8MU39:Q8MUX8:Q8MVL9:Q8MWE1:Q8MWU8:Q8MWU9:Q9UA68:Q9UAC3:Q9XYL6:Q9NH78:Q9NH79:Q9NH80:Q9NH81:Q9NH82:Q9NH83:Q9NL73:Q9BKC9:Q9BKD0:Q9BKD1:Q9BKD2:Q9BMF4:Q9GQB7:Q9GQB9:Q9GQC1:Q9GRE9:Q9GU32:Q94712:Q94713:Q95UU2:Q962B9:Q964U9:Q8T672:Q8T8B4:Q8T8B5:Q8T9X5:Q8WRT6:O18774:Q9GLM9:Q9GLW6:Q9GMD4:O22660:O22661:O48873:Q08333:Q6Y1F1:Q70Z27:Q70Z28:Q70Z29:Q70Z30:Q70Z31:Q70Z32:Q70Z33:Q70Z34:Q70ZL4:Q70ZL5:Q70ZL6:Q70ZL7:Q7XYS1:Q7Y246:Q39719:Q43605:Q84K97:Q84KM2:Q84KM9:Q84KN1:Q84KN4:Q84KN5:Q84KN8:Q84KQ3:Q84UZ5:Q84XV0:Q8H932:Q8H933:Q9SQ05:Q9SQ71:Q9SQ72:Q9SQ73:Q9SQ74:Q9SQ75:Q9ZR92:Q9ZSR2:Q9ZTL9:Q9LKY5:Q9LRG7:Q9M3T2:Q9M4L3:Q9M4L4:Q9MB28:Q9AQX2:Q9FRU1:Q9FVI3:Q94EL7:Q94KH8:Q94KJ8:Q8VWM6:Q8VWM7:Q8VX28:Q8VXC9:Q8VXD0:Q8VXD1:Q8VXK7:Q8W4W0:Q75GI3:Q6ATZ9:Q6AU00:O89052:Q6P6G6:O42271:Q78C10:Q7T1F8:Q7T1F9:Q8AWI2:Q8JG24:Q9YHW1:Q9YHW2:Q9PSY3:Q98TP1:Q9DD79:Q9DFR7:Q9DFR8:Q9DFR9:Q9DFS8:Q9DFS9:Q9DFT0:Q9DFT1:Q9DFT2:Q9DFT3:Q9DFT4:Q90X79:Q91831:AAD33871:CAD20822:BAB86849:AAO15882:AAO20084:CAD51722:CAB95495:CAD53112:CAD53113:CAD53114:AAP75758:CAD24765:CAD24766:CAD24767:CAD24768:CAD26886:CAD26887:CAD26888:CAD26889:CAD26890:CAD26891:CAD26892:CAD26893:AAP32191:AAQ19196:AAR39411:AAH62238:AAR88132:AAR88133:AAR97873
HDAC-6                                           not opted              43      1.232   SVM        HDA6_HUMAN:HDA6_MOUSE
hdac                                             not opted              51      0.168   projected  HDAC_ARATH:Q9UZJ4:Q8TLY4:Q9HDT2:Q8SQN9:Q6W9G7:Q700T5:Q7K6A1:Q7RHV6:Q7YY76:Q9XYC7:Q9GUA8:Q98RL4:Q6V9I6:Q8LKJ5:Q9ZTP8:Q9LKG1:Q9FH09:Q9FML2:Q8W508:Q8W509:Q72T87:Q7NRU4:Q8QGJ8:AAQ24532:AAQ18232
hdac                                             not opted              82      0.168   SVM        HDAC_ARATH:Q9UZJ4:Q8TLY4:Q9HDT2:Q8SQN9:Q6W9G7:Q700T5:Q7K6A1:Q7RHV6:Q7YY76:Q9XYC7:Q9GUA8:Q98RL4:Q6V9I6:Q8LKJ5:Q9ZTP8:Q9LKG1:Q9FH09:Q9FML2:Q8W508:Q8W509:Q72T87:Q7NRU4:Q8QGJ8:AAQ24532:AAQ18232
HDAC-6                                           not opted              92      1.339   SVM        HDA6_HUMAN:HDA6_MOUSE
HDAC-6                                           not opted             107      1.200   SVM        HDA6_HUMAN:HDA6_MOUSE
HDACs                                            not opted             128      0.547   SVM        no ID found
[truncated: 2,333,111 more chars]
