# Supplementary material for: LAITOR - Literature Assistant for Identification of Terms co-Occurrences and Relationships
Source: BMC Bioinformatics. 2010 Feb 1;11:70. doi: 10.1186/1471-2105-11-70 (PMC3098111; doi:10.1186/1471-2105-11-70)
Supplement: Additional file 7 — Performance evaluation dataset. [file 1471-2105-11-70-S7.ZIP › negatives.nlp]

NLProt output:
<n>          protein names
<s>          species/organism
<t>          tissue/cell types
TXT-POS      Text position of the first word of the name (note any non-word character such as  count as one word)
SCORE        Score of NLProt (protein name if > 0)
METHOD       SVM = found by SVM;
             projected = found by SVM but at another position than this one
             inherited = similar to an already found name (e.g. CCR4 and CCR5)
             abbr.-ext. = long form of an abbreviation of an obvious protein name (e.g. "Interleucin-6 (IL-6)")
DB-ID(S)     List of database identifiers for proteins with this name (in database specified in query)
__________________________________________________________________________________________________________________________________________

ID: 16272159
<n>Insulin</n> enhances growth hormone induction of the <n>MEK/ERK</n> signaling pathway. Growth hormone (GH) plays an important role in growth and metabolism by signaling via at least three major pathways, including STATs, <n>ERK1/2</n>, and phosphatidylinositol 3-kinase/Akt. Physiological concentrations of <n>insulin</n> promote growth probably by modulating liver <n>GH receptor</n> (<n>GHR</n>) levels in vivo, but the possible effects of <n>insulin</n> on GH-induced post-GHR signaling have yet to be studied. We hypothesized that short-term <n>insulin</n>, similar to the fluctuations that occur following feeding, affects GH-induced post-GHR signaling. Our present studies suggest that, in rat H4IIE hepatoma cells, <n>insulin</n> (4 h or less) selectively enhanced GH-induced phosphorylation of <n>MEK1/2</n> and <n>ERK1/2</n>, but not GH-induced activation of <n>STAT5</n> and <n>Akt</n>. Although <n>insulin</n> pretreatment altered GH-induced formation of <n>Shc.Grb2.SOS</n> complex, it did not significantly affect GH-induced activation of other signaling intermediates upstream of <n>MEK/ERK</n>, including <n>JAK2</n>, <n>Ras</n>, and <n>Raf-1</n>. Immunofluorescent staining indicated that <n>insulin</n> pretreatment facilitated GH-induced cell membrane translocation of <n>MEK1/2</n>. <n>Insulin</n> pretreatment also increased the amount of <n>MEK</n> association with its scaffolding protein, <n>KSR</n>. In summary, short-term <n>insulin</n> treatment of cultured, liver-derived cells selectively sensitized GH-induced <n>MEK/ERK</n> phosphorylation independent of <n>JAK2</n>, <n>Ras</n>, and <n>Raf-1</n>, but likely resulted from increased cell membrane translocation of <n>MEK1/2</n>. These findings suggest that <n>insulin</n> may be necessary for sensitization of cells to GH-induced <n>ERK1/2</n> activation and provides a potential cellular mechanism by which <n>insulin</n> promotes growth.


The following protein names could be found by NLProt:

NAME                                             ORGANISM            TXT-POS    SCORE   METHOD     DB-ID(S)
Insulin                                          not opted               1      0.404   SVM        INS_ACIGU:INS_ACOCA:INS_ALLMI:INS_AMICA:INS_ANGRO:INS_ANSAN:INS_BALBO:INS_BALPH:INS_CAMDR:INS_CAPHI:INS_CHIBR:INS_CROAT:INS_DIDMA:INS_ELEMA:INS_FELCA:INS_GADCA:INS_HYDCO:INS_HYSCR:INS_KATPE:INS_LEPSP:INS_MYOCO:INS_MYOSC:INS_ONCGO:INS_ORNAN:INS_PETMA:INS_PIAME:INS_PLAFE:INS_PROGU:INS_SQUAC:INS_TRASC:INS_ZAODH:Q8HZ80:Q8HZ81:Q7M0G1:Q7LZM9:AAP35454:AAN06935:AAN39451
MEK/ERK                                          not opted               8      0.626   SVM        no ID found
ERK1/2                                           not opted              37      0.659   SVM        no ID found
insulin                                          not opted              46      0.805   SVM        INS_ACIGU:INS_ACOCA:INS_ALLMI:INS_AMICA:INS_ANGRO:INS_ANSAN:INS_BALBO:INS_BALPH:INS_CAMDR:INS_CAPHI:INS_CHIBR:INS_CROAT:INS_DIDMA:INS_ELEMA:INS_FELCA:INS_GADCA:INS_HYDCO:INS_HYSCR:INS_KATPE:INS_LEPSP:INS_MYOCO:INS_MYOSC:INS_ONCGO:INS_ORNAN:INS_PETMA:INS_PIAME:INS_PLAFE:INS_PROGU:INS_SQUAC:INS_TRASC:INS_ZAODH:Q8HZ80:Q8HZ81:Q7M0G1:Q7LZM9:AAP35454:AAN06935:AAN39451
GH receptor                                      not opted              53      0.605   SVM        GHR_BOVIN:GHR_BOSIN:GHR_CHICK:GHR_COLLI:GHR_CANFA:GHR_HUMAN:GHR_MACMU:GHR_MOUSE:GHR_PIG:GHR_PAPAN:GHR_RABIT:GHR_RAT:GHR_SHEEP:GHR_SAIBB
GHR                                              not opted              56      1.269   SVM        GHR_BOVIN:GHR_BOSIN:GHR_CHICK:GHR_COLLI:GHR_CANFA:GHR_HUMAN:GHR_MACMU:GHR_MOUSE:GHR_PIG:GHR_PAPAN:GHR_RABIT:GHR_RAT:GHR_SHEEP:GHR_SAIBB
insulin                                          not opted              67      1.041   SVM        INS_ACIGU:INS_ACOCA:INS_ALLMI:INS_AMICA:INS_ANGRO:INS_ANSAN:INS_BALBO:INS_BALPH:INS_CAMDR:INS_CAPHI:INS_CHIBR:INS_CROAT:INS_DIDMA:INS_ELEMA:INS_FELCA:INS_GADCA:INS_HYDCO:INS_HYSCR:INS_KATPE:INS_LEPSP:INS_MYOCO:INS_MYOSC:INS_ONCGO:INS_ORNAN:INS_PETMA:INS_PIAME:INS_PLAFE:INS_PROGU:INS_SQUAC:INS_TRASC:INS_ZAODH:Q8HZ80:Q8HZ81:Q7M0G1:Q7LZM9:AAP35454:AAN06935:AAN39451
insulin                                          not opted              82      0.652   SVM        INS_ACIGU:INS_ACOCA:INS_ALLMI:INS_AMICA:INS_ANGRO:INS_ANSAN:INS_BALBO:INS_BALPH:INS_CAMDR:INS_CAPHI:INS_CHIBR:INS_CROAT:INS_DIDMA:INS_ELEMA:INS_FELCA:INS_GADCA:INS_HYDCO:INS_HYSCR:INS_KATPE:INS_LEPSP:INS_MYOCO:INS_MYOSC:INS_ONCGO:INS_ORNAN:INS_PETMA:INS_PIAME:INS_PLAFE:INS_PROGU:INS_SQUAC:INS_TRASC:INS_ZAODH:Q8HZ80:Q8HZ81:Q7M0G1:Q7LZM9:AAP35454:AAN06935:AAN39451
insulin                                          not opted             110      1.343   SVM        INS_ACIGU:INS_ACOCA:INS_ALLMI:INS_AMICA:INS_ANGRO:INS_ANSAN:INS_BALBO:INS_BALPH:INS_CAMDR:INS_CAPHI:INS_CHIBR:INS_CROAT:INS_DIDMA:INS_ELEMA:INS_FELCA:INS_GADCA:INS_HYDCO:INS_HYSCR:INS_KATPE:INS_LEPSP:INS_MYOCO:INS_MYOSC:INS_ONCGO:INS_ORNAN:INS_PETMA:INS_PIAME:INS_PLAFE:INS_PROGU:INS_SQUAC:INS_TRASC:INS_ZAODH:Q8HZ80:Q8HZ81:Q7M0G1:Q7LZM9:AAP35454:AAN06935:AAN39451
MEK1/2                                           not opted             122      1.056   SVM        no ID found
ERK1/2                                           not opted             124      0.994   SVM        no ID found
STAT5                                            not opted             131      1.491   SVM        STA5_HUMAN:ST5A_HUMAN:ST5A_SHEEP:STA5_SHEEP:Q90Y14:Q90Z15:Q8UVW9
Akt                                              not opted             133      1.068   SVM        KRAC_MOUSE:Q98TY9
insulin                                          not opted             136      0.406   SVM        INS_ACIGU:INS_ACOCA:INS_ALLMI:INS_AMICA:INS_ANGRO:INS_ANSAN:INS_BALBO:INS_BALPH:INS_CAMDR:INS_CAPHI:INS_CHIBR:INS_CROAT:INS_DIDMA:INS_ELEMA:INS_FELCA:INS_GADCA:INS_HYDCO:INS_HYSCR:INS_KATPE:INS_LEPSP:INS_MYOCO:INS_MYOSC:INS_ONCGO:INS_ORNAN:INS_PETMA:INS_PIAME:INS_PLAFE:INS_PROGU:INS_SQUAC:INS_TRASC:INS_ZAODH:Q8HZ80:Q8HZ81:Q7M0G1:Q7LZM9:AAP35454:AAN06935:AAN39451
Shc.Grb2.SOS                                     not opted             142      0.473   SVM        no ID found
MEK/ERK                                          not opted             158      0.884   SVM        no ID found
JAK2                                             not opted             161      0.975   SVM        JAK2_HUMAN:JAK2_HUMAN:JAK2_MOUSE:JAK2_MOUSE:JAK2_RAT:JAK2_RAT:O19064
Ras                                              not opted             163      0.844   SVM        RASL_COLTR:RAS_CRYNE:IMDH_DROME:RASD_DICDI:RAS_LIMLI:RAS1_NEUCR:RASH_RRASV:Q6SJ97:Q9BJ57:AAO46052:AAF46621:BAD04019:AAR90103
Raf-1                                            not opted             166      1.173   SVM        KRAF_CAEEL:RAF1_CHICK:RAF1_CHICK:KRAF_HUMAN:KRAF_HUMAN:RAF1_HUMAN:RAF1_HUMAN:RAF1_MOUSE:RAF1_MOUSE:KRAF_RAT:KRAF_RAT:RAF1_RAT:RAF1_RAT:RAF1_XENLA:BAC87801:BAC87872:AAP03432:BAC87804:BAC87871:BAD06254:BAD04060
insulin                                          not opted             172      0.606   SVM        INS_ACIGU:INS_ACOCA:INS_ALLMI:INS_AMICA:INS_ANGRO:INS_ANSAN:INS_BALBO:INS_BALPH:INS_CAMDR:INS_CAPHI:INS_CHIBR:INS_CROAT:INS_DIDMA:INS_ELEMA:INS_FELCA:INS_GADCA:INS_HYDCO:INS_HYSCR:INS_KATPE:INS_LEPSP:INS_MYOCO:INS_MYOSC:INS_ONCGO:INS_ORNAN:INS_PETMA:INS_PIAME:INS_PLAFE:INS_PROGU:INS_SQUAC:INS_TRASC:INS_ZAODH:Q8HZ80:Q8HZ81:Q7M0G1:Q7LZM9:AAP35454:AAN06935:AAN39451
MEK1/2                                           not opted             180      0.877   SVM        no ID found
Insulin                                          not opted             182      0.730   SVM        INS_ACIGU:INS_ACOCA:INS_ALLMI:INS_AMICA:INS_ANGRO:INS_ANSAN:INS_BALBO:INS_BALPH:INS_CAMDR:INS_CAPHI:INS_CHIBR:INS_CROAT:INS_DIDMA:INS_ELEMA:INS_FELCA:INS_GADCA:INS_HYDCO:INS_HYSCR:INS_KATPE:INS_LEPSP:INS_MYOCO:INS_MYOSC:INS_ONCGO:INS_ORNAN:INS_PETMA:INS_PIAME:INS_PLAFE:INS_PROGU:INS_SQUAC:INS_TRASC:INS_ZAODH:Q8HZ80:Q8HZ81:Q7M0G1:Q7LZM9:AAP35454:AAN06935:AAN39451
MEK                                              not opted             189      0.833   SVM        no ID found
KSR                                              not opted             196      0.991   SVM        Q24170:Q24171:Q24734:AAR27881
insulin                                          not opted             202      0.336   SVM        INS_ACIGU:INS_ACOCA:INS_ALLMI:INS_AMICA:INS_ANGRO:INS_ANSAN:INS_BALBO:INS_BALPH:INS_CAMDR:INS_CAPHI:INS_CHIBR:INS_CROAT:INS_DIDMA:INS_ELEMA:INS_FELCA:INS_GADCA:INS_HYDCO:INS_HYSCR:INS_KATPE:INS_LEPSP:INS_MYOCO:INS_MYOSC:INS_ONCGO:INS_ORNAN:INS_PETMA:INS_PIAME:INS_PLAFE:INS_PROGU:INS_SQUAC:INS_TRASC:INS_ZAODH:Q8HZ80:Q8HZ81:Q7M0G1:Q7LZM9:AAP35454:AAN06935:AAN39451
MEK/ERK                                          not opted             212      0.884   projected  no ID found
JAK2                                             not opted             216      1.435   SVM        JAK2_HUMAN:JAK2_HUMAN:JAK2_MOUSE:JAK2_MOUSE:JAK2_RAT:JAK2_RAT:O19064
Ras                                              not opted             218      0.911   SVM        RASL_COLTR:RAS_CRYNE:IMDH_DROME:RASD_DICDI:RAS_LIMLI:RAS1_NEUCR:RASH_RRASV:Q6SJ97:Q9BJ57:AAO46052:AAF46621:BAD04019:AAR90103
Raf-1                                            not opted             221      1.224   SVM        KRAF_CAEEL:RAF1_CHICK:RAF1_CHICK:KRAF_HUMAN:KRAF_HUMAN:RAF1_HUMAN:RAF1_HUMAN:RAF1_MOUSE:RAF1_MOUSE:KRAF_RAT:KRAF_RAT:RAF1_RAT:RAF1_RAT:RAF1_XENLA:BAC87801:BAC87872:AAP03432:BAC87804:BAC87871:BAD06254:BAD04060
MEK1/2                                           not opted             232      0.908   SVM        no ID found
insulin                                          not opted             238      0.980   SVM        INS_ACIGU:INS_ACOCA:INS_ALLMI:INS_AMICA:INS_ANGRO:INS_ANSAN:INS_BALBO:INS_BALPH:INS_CAMDR:INS_CAPHI:INS_CHIBR:INS_CROAT:INS_DIDMA:INS_ELEMA:INS_FELCA:INS_GADCA:INS_HYDCO:INS_HYSCR:INS_KATPE:INS_LEPSP:INS_MYOCO:INS_MYOSC:INS_ONCGO:INS_ORNAN:INS_PETMA:INS_PIAME:INS_PLAFE:INS_PROGU:INS_SQUAC:INS_TRASC:INS_ZAODH:Q8HZ80:Q8HZ81:Q7M0G1:Q7LZM9:AAP35454:AAN06935:AAN39451
ERK1/2                                           not opted             248      0.105   SVM        no ID found
insulin                                          not opted             258      0.481   SVM        INS_ACIGU:INS_ACOCA:INS_ALLMI:INS_AMICA:INS_ANGRO:INS_ANSAN:INS_BALBO:INS_BALPH:INS_CAMDR:INS_CAPHI:INS_CHIBR:INS_CROAT:INS_DIDMA:INS_ELEMA:INS_FELCA:INS_GADCA:INS_HYDCO:INS_HYSCR:INS_KATPE:INS_LEPSP:INS_MYOCO:INS_MYOSC:INS_ONCGO:INS_ORNAN:INS_PETMA:INS_PIAME:INS_PLAFE:INS_PROGU:INS_SQUAC:INS_TRASC:INS_ZAODH:Q8HZ80:Q8HZ81:Q7M0G1:Q7LZM9:AAP35454:AAN06935:AAN39451

__________________________________________________________________________________________________________________________________________

ID: 16638575
A single amino acid substitution on the surface of a natural <n>hevein</n> isoform (hev b 6.0202), confers different <n>IgE</n> recognition. Decreased immune reactivity of isoforms of major allergens has been reported. However, such claims have always been based on experiments with recombinant proteins. This work describes the molecular and physicochemical characterization of a <n>hevein</n> (hev b 6.0201) natural isoform (hev b 6.0202), which is present in rubber latex from hevea brasiliensis. The <n>isoallergen</n> has a single substitution Asn14Asp, which gives rise to local differences in the surface potential, as observed from the crystal structure presented here. Besides, ELISA inhibition using serum pools of adult and pediatric patients showed reduced IgE-binding capacity (approximately 27%) with the <n>isoallergen</n>. Overall, these results are relevant to delineate crucial residues involved in this dominant discontinuous epitope.


The following protein names could be found by NLProt:

NAME                                             ORGANISM            TXT-POS    SCORE   METHOD     DB-ID(S)
hevein                                           not opted              12      1.108   projected  Q7M1L9:Q9FPD9
IgE                                              not opted              22      0.563   SVM        no ID found
hevein                                           not opted              61      1.108   SVM        Q7M1L9:Q9FPD9
isoallergen                                      not opted              85      1.348   projected  Q9S8S8:Q9S8S9
isoallergen                                      not opted             134      1.348   SVM        Q9S8S8:Q9S8S9

__________________________________________________________________________________________________________________________________________

ID: 16638576
Water molecules as structural determinants among prions of low sequence identity. The nature of the factors leading to the conversion of the cellular <n>prion protein</n> (<n>PrP(C)</n>) into its amyloidogenic isoform (<n>PrP(Sc)</n>) is still matter of debate in the field of structural biology. The NMR structures of non-mammalian <n>PrP(C)</n> (<n>non-mPrP</n>) from frog, chicken and turtle (Calzolai, L., Lysek, D.A., Perez, <n>D.R.</n>, Guntert, P. and Wuthrich, K. (2005) <n>Prion protein</n> NMR structures of chickens, turtles, and frogs. <n>Proc</n>. <n>Natl</n>. <n>Acad</n>. <n>Sci</n>. <n>USA 102</n>, 651-655) have provided some new and valuable information on the scaffolding elements that preserve the <n>PrP(C)</n> folding, despite their low sequence identity with the mammalian prions (mPrP). The present molecular dynamics study of non-mPrP(C) focuses on the hydration properties of these proteins in comparison with the mammalian ones. The data reveal new insights in the <n>PrP</n> hydration and focus on the implications for <n>PrP(C)</n> folding stability and its propensity for interactions. In addition, for the first time, a role in disfavoring the <n>PrP(C)</n> aggregation is suggested for a conserved beta-bulge which is stabilized by the local hydration.


The following protein names could be found by NLProt:

NAME                                             ORGANISM            TXT-POS    SCORE   METHOD     DB-ID(S)
prion protein                                    not opted              25      0.279   SVM        Q8TLJ9:Q8TF84:Q8TF98:Q8TFA0:Q8TFA9:Q8TFB8:Q8TFC2:Q8TFP3:Q8TFP9:Q8TFQ0:Q8TFQ1:Q8TFQ2:Q8TFQ3:Q8TFQ4:Q8TFQ5:Q8TFQ6:Q8TFQ7:Q8TFQ8:Q8TFQ9:Q8TFR0:Q8TFR1:Q8TFR2:Q8TFR3:Q8TFR4:Q8TFR5:Q8TFR6:Q8TFR7:Q8TFR8:Q8TFR9:O75942:Q15196:Q6SES1:Q7KYY8:Q7KYZ4:Q86XR1:O02825:O46593:O77787:O97629:O97693:O97694:O97695:O97696:O97697:O97698:O97903:O97904:O97905:O97906:O97907:O97908:O97909:O97910:O97911:O97912:O97913:O97964:Q6J6V2:Q6JL99:Q6JUY4:Q6JUY5:Q6JUY6:Q6JUY7:Q6JUY8:Q6JUY9:Q6JUZ0:Q6JUZ1:Q6JUZ2:Q6JUZ3:Q6JUZ4:Q6JUZ5:Q6JUZ6:Q6PR45:Q6RYR6:Q6UL03:Q6UL04:Q6UL05:Q6UL06:Q6UL07:Q6UL09:Q6V638:Q6V643:Q6V649:Q6V652:Q6V654:Q6V656:Q6VS46:Q70KZ9:Q70L02:Q7JJ72:Q7YRX1:Q863E8:Q863E9:Q864M0:Q866U5:Q866U6:Q866U7:Q866U8:Q866U9:Q866V0:Q866V1:Q866V2:Q866V3:Q866V4:Q866V5:Q866V6:Q866V7:Q866V8:Q866V9:Q866W0:Q866W1:Q866W2:Q866W3:Q866W4:Q866W5:Q866W6:Q866W7:Q866W8:Q866W9:Q8MI95:Q8MI97:Q8MI99:Q8MIC1:Q8MIC8:Q8MID3:Q8MIF2:Q8MIF6:Q8MIG3:Q8MIG5:Q8MIG7:Q8MIG9:Q8MIH7:Q8MJI7:Q9TSF8:Q9TSI7:Q9TSI8:Q9TTU5:Q9TU07:Q9TU20:Q9TV00:Q9TV01:Q9TV02:Q9TV03:Q9TV04:Q9MZ17:Q9N1V1:Q95N12:Q6EH52:Q6EIP8:Q6EIP9:Q6EIQ0:Q6EIQ1:Q6EIQ2:Q6EIQ3:Q6EIQ4:Q6EIQ5:Q6EIQ6:Q6EIQ7:Q6EIQ8:Q693S1:Q693S2:Q693S4:Q6B506:Q6B507:Q811W3:Q811W4:Q811W5:Q811W6:Q811W7:Q8CGL7:Q8K1P5:Q8K1W5:Q9WUJ1:Q9Z0T4:Q9Z0T5:Q8VHV4:Q8VHV5:Q8VHV6:Q6JM13:Q6JM14:Q801J8:Q801J9:Q801Y1:Q9I8G1:Q9I9F2:Q9I9F3:Q9PW91:Q9PW92:Q9PW93:Q9PW94:Q9PW95:Q9PW96:Q9PW97:AAD19993:AAO83636:AAQ64642:AAQ64643:AAQ64644:AAQ64645:AAQ64646:AAQ64647:AAQ64648:AAQ64649:AAQ64650:CAE00183:CAE00184:CAE00185:CAE00186:CAE00187:CAE00188:CAE00189:CAE00190:AAR14214:AAR14215:AAR14216:AAR14217:AAR14218:AAR14219:AAR14220:AAR14221:AAR14222:AAR14223:AAR14224:AAR14225:AAR14226:AAR14227:AAR14228:AAR14229:AAR14230:AAR14231:AAR14232:AAR14233:AAR14234:AAR14235:AAR14236:AAR14237:AAR14238:AAR14239:AAR14240:AAR14241:AAR14242:AAR14243:AAR14244:AAR14245:AAR14246:AAR14247:AAR14248:AAR36137:AAR01535
PrP(C)                                           not opted              28      0.877   SVM        no ID found
PrP(Sc)                                          not opted              35      0.924   SVM        no ID found
PrP(C)                                           not opted              54      0.651   SVM        no ID found
non-mPrP                                         not opted              56      0.050   SVM        no ID found
D.R.                                             not opted              75      0.819   SVM        no ID found
prion protein                                    not opted              89      0.279   projected  Q8TLJ9:Q8TF84:Q8TF98:Q8TFA0:Q8TFA9:Q8TFB8:Q8TFC2:Q8TFP3:Q8TFP9:Q8TFQ0:Q8TFQ1:Q8TFQ2:Q8TFQ3:Q8TFQ4:Q8TFQ5:Q8TFQ6:Q8TFQ7:Q8TFQ8:Q8TFQ9:Q8TFR0:Q8TFR1:Q8TFR2:Q8TFR3:Q8TFR4:Q8TFR5:Q8TFR6:Q8TFR7:Q8TFR8:Q8TFR9:O75942:Q15196:Q6SES1:Q7KYY8:Q7KYZ4:Q86XR1:O02825:O46593:O77787:O97629:O97693:O97694:O97695:O97696:O97697:O97698:O97903:O97904:O97905:O97906:O97907:O97908:O97909:O97910:O97911:O97912:O97913:O97964:Q6J6V2:Q6JL99:Q6JUY4:Q6JUY5:Q6JUY6:Q6JUY7:Q6JUY8:Q6JUY9:Q6JUZ0:Q6JUZ1:Q6JUZ2:Q6JUZ3:Q6JUZ4:Q6JUZ5:Q6JUZ6:Q6PR45:Q6RYR6:Q6UL03:Q6UL04:Q6UL05:Q6UL06:Q6UL07:Q6UL09:Q6V638:Q6V643:Q6V649:Q6V652:Q6V654:Q6V656:Q6VS46:Q70KZ9:Q70L02:Q7JJ72:Q7YRX1:Q863E8:Q863E9:Q864M0:Q866U5:Q866U6:Q866U7:Q866U8:Q866U9:Q866V0:Q866V1:Q866V2:Q866V3:Q866V4:Q866V5:Q866V6:Q866V7:Q866V8:Q866V9:Q866W0:Q866W1:Q866W2:Q866W3:Q866W4:Q866W5:Q866W6:Q866W7:Q866W8:Q866W9:Q8MI95:Q8MI97:Q8MI99:Q8MIC1:Q8MIC8:Q8MID3:Q8MIF2:Q8MIF6:Q8MIG3:Q8MIG5:Q8MIG7:Q8MIG9:Q8MIH7:Q8MJI7:Q9TSF8:Q9TSI7:Q9TSI8:Q9TTU5:Q9TU07:Q9TU20:Q9TV00:Q9TV01:Q9TV02:Q9TV03:Q9TV04:Q9MZ17:Q9N1V1:Q95N12:Q6EH52:Q6EIP8:Q6EIP9:Q6EIQ0:Q6EIQ1:Q6EIQ2:Q6EIQ3:Q6EIQ4:Q6EIQ5:Q6EIQ6:Q6EIQ7:Q6EIQ8:Q693S1:Q693S2:Q693S4:Q6B506:Q6B507:Q811W3:Q811W4:Q811W5:Q811W6:Q811W7:Q8CGL7:Q8K1P5:Q8K1W5:Q9WUJ1:Q9Z0T4:Q9Z0T5:Q8VHV4:Q8VHV5:Q8VHV6:Q6JM13:Q6JM14:Q801J8:Q801J9:Q801Y1:Q9I8G1:Q9I9F2:Q9I9F3:Q9PW91:Q9PW92:Q9PW93:Q9PW94:Q9PW95:Q9PW96:Q9PW97:AAD19993:AAO83636:AAQ64642:AAQ64643:AAQ64644:AAQ64645:AAQ64646:AAQ64647:AAQ64648:AAQ64649:AAQ64650:CAE00183:CAE00184:CAE00185:CAE00186:CAE00187:CAE00188:CAE00189:CAE00190:AAR14214:AAR14215:AAR14216:AAR14217:AAR14218:AAR14219:AAR14220:AAR14221:AAR14222:AAR14223:AAR14224:AAR14225:AAR14226:AAR14227:AAR14228:AAR14229:AAR14230:AAR14231:AAR14232:AAR14233:AAR14234:AAR14235:AAR14236:AAR14237:AAR14238:AAR14239:AAR14240:AAR14241:AAR14242:AAR14243:AAR14244:AAR14245:AAR14246:AAR14247:AAR14248:AAR36137:AAR01535
Proc                                             not opted             101      0.919   SVM        PROC_AQUAE:PROH_BACSU:PRTC_BOVIN:PROC_CORGL:PRTC_CANFA:PRTC_CAPHI:PROC_ECOLI:PRTC_ERWCH:PRTX_ERWCH:PRTC_FELCA:PROC_HAEIN:PROC_HELPJ:PROC_HELPY:PRTC_HORSE:PRTC_HUMAN:PROC_METAC:PROC_METSM:PROC_MYCLE:PROC_MYCTU:PRTC_MACMU:PRTC_MOUSE:PROC_PASMU:PROC_PEA:PROC_PSEAE:PRTC_PIG:PRTC_RABIT:PRTC_RAT:PROC_SYNY3:PROC_THETH:PROC_TREPA:PROC_VIBAL:Q97ZT3:Q73ST2:CAE48898:AAR35914:CAE29807
Natl                                             not opted             103      0.688   SVM        no ID found
Acad                                             not opted             105      0.688   SVM        no ID found
Sci                                              not opted             107      0.712   SVM        no ID found
USA 102                                          not opted             109      0.695   SVM        no ID found
PrP(C)                                           not opted             128      0.877   projected  no ID found
PrP                                              not opted             173      0.579   SVM        PRIO_AOTTR:PRIO_ATEGE:PRIO_ATEPA:PUTR_AGRTU:PRIO_BOVIN:PRP2_BOVIN:PRIO_CALJA:PRIO_CALMO:PRIO_CAMDR:PRIO_CAMDR:PRIO_CANFA:PRIO_CANFA:PRIO_CAPHI:PRIO_CAPHI:PRIO_CEBAP:PRIO_CERAE:PRIO_CERAT:PRIO_CEREL:PRIO_CEREL:PRIO_CERMO:PRIO_CERPA:PRIO_CERTO:PRIO_COLGU:PRIO_CRIGR:PRIO_CRIMI:PRIO_CERNE:PRIO_ERYPA:PRIO_FELCA:PRIO_FELCA:PRIO_GORGO:C4BP_HUMAN:PDX2_HUMAN:PRIO_HUMAN:PRIO_HYLLA:PRIO_HYLSY:PLFR_MOUSE:PMP3_MOUSE:PRIO_MACFA:PRIO_MANSP:PRIO_MESAU:PRIO_MOUSE:PRIO_MUSPF:PRIO_MUSPF:PRIO_MUSVI:PRIO_MUSVI:PRP2_MOUSE:PRP3_MOUSE:PRP_MEDSA:PRIO_ODOHE:PRIO_PANTR:PRIO_PIG:PRIO_PONPY:PRIO_PREFR:PRIO_RABIT:PRIO_RABIT:PRIO_RAT:PRIO_SAISC:PRIO_SHEEP:PRIO_SHEEP:PRIO_SIGHI:PRIO_SIGHI:PRIO_THEGE:PRIO_THEGE:PRIO_TRIVU:PRP1_TRAST:PRP2_TRAST:TSA1_YEAST:Q865Z5:Q865Z6:AAD19993:CAA04234:CAA04235:CAA04272:CAA04273:CAA04274:CAA04275:CAA04276:CAA04277:AAF80282:CAA04236:AAQ64642:AAQ64643:AAQ64644:AAQ64645:AAQ64646:AAQ64647:AAQ64648:AAQ64649:AAQ64650:CAE00183:CAE00184:CAE00185:CAE00186:CAE00187:CAE00188:CAE00189:CAE00190:AAR36137:AAR37329:AAR37330:AAR37331:AAR37332:AAR37333
PrP(C)                                           not opted             181      0.877   projected  no ID found
PrP(C)                                           not opted             203      0.304   SVM        no ID found

__________________________________________________________________________________________________________________________________________

ID: 16638578
The involvement of <n>glycogen synthase kinase-3</n> and <n>protein phosphatase-2A</n> in lactacystin-induced tau accumulation. Here, we demonstrated that lactacystin inhibited proteasome dose-dependently in HEK293 cells stably expressing tau. Simultaneously, it induces accumulation of both non-phosphorylated and hyperphosphorylated tau and decreases the binding of tau to the taxol-stabilized microtubules. Lactacystin activates <n>glycogen synthase kinsase-3</n> (<n>GSK-3</n>) and decreases the phosphorylation of <n>GSK-3</n> at serine-9. <n>LiCl</n> inhibits <n>GSK-3</n> and thus reverses the lactacystin-induced accumulation of the phosphorylated tau. Lactacystin also inhibits protein <n>phosphase-2A</n> (<n>PP-2A</n>) and it significantly increases the level of inhibitor 1 of <n>PP-2A</n>. These results suggest that inhibition of proteasome by lactacystin induces tau accumulation and activation of <n>GSK-3</n> and inhibition of <n>PP-2A</n> are involved.


The following protein names could be found by NLProt:

NAME                                             ORGANISM            TXT-POS    SCORE   METHOD     DB-ID(S)
glycogen synthase kinase-3                       not opted               4      1.035   SVM        Q9HE92:Q6IUG5:Q6IV67:Q9YH60:Q91599:Q91600:AAA65968
protein phosphatase-2A                           not opted               8      1.238   SVM        P2A1_EMENI:Q6QIY0:Q7Z1X0:Q40556:Q42981:Q9FSU7:Q9FSV3
glycogen synthase kinsase-3                      not opted              55      1.285   abbr.-ext. no ID found
GSK-3                                            not opted              59      1.285   SVM        no ID found
GSK-3                                            not opted              66      1.021   SVM        KG3H_DICDI:KG3H_DROME:MDS1_YEAST:Q9Y0C2
LiCl                                             not opted              70      0.050   SVM        no ID found
GSK-3                                            not opted              72      0.977   SVM        KG3H_DICDI:KG3H_DROME:MDS1_YEAST:Q9Y0C2
phosphase-2A                                     not opted              88      0.971   abbr.-ext. no ID found
PP-2A                                            not opted              90      0.971   SVM        no ID found
PP-2A                                            not opted             102      0.951   SVM        P2A_DROME:P2A_HEVBR:P2A_MEDSA:Q9FSU7
GSK-3                                            not opted             119      1.211   SVM        KG3H_DICDI:KG3H_DROME:MDS1_YEAST:Q9Y0C2
PP-2A                                            not opted             123      0.961   SVM        P2A_DROME:P2A_HEVBR:P2A_MEDSA:Q9FSU7

__________________________________________________________________________________________________________________________________________

ID: 15840810
human mitochondrial <n>TyrRS</n> disobeys the tyrosine identity rules. human <n>tyrosyl-tRNA synthetase</n> from mitochondria (mt-TyrRS) presents dual sequence features characteristic of <n>eubacterial</n> and archaeal <n>TyrRSs</n>, especially in the region containing amino acids recognizing the N1-N72 tyrosine identity pair. This would imply that human mt-TyrRS has lost the capacity to discriminate between the <n>G1-C72</n> pair typical of <n>eubacterial</n> and mitochondrial <n>tRNATyr</n> and the reverse pair <n>C1-G72</n> present in archaeal and eukaryal <n>tRNATyr</n>. This expectation was verified by a functional analysis of wild-type or mutated <n>tRNATyr</n> molecules, showing that mt-TyrRS aminoacylates with similar catalytic efficiency its cognate <n>tRNATyr</n> with <n>G1-C72</n> and its mutated version with <n>C1-G72</n>. This provides the first example of a <n>TyrRS</n> lacking specificity toward N1-N72 and thus of a <n>TyrRS</n> disobeying the identity rules. Sequence comparisons of mt-TyrRSs across phylogeny suggest that the functional behavior of the human mt-TyrRS is conserved among all vertebrate mt-TyrRSs.


The following protein names could be found by NLProt:

NAME                                             ORGANISM            TXT-POS    SCORE   METHOD     DB-ID(S)
TyrRS                                            not opted               3      0.341   projected  SYY_AQUAE:SYY_ARCFU:SYY_BACCA:SYY_BACST:SYY_BORBU:SYY_BOVIN:SYY_BUCAI:SYY_BUCAP:SYY_BUCBP:SYY_CHLMU:SYY_CHLPN:SYY_CHLTR:SYY_ECOLI:SYY_HAEIN:SYY_HELPJ:SYY_HELPY:SYY_HUMAN:SYY_METJA:SYY_METTH:SYY_MYCGE:SYY_MYCLE:SYY_MYCPN:SYY_MYCTU:SYYM_NEUCR:SYYM_PODAN:SYY_RICCN:SYY_RICPR:SYY_SULSO:SYY_SYNY3:SYYC_SCHPO:SYY_THETH:SYY_THIFE:SYY_TREPA:SYY_THET2:SYYC_YEAST:SYYM_YEAST:Q7N3W6:AAQ83557
tyrosyl-tRNA synthetase                          not opted              11      0.589   SVM        SYY_AQUAE:SYY_ARCFU:SYY_BACCA:SYY_BACST:SYY_BORBU:SYY_BOVIN:SYY_BUCAI:SYY_BUCAP:SYY_BUCBP:SYY_CHLMU:SYY_CHLPN:SYY_CHLTR:SYY_ECOLI:SYY_HAEIN:SYY_HELPJ:SYY_HELPY:SYY_HUMAN:SYY_METJA:SYY_METTH:SYY_MYCGE:SYY_MYCLE:SYY_MYCPN:SYY_MYCTU:SYY_RICCN:SYY_RICPR:SYY_SULSO:SYY_SYNY3:SYY_THETH:SYY_THIFE:SYY_TREPA:SYY_THET2:Q6L2J1:Q6M0K7:Q9HN62:Q8ZW77:Q8ZYT7:Q8PVK0:Q8TSI1:Q8TXZ2:Q8U2H3:Q8SRV7:O96628:Q7RB57:Q7RH02:Q8WQA5:P93363:Q6SG10:Q6SGL6:Q6SHR5:Q7B9Y9:Q7P3D5:Q7P435:Q7P8X2:Q50374:Q6G8J9:Q6GFX9:Q8GE62:Q9EUU8:Q9F8D2:Q93JZ1:Q6D5V2:Q6F0M8:Q6HBJ0:Q6HCM0:Q6AGC2:Q6N703:Q6NHG2:Q6YQA6:Q72DH6:Q72RP6:Q72Y10:Q72Z73:Q73G50:Q73PD8:Q74LL0:Q7MAH6:Q7MXD8:Q7ND21:Q7UM14:Q7V0D7:Q7VAP7:Q7VHY1:Q7VN81:Q7VR52:Q7VUW5:Q7W3Z8:Q7WFD0:Q823H9:Q834C7:Q838D7:Q83EX7:Q83GS7:Q83HH5:Q87F06:Q87J85:Q87LY8:Q889Y8:Q88QQ2:Q891D3:Q89M63:Q8A2S5:Q8CS48:Q8CXA5:Q8D5N2:Q8DBX3:Q8DMR1:Q8E241:Q8E7K0:Q8EHB3:Q8EUX2:Q8F411:Q8FH88:Q8G105:Q8G5G1:Q8KEW9:Q8NQM8:Q8P475:Q8PFT1:Q9WYU8:Q9HWP3:Q9JXY5:Q9KU92:Q9KUQ0:Q9PN27:Q9PR27:Q9RJ50:Q9RR63:Q99TD5:Q9A756:Q8YSU9:Q8ZE20:Q92BB1:Q97KY6:Q97LC5:Q97NE3:Q8R6V5:Q8RH57:Q8UED2:Q8XG70:Q8Y6T4:Q8YGV8:Q71Z70:Q7A0M7:Q7A537:Q6FG10:Q6FZW4:Q6G3B6:P73144:Q6KH97:Q74E25:Q7MCN7:Q7MHZ4:Q815S0:Q817A2:Q81KS9:Q81XC6:Q98NS5:Q9K7X9:Q9PGX7:Q6A7W0:Q6TGS6:Q6DFZ7:AAQ97863:AAQ83557:BAD04554:AAR37557:AAR38052:CAE49696:AAR34515:CAE27901
eubacterial                                      not opted              24      0.732   SVM        no ID found
TyrRSs                                           not opted              27      0.283   SVM        no ID found
G1-C72                                           not opted              57      0.445   projected  no ID found
eubacterial                                      not opted              61      0.758   SVM        no ID found
tRNATyr                                          not opted              64      0.152   SVM        no ID found
C1-G72                                           not opted              69      0.304   projected  no ID found
tRNATyr                                          not opted              75      0.355   projected  no ID found
tRNATyr                                          not opted              89      0.355   SVM        no ID found
tRNATyr                                          not opted             102      0.355   projected  no ID found
G1-C72                                           not opted             104      0.445   SVM        no ID found
C1-G72                                           not opted             110      0.304   SVM        no ID found
TyrRS                                            not opted             119      0.341   SVM        SYY_AQUAE:SYY_ARCFU:SYY_BACCA:SYY_BACST:SYY_BORBU:SYY_BOVIN:SYY_BUCAI:SYY_BUCAP:SYY_BUCBP:SYY_CHLMU:SYY_CHLPN:SYY_CHLTR:SYY_ECOLI:SYY_HAEIN:SYY_HELPJ:SYY_HELPY:SYY_HUMAN:SYY_METJA:SYY_METTH:SYY_MYCGE:SYY_MYCLE:SYY_MYCPN:SYY_MYCTU:SYYM_NEUCR:SYYM_PODAN:SYY_RICCN:SYY_RICPR:SYY_SULSO:SYY_SYNY3:SYYC_SCHPO:SYY_THETH:SYY_THIFE:SYY_TREPA:SYY_THET2:SYYC_YEAST:SYYM_YEAST:Q7N3W6:AAQ83557
TyrRS                                            not opted             128      0.152   SVM        SYY_AQUAE:SYY_ARCFU:SYY_BACCA:SYY_BACST:SYY_BORBU:SYY_BOVIN:SYY_BUCAI:SYY_BUCAP:SYY_BUCBP:SYY_CHLMU:SYY_CHLPN:SYY_CHLTR:SYY_ECOLI:SYY_HAEIN:SYY_HELPJ:SYY_HELPY:SYY_HUMAN:SYY_METJA:SYY_METTH:SYY_MYCGE:SYY_MYCLE:SYY_MYCPN:SYY_MYCTU:SYYM_NEUCR:SYYM_PODAN:SYY_RICCN:SYY_RICPR:SYY_SULSO:SYY_SYNY3:SYYC_SCHPO:SYY_THETH:SYY_THIFE:SYY_TREPA:SYY_THET2:SYYC_YEAST:SYYM_YEAST:Q7N3W6:AAQ83557

__________________________________________________________________________________________________________________________________________

ID: 16710299
<n>Topoisomerase II</n>, not <n>topoisomerase I</n>, is the proficient relaxase of nucleosomal DNA. Eukaryotic <n>topoisomerases</n> I and II efficiently remove helical tension in naked DNA molecules. However, this activity has not been examined in nucleosomal DNA, their natural substrate. Here, we obtained yeast minichromosomes holding DNA under (+) helical tension, and incubated them with <n>topoisomerases</n>. We show that DNA supercoiling density can rise above +0.04 without displacement of the histones and that the typical nucleosome topology is restored upon DNA relaxation. However, in contrast to what is observed in naked DNA, <n>topoisomerase II</n> relaxes nucleosomal DNA much faster than <n>topoisomerase I</n>. The same effect occurs in cell extracts containing physiological dosages of <n>topoisomeraseI</n> and II. Apparently, the DNA strand-rotation mechanism of <n>topoisomerase I</n> does not efficiently relax chromatin, which imposes barriers for DNA twist diffusion. Conversely, the DNA cross-inversion mechanism of <n>topoisomerase II</n> is facilitated in chromatin, which favor the juxtaposition of DNA segments. We conclude that <n>topoisomerase II</n> is the main modulator of DNA topology in chromatin fibers. The nonessential <n>topoisomerase I</n> then assists DNA relaxation where chromatin structure impairs DNA juxtaposition but allows twist diffusion.


The following protein names could be found by NLProt:

NAME                                             ORGANISM            TXT-POS    SCORE   METHOD     DB-ID(S)
topoisomerase II                                 not opted               1      0.001   dictionary Q07114:Q6K0L6:Q6K0L7:Q716Z0:Q716Z1:Q716Z2:Q716Z3:Q716Z4:Q716Z5:Q716Z6:Q716Z7:Q716Z8:Q6RCM0:Q6RCM1:Q7YZP2:Q86BT9:Q9NHB3:Q9SPT5:Q9RH66:Q9F5X0:Q7VH40:Q89K54:O57192:AAQ11990:AAQ11991:AAQ11992:AAQ11993:AAQ11994:AAQ11995:AAQ11996:AAQ11997:AAQ11998:AAR91744:AAR91745
topoisomerase I                                  not opted               5      0.086   SVM        O13463:O59891:Q875K2:Q8WZF2:Q8WZG1:Q8WZG9:Q8X232:Q15610:Q26024:Q8I3Z9:Q9NGZ9:Q9XT65:Q95LB7:O24307:Q9ZSC8:Q941M5:Q941M6:O53042:Q7B7R5:Q7WXW8:Q9ZKK4:Q9ZKL6:Q97I68:Q6LBJ0:Q6LBJ1:CAA50293:CAA50294:CAA34500
topoisomerases                                   not opted              17      0.573   inherited  no ID found
topoisomerases                                   not opted              65      0.573   inherited  no ID found
topoisomerase II                                 not opted             106      0.001   dictionary Q07114:Q6K0L6:Q6K0L7:Q716Z0:Q716Z1:Q716Z2:Q716Z3:Q716Z4:Q716Z5:Q716Z6:Q716Z7:Q716Z8:Q6RCM0:Q6RCM1:Q7YZP2:Q86BT9:Q9NHB3:Q9SPT5:Q9RH66:Q9F5X0:Q7VH40:Q89K54:O57192:AAQ11990:AAQ11991:AAQ11992:AAQ11993:AAQ11994:AAQ11995:AAQ11996:AAQ11997:AAQ11998:AAR91744:AAR91745
topoisomerase I                                  not opted             114      0.001   dictionary O13463:O59891:Q875K2:Q8WZF2:Q8WZG1:Q8WZG9:Q8X232:Q15610:Q26024:Q8I3Z9:Q9NGZ9:Q9XT65:Q95LB7:O24307:Q9ZSC8:Q941M5:Q941M6:O53042:Q7B7R5:Q7WXW8:Q9ZKK4:Q9ZKL6:Q97I68:Q6LBJ0:Q6LBJ1:CAA50293:CAA50294:CAA34500
topoisomeraseI                                   not opted             128      0.573   SVM        no ID found
topoisomerase I                                  not opted             139      0.424   SVM        O13463:O59891:Q875K2:Q8WZF2:Q8WZG1:Q8WZG9:Q8X232:Q15610:Q26024:Q8I3Z9:Q9NGZ9:Q9XT65:Q95LB7:O24307:Q9ZSC8:Q941M5:Q941M6:O53042:Q7B7R5:Q7WXW8:Q9ZKK4:Q9ZKL6:Q97I68:Q6LBJ0:Q6LBJ1:CAA50293:CAA50294:CAA34500
topoisomerase II                                 not opted             162      0.001   dictionary O13463:O59891:Q875K2:Q8WZF2:Q8WZG1:Q8WZG9:Q8X232:Q15610:Q26024:Q8I3Z9:Q9NGZ9:Q9XT65:Q95LB7:O24307:Q9ZSC8:Q941M5:Q941M6:O53042:Q7B7R5:Q7WXW8:Q9ZKK4:Q9ZKL6:Q97I68:Q6LBJ0:Q6LBJ1:CAA50293:CAA50294:CAA34500
topoisomerase II                                 not opted             180      0.001   dictionary Q07114:Q6K0L6:Q6K0L7:Q716Z0:Q716Z1:Q716Z2:Q716Z3:Q716Z4:Q716Z5:Q716Z6:Q716Z7:Q716Z8:Q6RCM0:Q6RCM1:Q7YZP2:Q86BT9:Q9NHB3:Q9SPT5:Q9RH66:Q9F5X0:Q7VH40:Q89K54:O57192:AAQ11990:AAQ11991:AAQ11992:AAQ11993:AAQ11994:AAQ11995:AAQ11996:AAQ11997:AAQ11998:AAR91744:AAR91745
topoisomerase I                                  not opted             195      0.001   dictionary O13463:O59891:Q875K2:Q8WZF2:Q8WZG1:Q8WZG9:Q8X232:Q15610:Q26024:Q8I3Z9:Q9NGZ9:Q9XT65:Q95LB7:O24307:Q9ZSC8:Q941M5:Q941M6:O53042:Q7B7R5:Q7WXW8:Q9ZKK4:Q9ZKL6:Q97I68:Q6LBJ0:Q6LBJ1:CAA50293:CAA50294:CAA34500

__________________________________________________________________________________________________________________________________________

ID: 16530186
<n>Glycogen synthase kinase 3beta</n> together with <n>14-3-3 protein</n> regulates diabetic cardiomyopathy: effect of losartan and <n>tempol</n>. <n>Glycogen synthase kinase</n> (<n>GSK</n>) 3beta is a multifunctional protein that positively regulates myocardial apoptosis and negatively regulates hypertrophy. However, the role of <n>GSK3beta</n> in the diabetic myocardium is largely unknown. We found that <n>GSK3beta</n> became more active (less phosphorylated at serine 9) via decreased <n>Akt</n> phosphorylation, in parallel to <n>c-Jun</n> NH2 terminal kinase activation, which correlated with increased activated <n>caspase 3</n> and myocardial apoptosis 3 days after streptozotocin (STZ) injection in mice. However, 28 days after STZ injection, <n>GSK3beta</n> became inactive, which correlated with the enhanced <n>protein kinase C beta2</n> and <n>p38 mitogen activated protein kinase</n> expression, nuclear translocation of nuclear factor of activated T cells <n>c3</n>, cardiac hypertrophy and fibrosis. All of the above parameters were exacerbated in dominant-negative 14-3-3 transgenic mice. Our results suggest that <n>GSK3beta</n> together with <n>14-3-3 protein</n> plays essential roles in the signaling of diabetic cardiomyopathy, and treatment with either losartan or <n>tempol</n> prevents these changes.


The following protein names could be found by NLProt:

NAME                                             ORGANISM            TXT-POS    SCORE   METHOD     DB-ID(S)
Glycogen synthase kinase 3beta                   not opted               1      0.378   SVM        KG3B_HUMAN:KG3B_MOUSE:KG3B_RAT:Q86TM2:Q9IBD2:Q91627:AAH06936
14-3-3 protein                                   not opted               7      0.707   SVM        1433_EIMTE:Q9C161:Q9UP48:O61131:O61132:O61173:Q6WLC1:Q7RBZ5:Q7RNH6:Q8ISR7:Q8MVJ2:Q9U8K4:Q9UAH0:Q9NKX5:Q6B9P3:Q6B9P4:Q6B9P5:Q28541:O24001:O81976:P93785:P93786:P93787:Q6J205:Q6PWL7:Q70CE7:Q75ZD6:Q762F2:Q762F4:Q7XY16:Q8LJR3:Q9SEC9:Q9XEW3:Q9XEW4:Q9XEW5:Q9XEW6:Q9XEW7:Q9XEW8:Q9LKK9:Q9LKL0:Q93XW1:Q93XW2:Q944P2:Q948K2:Q948K3:Q948K4:Q8RVF9:Q6PUV9:Q6RWD6:Q6B511:AAQ18147:CAE54082:AAR82847
tempol                                           not opted              17      0.822   SVM        no ID found
Glycogen synthase kinase                         not opted              19      0.700   SVM        Q9NL43
GSK                                              not opted              23      1.375   SVM        Q9NL43
GSK3beta                                         not opted              45      1.441   SVM        KG3B_HUMAN:KG3B_MOUSE:KG3B_RAT
GSK3beta                                         not opted              57      0.926   SVM        KG3B_HUMAN:KG3B_MOUSE:KG3B_RAT
Akt                                              not opted              70      0.531   SVM        KRAC_MOUSE:Q98TY9
c-Jun                                            not opted              76      0.301   SVM        Q6T527:Q6T528:Q9N0T4
caspase 3                                        not opted              87      1.113   SVM        ICE3_CRILO:ICE3_HUMAN:ICE3_MOUSE:ICE3_RAT:ICE3_XENLA:Q8I6Y2:Q8I7B0:O77623:Q6PVY1:Q8MJU1:Q95ND5:Q8SPU2:Q8MKI5:Q6JH80:O93417:Q8JG42:Q98UI8
GSK3beta                                         not opted             111      0.911   SVM        KG3B_HUMAN:KG3B_MOUSE:KG3B_RAT
protein kinase C beta2                           not opted             120      1.331   SVM        Q8MIR5
p38 mitogen activated protein kinase             not opted             125      0.259   SVM        no ID found
c3                                               not opted             141      0.411   SVM        RS3A_ANOGA:RPC3_BPP22:ARC3_CBDP:ARC3_CLOLM:CO3_CAVPO:HV01_CAICR:RS3A_DROME:CO3_EPTBU:CO3_HUMAN:CO3_LAMJA:CO3_MOUSE:CO3_NAJNA:CO3A_PIG:CO3_RABIT:CO3_RAT:VAL3_TYLCA:VAL3_TYLCM:VAL3_TYLCU:VAL3_TYLCV:CO3_XENLA:O97019:Q76H38:Q8HAH2:Q61370:O38542:Q6PMS5:Q75QI5:Q764D6:Q764F4:Q764G0:Q764H2:Q764H8:Q77M72:Q77SC3:Q65416:Q80S66:Q80S72:Q88559:Q88951:Q8B6R3:Q9IR63:Q9J3M5:Q9QPQ2:Q993G5:Q91BQ3:Q91M90:Q91P86:AAM81416:BAD07416:BAD07422:BAD07428:BAD07434:BAD07440:BAD07446:BAD07452:BAD07458
GSK3beta                                         not opted             165      0.929   SVM        KG3B_HUMAN:KG3B_MOUSE:KG3B_RAT
14-3-3 protein                                   not opted             168      0.593   SVM        1433_EIMTE:Q9C161:Q9UP48:O61131:O61132:O61173:Q6WLC1:Q7RBZ5:Q7RNH6:Q8ISR7:Q8MVJ2:Q9U8K4:Q9UAH0:Q9NKX5:Q6B9P3:Q6B9P4:Q6B9P5:Q28541:O24001:O81976:P93785:P93786:P93787:Q6J205:Q6PWL7:Q70CE7:Q75ZD6:Q762F2:Q762F4:Q7XY16:Q8LJR3:Q9SEC9:Q9XEW3:Q9XEW4:Q9XEW5:Q9XEW6:Q9XEW7:Q9XEW8:Q9LKK9:Q9LKL0:Q93XW1:Q93XW2:Q944P2:Q948K2:Q948K3:Q948K4:Q8RVF9:Q6PUV9:Q6RWD6:Q6B511:AAQ18147:CAE54082:AAR82847
tempol                                           not opted             186      0.463   SVM        no ID found

__________________________________________________________________________________________________________________________________________

ID: 16570078
Chromatin signatures of pluripotent cell lines. Epigenetic genome modifications are thought to be important for specifying the lineage and developmental stage of cells within a multicellular organism. Here, we show that the epigenetic profile of pluripotent embryonic stem cells (ES) is distinct from that of embryonic carcinoma cells, haematopoietic stem cells (HSC) and their differentiated progeny. Silent, lineage-specific genes replicated earlier in pluripotent cells than in tissue-specific stem cells or differentiated cells and had unexpectedly high levels of acetylated <n>H3K9</n> and methylated <n>H3K4</n>. Unusually, in ES cells these markers of open chromatin were also combined with <n>H3K27</n> trimethylation at some non-expressed genes. Thus, pluripotency of ES cells is characterized by a specific epigenetic profile where lineage-specific genes may be accessible but, if so, carry repressive <n>H3K27</n> trimethylation modifications. <n>H3K27</n> methylation is functionally important for preventing expression of these genes in ES cells as premature expression occurs in embryonic ectoderm development (Eed) -deficient ES cells. Our data suggest that lineage-specific genes are primed for expression in ES cells but are held in check by opposing chromatin modifications.


The following protein names could be found by NLProt:

NAME                                             ORGANISM            TXT-POS    SCORE   METHOD     DB-ID(S)
H3K9                                             not opted              89      0.456   SVM        no ID found
H3K4                                             not opted              92      0.482   SVM        no ID found
H3K27                                            not opted             108      0.108   SVM        no ID found
H3K27                                            not opted             141      0.482   inherited  no ID found
H3K27                                            not opted             145      0.082   SVM        no ID found

__________________________________________________________________________________________________________________________________________

ID: 16642040
Biosynthesis of <n>wybutosine</n>, a hyper-modified nucleoside in eukaryotic phenylalanine tRNA. <n>Wybutosine</n> (<n>yW</n>) is a tricyclic nucleoside with a large side chain found at the 3'-position adjacent to the anticodon of eukaryotic phenylalanine tRNA. <n>yW</n> supports codon recognition by stabilizing codon-anticodon interactions during decoding on the ribosome. To identify genes responsible for <n>yW</n> synthesis from uncharacterized genes of saccharomyces cerevisiae, we employed a systematic reverse genetic approach combined with mass spectrometry ('ribonucleome analysis'). Four genes YPL207w, YML005w, YGL050w and YOL141w (named <n>TYW1</n>, <n>TYW2</n>, <n>TYW3</n> and <n>TYW4</n>, respectively) were essential for <n>yW</n> synthesis. Mass spectrometric analysis of each modification intermediate of <n>yW</n> revealed its sequential biosynthetic pathway. <n>TYW1</n> is an iron-sulfur (Fe-S) cluster protein responsible for the tricyclic formation. Multistep enzymatic formation of <n>yW</n> from yW-187 could be reconstituted in vitro using recombinant <n>TYW2</n>, <n>TYW3</n> and <n>TYW4</n> with S-adenosylmethionine, suggesting that <n>yW</n> synthesis might proceed through sequential reactions in a complex formed by multiple components assembled with the precursor tRNA. This hypothesis is also supported by the fact that plant ortholog is a large fusion protein consisting of <n>TYW2</n> and <n>TYW3</n> with the C-terminal domain of <n>TYW4</n>.


The following protein names could be found by NLProt:

NAME                                             ORGANISM            TXT-POS    SCORE   METHOD     DB-ID(S)
Wybutosine                                       not opted               3      0.977   projected  no ID found
Wybutosine                                       not opted              13      0.977   SVM        no ID found
yW                                               not opted              15      1.253   SVM        no ID found
yW                                               not opted              39      0.277   SVM        no ID found
yW                                               not opted              58      0.288   SVM        no ID found
TYW1                                             not opted              93      0.684   SVM        no ID found
TYW2                                             not opted              95      0.789   SVM        no ID found
TYW3                                             not opted              97      0.845   SVM        no ID found
TYW4                                             not opted              99      1.090   SVM        no ID found
yW                                               not opted             106      0.190   SVM        no ID found
yW                                               not opted             117      0.985   SVM        no ID found
TYW1                                             not opted             124      0.770   SVM        no ID found
yW                                               not opted             143      0.964   SVM        no ID found
TYW2                                             not opted             153      0.714   SVM        no ID found
TYW3                                             not opted             155      0.842   SVM        no ID found
TYW4                                             not opted             157      0.708   SVM        no ID found
yW                                               not opted             163      0.208   SVM        no ID found
TYW2                                             not opted             201      1.097   SVM        no ID found
TYW3                                             not opted             203      0.740   SVM        no ID found
TYW4                                             not opted             209      0.945   SVM        no ID found

__________________________________________________________________________________________________________________________________________

ID: 16249176
The plasma membrane <n>Ca2+-ATPase</n> isoform 4 is localized in lipid rafts of cerebellum synaptic plasma membranes. Here we describe the association of the synaptosomal plasma membrane <n>Ca2+-ATPase</n> (<n>PMCA</n>) from pig cerebellum with cholesterol/sphingomyelin-rich membrane domains (rafts). The <n>PMCA4</n> was localized exclusively in rafts prepared by flotation in Nycodenz density gradients of ice-cold Brij 96 extracts. This was corroborated by its colocalization with the raft markers cholesterol, ganglioside <n>GM1</n>, and <n>PrP(C)</n>. The remaining <n>PMCA</n> isoforms were found in the detergent-soluble fractions, with the majority of the membrane proteins. Activity assays confirmed the bimodal distribution of the <n>PMCA</n> isoforms in the density gradient, with a lower activity for <n>PMCA4</n> and greater stimulation by <n>calmodulin</n> than for the other isoforms. By providing an ordered membrane microenvironment, lipid rafts may contribute to the interaction of <n>PMCA4</n> with proteins involved in Ca2+ signaling at discrete functional positions on the synaptic nerve terminals.


The following protein names could be found by NLProt:

NAME                                             ORGANISM            TXT-POS    SCORE   METHOD     DB-ID(S)
Ca2+-ATPase                                      not opted               4      0.234   projected  O60948:P90592:Q76DT8:Q9N694:Q6LDS7:Q6LDS8:O04938:Q42883:Q47910:Q9DDB8:AAA31172:AAA31174:BAC98847
Ca2+-ATPase                                      not opted              28      0.234   SVM        O60948:P90592:Q76DT8:Q9N694:Q6LDS7:Q6LDS8:O04938:Q42883:Q47910:Q9DDB8:AAA31172:AAA31174:BAC98847
PMCA                                             not opted              30      1.321   SVM        O60948:P90592:Q76DT8:Q9N694:Q6LDS7:Q6LDS8:O04938:Q42883:Q47910:Q9DDB8:AAA31172:AAA31174:BAC98847
PMCA4                                            not opted              44      1.291   SVM        ATCS_HUMAN:ATB4_HUMAN:ATB4_RAT
GM1                                              not opted              76      0.689   SVM        CRG1_CHICO
PrP(C)                                           not opted              79      0.819   SVM        no ID found
PMCA                                             not opted              83      0.768   SVM        O60948:P90592:Q76DT8:Q9N694:Q6LDS7:Q6LDS8:O04938:Q42883:Q47910:Q9DDB8:AAA31172:AAA31174:BAC98847
PMCA                                             not opted             108      1.410   SVM        O60948:P90592:Q76DT8:Q9N694:Q6LDS7:Q6LDS8:O04938:Q42883:Q47910:Q9DDB8:AAA31172:AAA31174:BAC98847
PMCA4                                            not opted             120      1.314   SVM        ATCS_HUMAN:ATB4_HUMAN:ATB4_RAT
calmodulin                                       not opted             125      1.228   SVM        CALM_ACHKL:CALM_AJECA:CALM_ASPOR:CALM_ANAPL:CALM_APLCA:CALM_BLAEM:CALM_BOVIN:CALM_BRYDI:CALM_CANAL:CALM_CAPAN:CALM_CHLRE:CALM_CHICK:CALM_CIOIN:CALM_COLGL:CALM_COLTR:CALM_DICDI:CALM_DROME:CALM_ELEEL:CALM_EMENI:CALM_EUGGR:CALM_EPIAK:CALM_FAGSY:CALM_HELAN:CALM_HORVU:CALM_HUMAN:CALM_HALOK:CALM_KLULA:CALM_LYCES:CALM_LYTPI:CALM_LILLO:CALM_LOCMI:CALM_LUMRU:CALM_MAGGR:CALM_MAIZE:CALM_MALDO:CALM_MEDSA:CALM_METSE:CALM_MACPY:CALM_MOUSC:CALM_MOUSE:CALM_MYXGL:CALM_NEUCR:CALM_ORYSA:CALM_ONCSP:CALM_PARTE:CALM_PATSP:CALM_PHYIN:CALM_PLAFA:CALM_PLECO:CALM_PNECA:CALM_PYUSP:CLM_PLEOS:CALM_PAXIN:CALM_PHYPO:CALM_PLAF7:CALM_RABIT:CALM_RAT:CALM_RENRE:CALM_SCHPO:CALM_SOLTU:CALM_SPIOL:CALM_STIJA:CALM_STRPU:CALM_STYLE:CALM_STRIE:CALM_SUBDO:CALM_TETPY:CALM_TETTH:CALM_TRYBB:CALM_TRYCR:CALM_TORCA:CALM_WHEAT:CALM_XENLA:CALM_YEAST:O94743:Q6SZG0:Q6SZG1:Q6SZJ6:Q6Y5C2:Q6Y5C7:Q6YMU7:Q70G13:Q70G14:Q70MV8:Q70MW0:Q71KR2:Q7M510:Q86Z52:Q86Z85:Q86Z86:Q86Z87:Q86ZQ3:Q8J037:Q8J038:Q8J0A4:Q8J153:Q8J154:Q8J155:Q8J156:Q8J157:Q8J158:Q8J159:Q8J171:Q8NJ50:Q96TI1:Q96TI2:Q96TI9:Q96TJ0:Q96TN0:Q96TN2:Q96TN3:Q96TN4:Q96TN5:Q96V47:Q96VR5:Q96VR6:Q96VR7:Q96VR8:Q96VR9:Q96VV2:Q96VV3:Q96WM0:Q96WM1:Q96WM2:Q6DWI0:Q6DWI1:Q6DWI2:Q6DWI3:Q6DWI4:Q6DWI6:Q6DWI7:Q6DWI8:Q6DWI9:Q6DWJ1:Q6DWJ2:Q8STQ3:Q13942:O15617:O17500:O96949:P90558:P90620:P97983:Q25420:Q6WSU5:Q6XE30:Q71KT3:Q71KT4:Q76LB7:Q7R9F4:Q7RS42:Q8I7B8:Q9U7Q2:Q9U7Q3:Q9U7Q4:Q9U7Q5:Q9U7Q6:Q9U7Q7:Q9U7Q8:Q9U7Q9:Q9U7R0:Q9U7R1:Q9U7R2:Q9U7R3:Q9U7R4:Q9U7R5:Q9U7R6:Q9U7R7:Q9U7R8:Q9U7R9:Q9U7S0:Q9U7S1:Q9U7S2:Q9U7S3:Q9U7S4:Q9U7S5:Q9U7S6:Q9U7S7:Q9U7S8:Q9U7S9:Q9U7T0:Q9U7T1:Q9U7T2:Q9U7T3:Q9U7T4:Q9U7T5:Q9U7T6:Q9U7T7:Q9U7T8:Q9U7T9:Q9U7U0:Q9U7U1:Q9U7U2:Q9U7U3:Q9U7U4:Q9U7U5:Q9U7U6:Q9U7U7:Q9U7U8:Q9U7U9:Q9U7V0:Q9U7V1:Q9U7V2:Q9U7V3:Q9U7V4:Q9U7V5:Q9U7V6:Q9U7V7:Q9U7V8:Q9U7V9:Q9U7W0:Q9U7W1:Q9U7W2:Q9U7W3:Q9U7W4:Q9U7W5:Q9U7W6:Q9U7W7:Q9U7W8:Q9U7W9:Q9U7X0:Q9U7X1:Q9UB13:Q9XZ42:Q9XZW1:Q9XZW2:Q9XZW4:Q9XZW5:Q9XZZ6:Q9XZZ7:Q9Y002:Q9Y003:Q94801:Q6EEV2:O46391:Q29376:Q8HX89:Q8HX90:Q8HX91:Q8HX92:Q8HX93:Q8HX94:Q8HX96:Q8HYC4:Q8HYC5:Q8HYC6:Q8HYC7:Q8HYC8:Q8HYC9:Q8HYD0:Q8HYD1:Q8HYD2:Q9TSA7:O15931:O22641:O24033:O24034:O49183:O65347:Q6LBM2:Q6LCY3:Q6LD03:Q6LDG2:Q6LEC4:Q6LEG8:Q6PWX0:Q6R2U4:Q6R2U6:Q6R2U7:Q6YND7:Q71N20:Q71N21:Q71N24:Q71N25:Q71N26:Q71N27:Q71N28:Q71N29:Q71N30:Q71N31:Q71N32:Q71N33:Q71N34:Q71SM1:Q71SN1:Q71UH5:Q71V71:Q7DLR7:Q7DMN9:Q7DMP0:Q7DMZ3:Q7G1H1:Q7G1J7:Q7M215:Q7Y052:Q39890:Q41420:Q42331:Q43412:Q43447:Q43698:Q43699:Q84NG2:Q9S8N1:Q9ZRB3:Q9ZTV2:Q9ZTV3:Q9LDQ9:Q9LUX3:Q9M6U0:Q9ATG1:Q9ATG2:Q93VL8:Q93XC1:Q8S460:Q8VYQ2:Q8W0Q0:Q6DMS1:O49184:Q7F8I8:Q8RLY3:O93410:O93622:Q6IT78:Q6R520:Q71S42:Q71UH6:Q7SX64:Q7SX65:Q7SX67:Q7SX77:Q7T279:Q7T280:Q7T281:Q7T282:Q7ZZU4:Q804H6:Q98SE9:Q98UH8:Q91972:Q6PI52:CAD91997:CAD92002:CAD92003:CAD92004:AAD45181:AAD45181:AAC63306:AAD55398:AAA34013:AAA34014:AAA87347:AAA19571:AAA92681:AAC83174:CAA43143:AAF65511:AAG01043:AAG11418:AAG27432:AAA34238:BAB89360:AAK61380:AAN36936:AAD10244:AAM34412:AAM34413:AAM34414:AAM34415:AAM34416:AAM34417:AAM34418:AAO67323:AAO67324:AAO67325:AAO67326:AAO67327:AAO67328:AAO67329:AAQ01510:AAL89686:BAC10352:AAC68888:AAR19115:AAR19116:AAR19117:AAR19118:AAR19119:AAR19120:AAR19121:AAR19122:AAR19123:AAR19124:AAR19125:AAR19126:AAR19151:AAR19152:AAR19153:AAR19154:AAR19155:AAR19156:AAR19157:AAR19158:AAR19159:AAR19160:AAR19161:AAR19162:AAR19163:AAR19164:AAR19165:AAR19166:AAR19167:AAR19168:AAR19169:AAR19170:AAR19171:AAL61535:AAP55717:AAQ05861:AAQ05863:AAQ14571
PMCA4                                            not opted             147      1.147   SVM        ATCS_HUMAN:ATB4_HUMAN:ATB4_RAT

__________________________________________________________________________________________________________________________________________

ID: 16828758
Quantitative measurement of hydroxyl radical induced DNA double-strand breaks and the effect of N-acetyl-L-cysteine. Reactive oxygen species, such as hydroxyl or superoxide radicals, can be generated by exogenous agents as well as from normal cellular metabolism. Those radicals are known to induce various lesions in DNA, including strand breaks and base modifications. These lesions have been implicated in a variety of diseases such as cancer, arteriosclerosis, arthritis, neurodegenerative disorders and others. To assess these oxidative DNA damages and to evaluate the effects of the antioxidant N-acetyl-L-cysteine (NAC), atomic force microscopy (AFM) was used to image DNA molecules exposed to hydroxyl radicals generated via <n>Fenton</n> chemistry. AFM images showed that the circular DNA molecules became linear after incubation with hydroxyl radicals, indicating the development of double-strand breaks. The occurrence of the double-strand breaks was found to depend on the concentration of the hydroxyl radicals and the duration of the reaction. Under the conditions of the experiments, NAC was found to exacerbate the free radical-induced DNA damage.


The following protein names could be found by NLProt:

NAME                                             ORGANISM            TXT-POS    SCORE   METHOD     DB-ID(S)
Fenton                                           not opted             119      0.040   SVM        no ID found

__________________________________________________________________________________________________________________________________________

ID: 11872751
A secreted type of <n>beta 1,6-N-acetylglucosaminyltransferase</n> V (<n>GnT-V</n>) induces tumor angiogenesis without mediation of glycosylation: a novel function of <n>GnT-V</n> distinct from the original <n>glycosyltransferase</n> activity. Angiogenesis is the first regulatory step of tumor progression. Herein, we report on some findings that show that beta1,6-N-acetylglucosaminyltransferase V (<n>GnT-V</n>) functions as an inducer of angiogenesis that has a novel and completely different function from the original function of <n>glycosyltransferase</n>. A secreted type of <n>GnT-V</n> protein itself promoted angiogenesis in vitro and in vivo at physiological concentrations. The highly basic domain of <n>GnT-V</n> induced the release of fibroblast growth factor-2 from heparan sulfate proteoglycan on the cell surface and/or extracellular matrix, leading to angiogenesis. These findings provide some novel information on the relationship between <n>GnT-V</n> and tumor metastasis. The inhibition of <n>GnT-V</n> secretion or its expression represents a novel potential strategy for the inhibition of tumor angiogenesis.


The following protein names could be found by NLProt:

NAME                                             ORGANISM            TXT-POS    SCORE   METHOD     DB-ID(S)
beta 1,6-N-acetylglucosaminyltransferase         not opted               5      1.283   SVM        Q8CH87:Q9IZK2
GnT-V                                            not opted               9      0.377   SVM        GNT5_CRIGR:GNT5_HUMAN:GNT5_RAT:Q8R4G6
GnT-V                                            not opted              23      0.377   projected  GNT5_CRIGR:GNT5_HUMAN:GNT5_RAT:Q8R4G6
glycosyltransferase                              not opted              28      0.842   SVM        Q6KZC4:Q6KZM8:Q6KZV2:Q6L0E9:Q6L290:Q6L296:Q6L2A2:Q6L2A4:Q6L2B2:Q6L2B3:Q6L2B5:Q6L2B6:Q6L2C2:Q6L2E3:Q6L2E9:Q9UXH7:Q9V152:Q9V162:Q97XT1:Q97XT5:Q97XT7:Q97XT8:Q97XT9:Q8ZYY8:Q8ZYY9:Q8ZYZ0:Q8ZYZ1:Q8ZYZ2:Q8ZZ32:Q8ZZ41:Q8ZZ44:Q8ZZ45:Q8ZZ46:Q8ZZ49:Q8ZZ55:Q8ZZ56:Q97UU3:Q8PSM9:Q8PSN0:Q8PUV7:Q8PV65:Q8PV67:Q8PV72:Q8PVL7:Q8PWD5:Q8PWE8:Q8PWF1:Q8PXN4:Q8PXN7:Q8PXN8:Q8PXN9:Q8PXS3:Q8PXS4:Q8PXS5:Q8PXS8:Q8PXS9:Q8PXT9:Q8PXU0:Q8PXU5:Q8PYT3:Q8PZ42:Q8PZ43:Q8PZ46:Q8THQ9:Q8THR0:Q8TJC0:Q8TNB0:Q8TNV8:Q8TRJ6:Q8U3Z3:Q6UWP1:Q8N5D6:Q9UP69:Q9UP70:Q9P0I5:Q99477:Q99478:Q99479:Q99480:Q99481:Q99482:Q99483:Q99484:Q99485:Q99486:Q99488:Q9H1C3:Q705R3:Q705R4:Q705R7:Q705R8:Q705R9:Q705S0:Q705S1:Q705S2:Q705S3:Q705S7:Q705S9:Q705T0:Q705T4:Q705T5:Q705T6:Q705T9:Q705U1:Q705U2:Q9ZQN8:O05200:O05363:O07452:O52906:O54224:O66246:O66258:O66259:O66260:O70023:O82877:O87479:O87480:O87677:O87678:O87679:O87830:O87831:O87893:P95747:Q6L729:Q6L735:Q6M1Z6:Q6RHR5:Q6UJ86:Q6UJ90:Q6UJ92:Q6XYV9:Q6ZZI3:Q6ZZJ7:Q70J67:Q70J68:Q70J70:Q70J80:Q76KZ6:Q79IH9:Q79RC6:Q79RD1:Q79RD5:Q79RD7:Q7P5P4:Q7P738:Q7WZ82:Q50951:Q53881:Q6GVJ3:Q6GVJ4:Q6GVJ5:Q83WE1:Q83WF1:Q83YR4:Q83YR8:Q83YR9:Q848R6:Q84BK7:Q84BK8:Q84HC0:Q84I31:Q8GHC2:Q8KUH5:Q8KUK1:Q9S4V9:Q9WW09:Q9X6T3:Q9X7L5:Q9XC92:Q9ZFW0:Q9K2V8:Q9K2W2:Q9K317:Q9K375:Q9K5D1:Q9L9Q6:Q9RGM8:Q9RGM9:Q9RGN0:Q9RGN1:Q9RGN2:Q9RQR5:Q9RQR6:Q9ETA1:Q9ETF3:Q9F0M4:Q9F0N2:Q939Q6:Q6F0P7:Q6HFZ8:Q6HJ90:Q6HL20:Q6HLX3:Q6HLX7:Q6ACZ2:Q6ACZ3:Q6AEJ6:Q6AES1:Q6AG79:Q6AGK5:Q6AHD9:Q6MRY9:Q6MRZ4:Q6MRZ5:Q6MS00:Q6MS08:Q6MS09:Q6MSK1:Q6MUC3:Q6MUC4:Q6N4I5:Q72JM7:Q72KC0:Q72KC1:Q72KE4:Q72KI5:Q72N77:Q72QG5:Q72QI1:Q72QI4:Q72QJ1:Q72R40:Q72TJ7:Q72V51:Q72VU6:Q72VU7:Q7MQY3:Q7NEA9:Q7V971:Q7V973:Q7V9F3:Q7V9K6:Q7V9L3:Q7V9Z5:Q7VAR5:Q7VAX4:Q7VAX5:Q7VAX6:Q7VAX7:Q7VAX8:Q7VB07:Q7VCB7:Q7VCL3:Q7VCQ8:Q7VDI2:Q7VDJ6:Q7VEF3:Q7VEF6:Q83FH1:Q83GH6:Q83H25:Q83H27:Q88TX5:Q88U32:Q88U68:Q88VC2:Q88VF5:Q88VF6:Q88VF8:Q88VI1:Q88W38:Q88W89:Q88WU0:Q88X21:Q88XD6:Q88XD7:Q88XI5:Q88XI6:Q88XJ4:Q88XJ7:Q88XJ8:Q88XL6:Q88XL7:Q88XM0:Q89ZU2:Q8A1G7:Q8A2D3:Q8A3R6:Q8A3S2:Q8A5T7:Q8A5U0:Q8A713:Q8A821:Q8A829:Q8AA54:Q8AA56:Q8AA57:Q8AAI4:Q8AAJ3:Q8ABQ7:Q8CX80:Q8CX81:Q8D3V5:Q8D3V7:Q8D9C9:Q8D9D0:Q8D9D2:Q8D9D6:Q8D9D7:Q8D9D8:Q8DE27:Q8DPV9:Q8EMC7:Q8EMD0:Q8EMF8:Q8EUM8:Q8EX23:Q8NTF8:Q8P814:Q8PA14:Q8PCT7:Q8PCU9:Q8PCV3:Q8PDY5:Q8PGZ5:Q8PHY8:Q8PJG6:Q8PLU0:Q8PQV4:Q8PRC1:Q9RZB7:Q9JX62:Q9K1D9:Q9PPY7:Q98PF3:Q9CDS6:Q9CIZ7:Q9CJ00:Q8YT60:Q8YT86:Q8YT87:Q8YT89:Q8YUP4:Q93H07:Q97D21:Q97D86:Q97EN7:Q97EN8:Q97EP0:Q97EP2:Q97EQ1:Q97EQ6:Q97EQ7:Q97EQ9:Q97EU1:Q97F42:Q97F46:Q97FY5:Q97FY6:Q97FZ6:Q97G35:Q97G47:Q97G48:Q97GF9:Q97GG3:Q97GL5:Q97GL8:Q97GL9:Q97GM0:Q97GM1:Q97GP2:Q97GQ3:Q97H27:Q97H38:Q97H39:Q97H40:Q8U6J0:Q8U6J1:Q8U6J2:Q8U6J8:Q8U6K1:Q8U741:Q8U742:Q8U743:Q8U746:Q8UA15:Q8UA16:Q8UA17:Q8UA24:Q8UA27:Q8UAU6:Q8UCB5:Q8UD31:Q8UHL9:Q8UI22:Q8XMR7:Q8YFC0:Q8YFI0:Q8YH06:Q8YLQ6:Q8YLQ8:Q8YLS3:Q8YLU4:Q8YLU5:Q8YLV1:Q8YLV2:Q7BWI6:Q7MFD1:Q7ML01:Q7ML02:Q7ML07:Q7ML10:Q814K9:Q815A0:Q816R2:Q81AX2:Q81EM5:Q81FP1:Q81GJ5:Q81IR1:Q81IR7:Q985Q8:Q98GN1:Q98JS5:Q9K6L6:Q9K6R5:Q9K6S0:Q9K6S6:Q9CWT8:AAP58920:AAQ88542:AAQ89075:AAR24271:AAR24273:AAR24277:CAE17535:CAE17545:CAE17547:CAE17548:CAE28793:AAR89522
GnT-V                                            not opted              54      0.373   SVM        GNT5_CRIGR:GNT5_HUMAN:GNT5_RAT:Q8R4G6
glycosyltransferase                              not opted              75      1.746   SVM        Q6KZC4:Q6KZM8:Q6KZV2:Q6L0E9:Q6L290:Q6L296:Q6L2A2:Q6L2A4:Q6L2B2:Q6L2B3:Q6L2B5:Q6L2B6:Q6L2C2:Q6L2E3:Q6L2E9:Q9UXH7:Q9V152:Q9V162:Q97XT1:Q97XT5:Q97XT7:Q97XT8:Q97XT9:Q8ZYY8:Q8ZYY9:Q8ZYZ0:Q8ZYZ1:Q8ZYZ2:Q8ZZ32:Q8ZZ41:Q8ZZ44:Q8ZZ45:Q8ZZ46:Q8ZZ49:Q8ZZ55:Q8ZZ56:Q97UU3:Q8PSM9:Q8PSN0:Q8PUV7:Q8PV65:Q8PV67:Q8PV72:Q8PVL7:Q8PWD5:Q8PWE8:Q8PWF1:Q8PXN4:Q8PXN7:Q8PXN8:Q8PXN9:Q8PXS3:Q8PXS4:Q8PXS5:Q8PXS8:Q8PXS9:Q8PXT9:Q8PXU0:Q8PXU5:Q8PYT3:Q8PZ42:Q8PZ43:Q8PZ46:Q8THQ9:Q8THR0:Q8TJC0:Q8TNB0:Q8TNV8:Q8TRJ6:Q8U3Z3:Q6UWP1:Q8N5D6:Q9UP69:Q9UP70:Q9P0I5:Q99477:Q99478:Q99479:Q99480:Q99481:Q99482:Q99483:Q99484:Q99485:Q99486:Q99488:Q9H1C3:Q705R3:Q705R4:Q705R7:Q705R8:Q705R9:Q705S0:Q705S1:Q705S2:Q705S3:Q705S7:Q705S9:Q705T0:Q705T4:Q705T5:Q705T6:Q705T9:Q705U1:Q705U2:Q9ZQN8:O05200:O05363:O07452:O52906:O54224:O66246:O66258:O66259:O66260:O70023:O82877:O87479:O87480:O87677:O87678:O87679:O87830:O87831:O87893:P95747:Q6L729:Q6L735:Q6M1Z6:Q6RHR5:Q6UJ86:Q6UJ90:Q6UJ92:Q6XYV9:Q6ZZI3:Q6ZZJ7:Q70J67:Q70J68:Q70J70:Q70J80:Q76KZ6:Q79IH9:Q79RC6:Q79RD1:Q79RD5:Q79RD7:Q7P5P4:Q7P738:Q7WZ82:Q50951:Q53881:Q6GVJ3:Q6GVJ4:Q6GVJ5:Q83WE1:Q83WF1:Q83YR4:Q83YR8:Q83YR9:Q848R6:Q84BK7:Q84BK8:Q84HC0:Q84I31:Q8GHC2:Q8KUH5:Q8KUK1:Q9S4V9:Q9WW09:Q9X6T3:Q9X7L5:Q9XC92:Q9ZFW0:Q9K2V8:Q9K2W2:Q9K317:Q9K375:Q9K5D1:Q9L9Q6:Q9RGM8:Q9RGM9:Q9RGN0:Q9RGN1:Q9RGN2:Q9RQR5:Q9RQR6:Q9ETA1:Q9ETF3:Q9F0M4:Q9F0N2:Q939Q6:Q6F0P7:Q6HFZ8:Q6HJ90:Q6HL20:Q6HLX3:Q6HLX7:Q6ACZ2:Q6ACZ3:Q6AEJ6:Q6AES1:Q6AG79:Q6AGK5:Q6AHD9:Q6MRY9:Q6MRZ4:Q6MRZ5:Q6MS00:Q6MS08:Q6MS09:Q6MSK1:Q6MUC3:Q6MUC4:Q6N4I5:Q72JM7:Q72KC0:Q72KC1:Q72KE4:Q72KI5:Q72N77:Q72QG5:Q72QI1:Q72QI4:Q72QJ1:Q72R40:Q72TJ7:Q72V51:Q72VU6:Q72VU7:Q7MQY3:Q7NEA9:Q7V971:Q7V973:Q7V9F3:Q7V9K6:Q7V9L3:Q7V9Z5:Q7VAR5:Q7VAX4:Q7VAX5:Q7VAX6:Q7VAX7:Q7VAX8:Q7VB07:Q7VCB7:Q7VCL3:Q7VCQ8:Q7VDI2:Q7VDJ6:Q7VEF3:Q7VEF6:Q83FH1:Q83GH6:Q83H25:Q83H27:Q88TX5:Q88U32:Q88U68:Q88VC2:Q88VF5:Q88VF6:Q88VF8:Q88VI1:Q88W38:Q88W89:Q88WU0:Q88X21:Q88XD6:Q88XD7:Q88XI5:Q88XI6:Q88XJ4:Q88XJ7:Q88XJ8:Q88XL6:Q88XL7:Q88XM0:Q89ZU2:Q8A1G7:Q8A2D3:Q8A3R6:Q8A3S2:Q8A5T7:Q8A5U0:Q8A713:Q8A821:Q8A829:Q8AA54:Q8AA56:Q8AA57:Q8AAI4:Q8AAJ3:Q8ABQ7:Q8CX80:Q8CX81:Q8D3V5:Q8D3V7:Q8D9C9:Q8D9D0:Q8D9D2:Q8D9D6:Q8D9D7:Q8D9D8:Q8DE27:Q8DPV9:Q8EMC7:Q8EMD0:Q8EMF8:Q8EUM8:Q8EX23:Q8NTF8:Q8P814:Q8PA14:Q8PCT7:Q8PCU9:Q8PCV3:Q8PDY5:Q8PGZ5:Q8PHY8:Q8PJG6:Q8PLU0:Q8PQV4:Q8PRC1:Q9RZB7:Q9JX62:Q9K1D9:Q9PPY7:Q98PF3:Q9CDS6:Q9CIZ7:Q9CJ00:Q8YT60:Q8YT86:Q8YT87:Q8YT89:Q8YUP4:Q93H07:Q97D21:Q97D86:Q97EN7:Q97EN8:Q97EP0:Q97EP2:Q97EQ1:Q97EQ6:Q97EQ7:Q97EQ9:Q97EU1:Q97F42:Q97F46:Q97FY5:Q97FY6:Q97FZ6:Q97G35:Q97G47:Q97G48:Q97GF9:Q97GG3:Q97GL5:Q97GL8:Q97GL9:Q97GM0:Q97GM1:Q97GP2:Q97GQ3:Q97H27:Q97H38:Q97H39:Q97H40:Q8U6J0:Q8U6J1:Q8U6J2:Q8U6J8:Q8U6K1:Q8U741:Q8U742:Q8U743:Q8U746:Q8UA15:Q8UA16:Q8UA17:Q8UA24:Q8UA27:Q8UAU6:Q8UCB5:Q8UD31:Q8UHL9:Q8UI22:Q8XMR7:Q8YFC0:Q8YFI0:Q8YH06:Q8YLQ6:Q8YLQ8:Q8YLS3:Q8YLU4:Q8YLU5:Q8YLV1:Q8YLV2:Q7BWI6:Q7MFD1:Q7ML01:Q7ML02:Q7ML07:Q7ML10:Q814K9:Q815A0:Q816R2:Q81AX2:Q81EM5:Q81FP1:Q81GJ5:Q81IR1:Q81IR7:Q985Q8:Q98GN1:Q98JS5:Q9K6L6:Q9K6R5:Q9K6S0:Q9K6S6:Q9CWT8:AAP58920:AAQ88542:AAQ89075:AAR24271:AAR24273:AAR24277:CAE17535:CAE17545:CAE17547:CAE17548:CAE28793:AAR89522
GnT-V                                            not opted              81      0.016   SVM        GNT5_CRIGR:GNT5_HUMAN:GNT5_RAT:Q8R4G6
GnT-V                                            not opted             100      0.218   SVM        GNT5_CRIGR:GNT5_HUMAN:GNT5_RAT:Q8R4G6
GnT-V                                            not opted             134      0.128   SVM        GNT5_CRIGR:GNT5_HUMAN:GNT5_RAT:Q8R4G6
GnT-V                                            not opted             142      0.240   SVM        GNT5_CRIGR:GNT5_HUMAN:GNT5_RAT:Q8R4G6

__________________________________________________________________________________________________________________________________________

ID: 16415857
The <n>Polycomb group protein Eed</n> protects the inactive X-chromosome from differentiation-induced reactivation. The <n>Polycomb</n> group (PcG) encodes an evolutionarily conserved set of chromatin-modifying proteins that are thought to maintain cellular transcriptional memory by stably silencing gene expression. In mouse embryos that are mutated for the PcG protein <n>Eed</n>, X-chromosome inactivation (XCI) is not stably maintained in extra-embryonic tissues. <n>Eed</n> is a component of a histone-methyltransferase complex that is thought to contribute to stable silencing in undifferentiated cells due to its enrichment on the inactive X-chromosome in cells of the early mouse embryo and in stem cells of the extra-embryonic trophectoderm lineage. Here, we demonstrate that the inactive X-chromosome in <n>Eed(-/-)</n> trophoblast stem cells and in cells of the trophectoderm-derived extra-embryonic ectoderm in <n>Eed(-/-)</n> embryos remain transcriptionally silent, despite lacking the PcG-mediated histone modifications that normally characterize the facultative heterochromatin of the inactive X-chromosome. Whereas undifferentiated <n>Eed(-/-)</n> trophoblast stem cells maintained XCI, reactivation of the inactive X-chromosome occurred when these cells were differentiated. These results indicate that PcG complexes are not necessary to maintain transcriptional silencing of the inactive X-chromosome in undifferentiated stem cells. Instead, PcG proteins seem to propagate cellular memory by preventing transcriptional activation of facultative heterochromatin during differentiation.


The following protein names could be found by NLProt:

NAME                                             ORGANISM            TXT-POS    SCORE   METHOD     DB-ID(S)
Polycomb group protein Eed protects the          not opted               2      0.551   SVM        no ID found
Polycomb                                         not opted              15      1.013   SVM        Q98SI6
Eed                                              not opted              52      0.817   SVM        AAR27828
Eed                                              not opted              67      1.010   SVM        AAR27828
Eed                                              not opted             120      1.010   projected  AAR27828
Eed(-/-)                                         not opted             133      0.195   SVM        AAR27828
Eed                                              not opted             158      1.010   projected  AAR27828

__________________________________________________________________________________________________________________________________________

ID: 16638570
Cytotoxicity of <n>albebetin</n> oligomers depends on cross-beta-sheet formation. Prefibrillar cytotoxicity was suggested as a common amyloid characteristic. We showed two types of <n>albebetin</n> prefibrillar oligomers are formed during incubation at pH 7.3. Initial round-shaped oligomers consist of 10-15 molecules determined by atomic force microscopy, do not bind thioflavin-T and do not affect viability of granular neurons and SH-SY5Y cells. They are converted into ca. 30-40-mers possessing cross-beta-sheet and reducing viability of neuronal cells. Neither monomers nor fibrils possess cytotoxicity. We suggest that oligomeric size is important for stabilising cross-beta-sheet core critical for cytotoxicity. As <n>albebetin</n> was used as a carrier-protein for drug delivery, examination of <n>amyloidogenicity</n> is required prior polypeptide biomedical applications.


The following protein names could be found by NLProt:

NAME                                             ORGANISM            TXT-POS    SCORE   METHOD     DB-ID(S)
albebetin                                        not opted               3      0.160   projected  no ID found
albebetin                                        not opted              25      0.109   SVM        no ID found
albebetin                                        not opted             104      0.160   SVM        no ID found
amyloidogenicity                                 not opted             116      0.520   SVM        no ID found

__________________________________________________________________________________________________________________________________________

ID: 16638571
New PKCdelta family members, <n>PKCdeltaIV</n>, <n>deltaV</n>, <n>deltaVI</n>, and <n>deltaVII</n> are specifically expressed in mouse testis. We isolated and characterized four new PKCdelta isoforms, <n>PKCdeltaIV</n>, <n>deltaV</n>, <n>deltaVI</n>, and <n>deltaVII</n>, specifically expressed in the mouse testis. These isoforms possess neither V1 nor C2-like domains. Moreover, <n>PKCdeltaVI</n> and <n>deltaVII</n> have a different last exon as their V5 domain. The transcription of <n>PKCdeltaIV</n>, <n>deltaV</n>, <n>deltaVI</n>, and <n>deltaVII</n> is initiated from the same site in the upstream region of exon4 of the PKCdelta gene. They are expressed exclusively in the testis in an age-dependent manner. <n>PKCdeltaIV</n> and <n>deltaV</n> are expressed in spermatids with sperm maturation stage-specific manner, and that <n>PKCdeltaVI</n> and <n>deltaVII</n> are expressed in spermatogonia and spermatocytes.


The following protein names could be found by NLProt:

NAME                                             ORGANISM            TXT-POS    SCORE   METHOD     DB-ID(S)
PKCdeltaIV                                       not opted               6      0.108   inherited  no ID found
deltaV                                           not opted               8      0.414   inherited  no ID found
deltaVI                                          not opted              10      0.414   SVM        no ID found
deltaVII                                         not opted              13      0.414   inherited  no ID found
PKCdeltaIV                                       not opted              30      0.108   inherited  no ID found
deltaV                                           not opted              32      0.414   inherited  no ID found
deltaVI                                          not opted              34      0.389   SVM        no ID found
deltaVII                                         not opted              37      0.414   inherited  no ID found
PKCdeltaVI                                       not opted              57      0.063   SVM        no ID found
deltaVII                                         not opted              59      0.414   inherited  no ID found
PKCdeltaIV                                       not opted              73      0.108   inherited  no ID found
deltaV                                           not opted              75      0.414   inherited  no ID found
deltaVI                                          not opted              77      0.414   SVM        no ID found
deltaVII                                         not opted              80      0.414   inherited  no ID found
PKCdeltaIV                                       not opted             110      0.108   inherited  no ID found
deltaV                                           not opted             112      0.080   SVM        no ID found
PKCdeltaVI                                       not opted             125      0.108   SVM        no ID found
deltaVII                                         not opted             127      0.008   SVM        no ID found

__________________________________________________________________________________________________________________________________________

ID: 16299470
The wild-type schizosaccharomyces pombe <n>mat1</n> imprint consists of two ribonucleotides. The imprint at the <n>mat1</n> locus of schizosaccharomyces pombe acts to initiate the replication-coupled recombination event that underlies mating-type switching. However, the nature of the imprint has been an area of dispute. Two alternative models have been proposed: one stated that the imprint is a nick in the DNA, whereas our data suggested that it consists of one or two ribonucleotides incorporated into the otherwise intact DNA duplex. Here, we verify key predictions of the RNA model by characterization of wild-type genomic DNA purified under conditions known to hydrolyse DNA-RNA-DNA hybrid strands. First, we observe one-nucleotide gap at the <n>hydrolysed</n> DNA, as expected from the presence of two ribonucleotides. Second, using a novel assay based on ligation-mediated PCR, a 3'-terminal ribonucleotide is detected at the <n>hydrolysed</n> imprint. Our observations allow the unification of available data sets characterizing the wild-type imprint.


The following protein names could be found by NLProt:

NAME                                             ORGANISM            TXT-POS    SCORE   METHOD     DB-ID(S)
mat1                                             not opted               4      0.722   SVM        MAT1_ALTAL:MAT1_COCHE:MAT1_COCCA:MAT1_COCCY:MAT1_COCEL:MAT1_COCKU:MAT1_COCSA:MER1_EUPRA:MAT1_FUSOX:MAT1_HUMAN:MAT1_MOUSE:Q8T4K4:O82674:O82690:CAD99125
mat1                                             not opted              15      0.848   SVM        MAT1_ALTAL:MAT1_COCHE:MAT1_COCCA:MAT1_COCCY:MAT1_COCEL:MAT1_COCKU:MAT1_COCSA:MER1_EUPRA:MAT1_FUSOX:MAT1_HUMAN:MAT1_MOUSE:Q8T4K4:O82674:O82690:CAD99125
hydrolysed                                       not opted             118      0.254   SVM        no ID found
hydrolysed                                       not opted             148      0.023   SVM        no ID found

__________________________________________________________________________________________________________________________________________

ID: 16299471
ARE-mRNA degradation requires the 5'-3' decay pathway. As an important mode of suppressing gene expression, messenger RNAs containing an AU-rich element (ARE) in the 3' untranslated region are rapidly degraded in the cytoplasm. ARE-mediated mRNA decay (AMD) is initiated by deadenylation, and in vitro studies have indicated that subsequent degradation occurs in the 3'-5' direction through a complex of exonucleases termed the <n>exosome</n>. An alternative pathway of mRNA degradation occurs at processing bodies, cytoplasmic foci that contain decapping enzymes, the <n>5'-3' exonuclease Xrn1</n> and the <n>Lsm1-7</n> heptamer. To determine which of the two pathways is important for AMD in live cells, we targeted components of both pathways using short interfering RNA in human HT1080 cells. We show that <n>Xrn1</n> and <n>Lsm1</n> are essential for AMD. On the other side, out of three <n>exosome</n> components tested, only knockdown of <n>PmScl-75</n> caused a strong inhibition of AMD. Our results show that mammalian cells, similar to yeast, require the 5'-3' <n>Xrn1</n> pathway to degrade ARE-mRNAs.


The following protein names could be found by NLProt:

NAME                                             ORGANISM            TXT-POS    SCORE   METHOD     DB-ID(S)
exosome                                          not opted              71      0.805   SVM        no ID found
5'-3' exonuclease Xrn1 and                       not opted              92      0.337   SVM        no ID found
Lsm1-7                                           not opted              97      0.025   SVM        no ID found
Xrn1                                             not opted             133      1.313   SVM        KEM1_YEAST
Lsm1                                             not opted             135      1.341   SVM        LSM1_HUMAN:LSM1_MOUSE:PTCA_MOUSE:LSM1_YEAST:P97330
exosome                                          not opted             149      0.805   projected  no ID found
PmScl-75                                         not opted             156      0.595   SVM        no ID found
Xrn1                                             not opted             178      0.184   SVM        KEM1_YEAST

__________________________________________________________________________________________________________________________________________

ID: 16480982
Cloning and expression analysis of <n>androgen receptor</n> gene in chicken embryogenesis. We cloned a full-length <n>androgen receptor</n> (<n>AR</n>) cDNA from chicken (gallus gallus) gonads. The cDNA sequence has an open reading frame of 2109 bp encoding 703 amino acids. The chicken <n>AR</n> (cAR) shares high homology with ARs from other species in its amino acid sequences, in particular DNA binding domain (DBD) and ligand binding domain (LBD). RT-PCR analysis revealed that cAR mRNA is expressed in several embryonic tissues of both sexes, and relatively higher expression was observed in left ovary compared with testis. The immunoreactive signal of <n>AR</n> was co-localized within the ovarian cell nucleus, while such nuclear localization was not detected in those of testis. To get insight on the possible role of androgen-AR signaling during gonadal development, non-steroidal <n>AR</n> antagonist, flutamide, was administrated in <n>ovo</n>. The treatment induced the disorganization of sex cords in ovarian cortex at day 12 of incubation. The effect was restored by testosterone co-treatment, implying the possibility that <n>AR</n> mediated signaling may be involved in ovarian morphogenesis. Furthermore, co-treatment of flutamide with <n>estradiol-17beta</n> (<n>E2</n>) also restored the phenotype, suggesting androgen-AR signaling might activate <n>aromatase</n> expression that is necessary for estrogen synthesis. These findings suggest androgen-AR signaling might contribute to chicken embryonic ovarian development.


The following protein names could be found by NLProt:

NAME                                             ORGANISM            TXT-POS    SCORE   METHOD     DB-ID(S)
androgen receptor                                not opted               6      1.569   SVM        ANDR_CANFA:ANDR_CROCR:ANDR_EULFC:ANDR_HUMAN:ANDR_MACFA:ANDR_MOUSE:ANDR_PANTR:ANDR_PAPHA:ANDR_PIG:ANDR_RABIT:ANDR_RAT:ANDR_RANCA:Q13771:Q9UD95:Q9UKJ6:Q9UN21:Q9NUA2:Q9BZG5:Q9BZG6:Q9BZG7:O18925:O18928:O97607:O97608:O97622:O97667:O97684:O97891:O97900:Q6QT55:Q6TM07:Q6WSP7:Q8MJ07:Q9XS80:Q9BE98:Q95J10:Q95J36:Q95J38:Q8SQ22:O55065:O55066:Q80XG7:O93497:Q800S7:Q8JH77:Q9W6F4:Q9I8F5:Q9IA30:Q9PUL1:Q9DDJ4:Q91426:Q91445:Q91698:Q8QFV2:Q6EAL5:AAQ84563:AAR10409:AAR10410
androgen receptor                                not opted              17      1.616   SVM        ANDR_CANFA:ANDR_CROCR:ANDR_EULFC:ANDR_HUMAN:ANDR_MACFA:ANDR_MOUSE:ANDR_PANTR:ANDR_PAPHA:ANDR_PIG:ANDR_RABIT:ANDR_RAT:ANDR_RANCA:Q13771:Q9UD95:Q9UKJ6:Q9UN21:Q9NUA2:Q9BZG5:Q9BZG6:Q9BZG7:O18925:O18928:O97607:O97608:O97622:O97667:O97684:O97891:O97900:Q6QT55:Q6TM07:Q6WSP7:Q8MJ07:Q9XS80:Q9BE98:Q95J10:Q95J36:Q95J38:Q8SQ22:O55065:O55066:Q80XG7:O93497:Q800S7:Q8JH77:Q9W6F4:Q9I8F5:Q9IA30:Q9PUL1:Q9DDJ4:Q91426:Q91445:Q91698:Q8QFV2:Q6EAL5:AAQ84563:AAR10409:AAR10410
AR                                               not opted              20      1.139   SVM        ANDR_CANFA:ANDR_CROCR:ANDR_EULFC:ANDR_HUMAN:ANDR_MACFA:ANDR_MOUSE:ANDR_PANTR:ANDR_PAPHA:ANDR_PIG:ANDR_RABIT:ANDR_RAT:ANDR_RANCA:Q13771:Q9UD95:Q9UKJ6:Q9UN21:Q9NUA2:Q9BZG5:Q9BZG6:Q9BZG7:O18925:O18928:O97607:O97608:O97622:O97667:O97684:O97891:O97900:Q6QT55:Q6TM07:Q6WSP7:Q8MJ07:Q9XS80:Q9BE98:Q95J10:Q95J36:Q95J38:Q8SQ22:O55065:O55066:Q80XG7:O93497:Q800S7:Q8JH77:Q9W6F4:Q9I8F5:Q9IA30:Q9PUL1:Q9DDJ4:Q91426:Q91445:Q91698:Q8QFV2:Q6EAL5:AAQ84563:AAR10409:AAR10410
AR                                               not opted              48      1.530   SVM        ANDR_CANFA:ANDR_CROCR:ANDR_EULFC:ANDR_HUMAN:ANDR_MACFA:ANDR_MOUSE:ANDR_PANTR:ANDR_PAPHA:ANDR_PIG:ANDR_RABIT:ANDR_RAT:ANDR_RANCA:Q13771:Q9UD95:Q9UKJ6:Q9UN21:Q9NUA2:Q9BZG5:Q9BZG6:Q9BZG7:O18925:O18928:O97607:O97608:O97622:O97667:O97684:O97891:O97900:Q6QT55:Q6TM07:Q6WSP7:Q8MJ07:Q9XS80:Q9BE98:Q95J10:Q95J36:Q95J38:Q8SQ22:O55065:O55066:Q80XG7:O93497:Q800S7:Q8JH77:Q9W6F4:Q9I8F5:Q9IA30:Q9PUL1:Q9DDJ4:Q91426:Q91445:Q91698:Q8QFV2:Q6EAL5:AAQ84563:AAR10409:AAR10410
AR                                               not opted             115      1.227   SVM        ANDR_CANFA:ANDR_CROCR:ANDR_EULFC:ANDR_HUMAN:ANDR_MACFA:ANDR_MOUSE:ANDR_PANTR:ANDR_PAPHA:ANDR_PIG:ANDR_RABIT:ANDR_RAT:ANDR_RANCA:Q13771:Q9UD95:Q9UKJ6:Q9UN21:Q9NUA2:Q9BZG5:Q9BZG6:Q9BZG7:O18925:O18928:O97607:O97608:O97622:O97667:O97684:O97891:O97900:Q6QT55:Q6TM07:Q6WSP7:Q8MJ07:Q9XS80:Q9BE98:Q95J10:Q95J36:Q95J38:Q8SQ22:O55065:O55066:Q80XG7:O93497:Q800S7:Q8JH77:Q9W6F4:Q9I8F5:Q9IA30:Q9PUL1:Q9DDJ4:Q91426:Q91445:Q91698:Q8QFV2:Q6EAL5:AAQ84563:AAR10409:AAR10410
AR                                               not opted             151      1.530   projected  ANDR_CANFA:ANDR_CROCR:ANDR_EULFC:ANDR_HUMAN:ANDR_MACFA:ANDR_MOUSE:ANDR_PANTR:ANDR_PAPHA:ANDR_PIG:ANDR_RABIT:ANDR_RAT:ANDR_RANCA:Q13771:Q9UD95:Q9UKJ6:Q9UN21:Q9NUA2:Q9BZG5:Q9BZG6:Q9BZG7:O18925:O18928:O97607:O97608:O97622:O97667:O97684:O97891:O97900:Q6QT55:Q6TM07:Q6WSP7:Q8MJ07:Q9XS80:Q9BE98:Q95J10:Q95J36:Q95J38:Q8SQ22:O55065:O55066:Q80XG7:O93497:Q800S7:Q8JH77:Q9W6F4:Q9I8F5:Q9IA30:Q9PUL1:Q9DDJ4:Q91426:Q91445:Q91698:Q8QFV2:Q6EAL5:AAQ84563:AAR10409:AAR10410
ovo                                              not opted             159      0.802   SVM        OVO_DROME
AR                                               not opted             190      0.978   SVM        ANDR_CANFA:ANDR_CROCR:ANDR_EULFC:ANDR_HUMAN:ANDR_MACFA:ANDR_MOUSE:ANDR_PANTR:ANDR_PAPHA:ANDR_PIG:ANDR_RABIT:ANDR_RAT:ANDR_RANCA:Q13771:Q9UD95:Q9UKJ6:Q9UN21:Q9NUA2:Q9BZG5:Q9BZG6:Q9BZG7:O18925:O18928:O97607:O97608:O97622:O97667:O97684:O97891:O97900:Q6QT55:Q6TM07:Q6WSP7:Q8MJ07:Q9XS80:Q9BE98:Q95J10:Q95J36:Q95J38:Q8SQ22:O55065:O55066:Q80XG7:O93497:Q800S7:Q8JH77:Q9W6F4:Q9I8F5:Q9IA30:Q9PUL1:Q9DDJ4:Q91426:Q91445:Q91698:Q8QFV2:Q6EAL5:AAQ84563:AAR10409:AAR10410
estradiol-17beta                                 not opted             206      0.900   SVM        no ID found
E2                                               not opted             208      1.395   SVM        ODO2_ALCEU:ODO2_AZOVI:ODP2_ACHLA:ODP2_ALCEU:ODP2_AZOVI:ODB2_BACSU:ODB2_BOVIN:ODO2_BACSU:ODO2_BOVIN:ODO2_BUCAI:ODP2_BACST:ODP2_BACSU:ODP2_BOVIN:ODP2_BUCAI:VE2_BPV1:VE2_BPV2:VE2_BPV4:Y06M_BPT4:ODO2_BUCAP:ODP2_BUCAP:ODO2_BUCBP:ODP2_BUCBP:VE2_COPV:VE2_CRPVK:ODO2_COMAC:ODP2_DICDI:ODO2_ECOLI:ODP2_ECOLI:ODO2_FUGRU:ODB2_HUMAN:ODO2_HAEIN:ODO2_HUMAN:ODP2_HAEIN:ODP2_HUMAN:VE2_HPV03:VE2_HPV04:VE2_HPV05:VE2_HPV07:VE2_HPV08:VE2_HPV09:VE2_HPV10:VE2_HPV11:VE2_HPV12:VE2_HPV13:VE2_HPV14:VE2_HPV15:VE2_HPV16:VE2_HPV17:VE2_HPV18:VE2_HPV19:VE2_HPV1A:VE2_HPV20:VE2_HPV21:VE2_HPV22:VE2_HPV23:VE2_HPV24:VE2_HPV25:VE2_HPV26:VE2_HPV27:VE2_HPV28:VE2_HPV29:VE2_HPV2A:VE2_HPV30:VE2_HPV31:VE2_HPV32:VE2_HPV33:VE2_HPV34:VE2_HPV35:VE2_HPV36:VE2_HPV37:VE2_HPV38:VE2_HPV39:VE2_HPV40:VE2_HPV41:VE2_HPV42:VE2_HPV44:VE2_HPV45:VE2_HPV47:VE2_HPV48:VE2_HPV49:VE2_HPV50:VE2_HPV51:VE2_HPV52:VE2_HPV53:VE2_HPV54:VE2_HPV55:VE2_HPV56:VE2_HPV57:VE2_HPV58:VE2_HPV5B:VE2_HPV60:VE2_HPV61:VE2_HPV63:VE2_HPV65:VE2_HPV66:VE2_HPV6A:VE2_HPV6B:VE2_HPV70:ODB2_MOUSE:ODO2_MYCTU:ODP2_MYCCA:ODP2_MYCGE:ODP2_MYCPN:ODP2_NEUCR:ODB2_PSEPU:ODO2_PIG:ODO2_PSEPU:ODP2_PSEAE:VE2_PAPVD:VE2_PAPVE:VE2_PCPV1:ODO2_RAT:ODO2_RICCN:ODO2_RICPR:ODP2_RAT:ODP2_RHIME:ODP2_RICCN:ODP2_RICPR:VE2_RHPV1:ODO2_SCHPO:ODP2_SCHPO:ODP2_SOLTU:ODP2_STAAU:ODP3_SOLTU:ODP2_STAAM:ODP2_STAAW:ODP2_STAEP:ODO2_YEAST:ODP2_YEAST:ODP2_ZYMMO:O80158:Q7Y4E9:Q7Y4F7:Q7Y4G1:Q7Y4G5:Q7Y4H0:Q858P9:P81896:Q9AVN9:Q9AVP0:Q49072:Q99384:Q6F276:Q7N173:Q7N6V6:Q7VR90:Q8XFE6:Q6F8L2:Q6G168:Q6G403:Q8BHN4:Q9D2G2:O37387:O40620:Q6T6V3:Q6TNJ2:Q6TNJ3:Q6TNJ4:Q6TNJ5:Q6TNJ6:Q6TNJ7:Q6TNJ8:Q6TNJ9:Q6TNK0:Q6TNK1:Q6TNK2:Q6TNK3:Q6TNK4:Q6TNK5:Q6TNK6:Q6TNK7:Q6TNK8:Q6TNK9:Q6TNL0:Q6TNL1:Q6TNL2:Q6TNL3:Q6TNL4:Q6TNL5:Q6TNL6:Q6TNL7:Q6TNL8:Q6TNL9:Q6TNM0:Q6TNM1:Q6TNM2:Q6TNM3:Q6TNM4:Q6TNM5:Q6TNM6:Q6TNM7:Q6TNM8:Q6TNM9:Q6TNN0:Q6TNN1:Q6TNN2:Q6TNN3:Q6TNN4:Q6TNN5:Q6TNN6:Q6TNN7:Q6TNN8:Q6TNN9:Q6TNP0:Q6TNP1:Q6TNP2:Q6TNP3:Q6TQ88:Q6TQ89:Q6TQ90:Q6TQ91:Q6TQ92:Q6TQ93:Q6TQ94:Q6TQ95:Q6TQ96:Q6TQ97:Q6TQ98:Q6TQ99:Q6TQA0:Q6TQA1:Q6TQA2:Q6TQA3:Q6TQA4:Q6TQA5:Q6TQA6:Q6TQA7:Q6TQA8:Q6TQA9:Q6TQB0:Q6TQB1:Q6TQB2:Q6TQB3:Q6TQB4:Q6TQB5:Q6TQB6:Q6TQB7:Q6TQB8:Q6TQB9:Q6TQC0:Q6TQC1:Q6TRA0:Q6TRA1:Q6TRA2:Q6TRA3:Q6TRA4:Q6TRA5:Q6TRA6:Q6TRA7:Q6TRA8:Q6TRA9:Q6TRB0:Q6TRB1:Q6TRB2:Q6TRB3:Q6TRB4:Q6TRB5:Q6TRB6:Q6TRB7:Q6TRB8:Q6TRB9:Q6TRC0:Q6TRC1:Q6TRC2:Q6TRC3:Q6TRC4:Q6TRC5:Q6TRC6:Q6TRC7:Q6TRC8:Q6TRC9:Q6TRD0:Q6TRD1:Q6TRD2:Q6TRD3:Q6TRD4:Q6TRD5:Q6TRD6:Q6TRD7:Q6TRD8:Q6TRD9:Q6TRE0:Q6TRE1:Q6TRE2:Q6TRE3:Q6TRE4:Q6TRE5:Q6TRE6:Q6TRE7:Q6TRE8:Q6TRE9:Q6TRF0:Q6TRF1:Q6TRF2:Q6TWD9:Q6TWE0:Q6TWE1:Q6TWE2:Q6TWE3:Q6TWE4:Q6TWE5:Q6TWE6:Q6TWE7:Q6TWE8:Q6TWE9:Q6TWF0:Q6TWF1:Q6TWF2:Q6TWF3:Q6TWF4:Q6TWF5:Q6TWF6:Q6TWF7:Q6TWF8:Q6TWF9:Q6TWG0:Q6TWG1:Q6TWG2:Q6TWG3:Q6TWG4:Q6TWG5:Q6TWG6:Q6TWG7:Q6TWG8:Q6TWG9:Q6TWH0:Q6TWH1:Q6TWH2:Q6TWH3:Q6TWH4:Q6TWH5:Q6TWH6:Q6TWH7:Q6TWH8:Q6TWH9:Q6TWI0:Q6TWI1:Q6TWI2:Q6TWI3:Q6TWI4:Q6TWI5:Q6TWI6:Q6TWI7:Q6TWI8:Q6TWI9:Q6TWJ0:Q6TWJ1:Q6TWJ2:Q6TWJ3:Q6TWJ4:Q6TWJ5:Q6TWJ6:Q6TWJ7:Q6TWJ8:Q6TWJ9:Q6TWK0:Q6TWK1:Q6TWK2:Q6TWK3:Q6TWK4:Q6TWK5:Q6TWK6:Q6TWK7:Q6TWK8:Q6TWK9:Q6TWL0:Q6TWL1:Q6TWL2:Q6TWL3:Q6TWL4:Q6TWL5:Q6TWL6:Q6TWL7:Q6TWL8:Q6TWL9:Q6TWM0:Q6TWM1:Q6TWM2:Q6TWM3:Q6TWM4:Q6TWM5:Q6TWM6:Q6TWM7:Q6TWM8:Q6TWM9:Q6TWN0:Q6TWN1:Q6TWN2:Q6TWN3:Q6TWN4:Q6TWN5:Q6TWN6:Q6TWN7:Q6TWN8:Q6TWN9:Q6TWP0:Q6TWP1:Q6TWP2:Q6TWP3:Q6TWP4:Q6TWP5:Q6TWP6:Q6TWP7:Q6TWP8:Q6TWP9:Q6TWQ0:Q6TWQ1:Q6TWQ2:Q6TWQ3:Q6TWQ4:Q6TWQ5:Q6TWQ6:Q6TWQ7:Q6TWQ8:Q6TWQ9:Q6TWR0:Q6TWR1:Q6TWR2:Q6TWR3:Q6TWR4:Q6TWR5:Q6TWR6:Q6TWR7:Q6TWR8:Q6TWR9:Q6TWS0:Q6TWS1:Q6TWS2:Q6TWS3:Q6TWS4:Q6TWS5:Q6TWS6:Q6TWS7:Q6TWS8:Q6TWS9:Q6TWT0:Q6TWT1:Q6TWT2:Q6TWT3:Q6TWT4:Q6TWT5:Q6TWT6:Q6TWT7:Q6TWT8:Q6TWT9:Q6TWU0:Q6TWU1:Q6TWU2:Q6TWU3:Q6TWU4:Q6TWU5:Q6TWU6:Q6TWU7:Q6TWU8:Q6TWU9:Q6TWV0:Q6TWV1:Q6TWV2:Q6TWV3:Q6TWV4:Q6TWV5:Q6TWV6:Q6TWV7:Q6TWV8:Q6TWV9:Q6TWW0:Q6TWW1:Q6TWW2:Q6TWW3:Q6TWW4:Q6TWW5:Q6TWW6:Q6TWW7:Q6TWW8:Q6TWW9:Q6TWX0:Q6TWX1:Q6TWX2:Q6TWX3:Q6TWX4:Q6TWX5:Q6TWX6:Q6TWX7:Q6TWX8:Q6TWX9:Q6TWY0:Q6TWY1:Q6TWY2:Q6TWY3:Q6TWY4:Q6TWY5:Q6TWY6:Q6TWY7:Q6TWY8:Q6TWY9:Q6TWZ0:Q6TWZ1:Q6TWZ2:Q6TWZ3:Q6TWZ4:Q6TWZ5:Q6TWZ6:Q6TWZ7:Q6TWZ8:Q6TWZ9:Q6TX00:Q6TX01:Q6TX02:Q6TX03:Q6TX04:Q6TX05:Q6TX06:Q6TX07:Q6TX08:Q6TX09:Q6TX10:Q6TX11:Q6TX12:Q6TX13:Q6TX14:Q6TX15:Q6TX16:Q6TX17:Q6TX18:Q6TX19:Q6TX20:Q6TX21:Q6TX22:Q6TX23:Q6TX24:Q6TX25:Q6TX26:Q6TX27:Q6TX28:Q6TX29:Q6TX30:Q6TX31:Q6TX32:Q6TX33:Q6TX34:Q6TX35:Q6TX36:Q6TX37:Q6TX38:Q6TX39:Q6TX40:Q6TX41:Q6TX42:Q6TX43:Q6TX44:Q6TX45:Q6TX46:Q6TX47:Q6TX48:Q6TX49:Q6TX50:Q6TX51:Q6TX52:Q6TX53:Q6TX54:Q6TX55:Q6TX56:Q6TX57:Q6TX58:Q6TX59:Q6TX60:Q6TX61:Q6TX62:Q6TX63:Q6TX64:Q6TX65:Q6TX66:Q6TX67:Q6TX68:Q6TX69:Q6TX70:Q6TX71:Q6TX72:Q6TX73:Q6TX74:Q6TX75:Q6TX76:Q6TX77:Q6TX78:Q6TX79:Q6TX80:Q6TX81:Q6TX82:Q6TX83:Q6TX84:Q6TX85:Q6TX86:Q6TX87:Q6TX88:Q6TX89:Q6TX90:Q6TX91:Q6TX92:Q6TX93:Q6TX94:Q6TX95:Q6TX96:Q6TX97:Q6TX98:Q6TX99:Q6TXA0:Q6TXA1:Q6TXA2:Q6TXA3:Q6TXA4:Q6TXA5:Q6TXA6:Q6TXA7:Q6TXA8:Q6TXA9:Q6TXB0:Q6TXB1:Q6TXB2:Q6TXB3:Q6TXB4:Q6TXB5:Q6TY26:Q6TY33:Q77UU1:Q8B5B3:Q8JJG6:Q8JTG5:Q9WQX4:Q9IJV7:Q9IJV8:Q9IJV9:Q9IJW0:Q9IJW1:Q9IJW2:Q9IJW3:Q9IJW4:Q9IJW5:Q9IJW6:Q9IJW7:Q9IJW8:Q9IJW9:Q9IJX0:Q9IJX1:Q9IJX2:Q8QQB9:AAQ88283:AAQ88291:AAD03824:AAQ98968:AAR29982:AAR29983:AAR29984:AAR29985:AAR29986:AAR29987:AAR29988:AAR29989:AAR29990:AAR29991:AAR29992:AAR29993:AAR29994:AAR29995:AAR29996:AAR29997:AAR29998:AAR29999:AAR30000:AAR30001:AAR30002:AAR30003:AAR30004:AAR30005:AAR30006:AAR30007:AAR30008:AAR30009:AAR30010:AAR30011:AAR30012:AAR30013:AAR30014:AAR30015:AAR30016:AAR30017:AAR30018:AAR30019:AAR30020:AAR30021:AAR30022:AAR30023:AAR30024:AAR30025:AAR30026:AAR30027:AAR30028:AAR30029:AAR30030:AAR30031:AAR30032:AAR30033:AAR30034:AAR85912:AAR85913:AAR85914:AAR85915:AAR85916:AAR85917:AAR85918:AAR85919:AAR85920:AAR85921:AAR85922:AAR85923:AAR85924:AAR85925:AAR85926:AAR85927:AAR85928:AAR85929:AAR85930:AAR85931:AAR85932:AAR85933:AAR85934:AAR85935:AAR85936:AAR85937:AAR85938:AAR85939:AAR85940:AAR85941:AAR85942:AAR85943:AAR85944:AAR85945:AAR85946:AAR85947:AAR85948:AAR85949:AAR85950:AAR85951:AAR85952:AAR85953:AAR85954:AAR85955:AAR85956:AAR85957:AAR85958:AAR85959:AAR85960:AAR85961:AAR85962:AAR85963:AAR27017:AAR27018:AAR27019:AAR27020:AAR27021:AAR27022:AAR27023:AAR27024:AAR27025:AAR27026:AAR27027:AAR27028:AAR27029:AAR27030:AAR27031:AAR27032:AAR27033:AAR27034:AAR27035:AAR27036:AAR27037:AAR27038:AAR27039:AAR27040:AAR27041:AAR27042:AAR27043:AAR27044:AAR27045:AAR27046:AAR27047:AAR27048:AAR27049:AAR27050:CAF05695
aromatase                                        not opted             220      1.115   SVM        CPV1_BOVIN:CPV1_BRARE:CPV1_CHICK:CPV1_COTJA:CPV1_HORSE:CPV1_HUMAN:CPV1_ICTPU:CPV1_MOUSE:CPV1_ORENI:CPV1_ORYLA:CPV1_PIG:CPV1_POEGU:CPV2_PIG:CPV3_PIG:CPV1_RABIT:CPV1_RAT:CPV1_SHEEP:P79286:Q28917:Q69FB6:Q6ZZV8:Q70J63:Q53669:Q54999:Q9X464:Q93HA9:Q03737:Q6TKT1:Q801X4:Q8JH69:Q9IBE6:Q9PTM6:Q98SI9:Q98SP3:Q9DG66:Q9DGK2:Q90W01:Q8QHA9:CAA09656:AAQ95167:CAE17552

__________________________________________________________________________________________________________________________________________

ID: 16597440
Expression of human <n>PQBP-1</n> in drosophila impairs long-term memory and induces abnormal courtship. Frame shift mutations of the <n>polyglutamine binding protein-1</n> (<n>PQBP1</n>) gene lead to total or partial truncation of the C-terminal domain (CTD) and cause mental retardation in human patients. Interestingly, normal drosophila homologue of <n>PQBP-1</n> lacks CTD. As a model to analyze the molecular network of <n>PQBP-1</n> affecting intelligence, we generated transgenic flies expressing human <n>PQBP-1</n> with CTD. Pavlovian olfactory conditioning revealed that the transgenic flies showed disturbance of long-term memory. In addition, they showed abnormal courtship that male flies follow male flies. Abnormal functions of <n>PQBP-1</n> or its binding partner might be linked to these symptoms.


The following protein names could be found by NLProt:

NAME                                             ORGANISM            TXT-POS    SCORE   METHOD     DB-ID(S)
PQBP-1                                           not opted               4      0.820   SVM        no ID found
polyglutamine binding protein-1                  not opted              20      2.939   SVM        Q80WW2:Q91VJ5
PQBP1                                            not opted              24      1.007   SVM        no ID found
PQBP-1                                           not opted              54      0.366   SVM        no ID found
PQBP-1                                           not opted              67      0.320   SVM        no ID found
PQBP-1                                           not opted              77      0.553   SVM        no ID found
PQBP-1                                           not opted             112      0.684   SVM        no ID found

__________________________________________________________________________________________________________________________________________

ID: 16257954
Cell wall-targeting domain of glycylglycine <n>endopeptidase</n> distinguishes among peptidoglycan cross-bridges. <n>ALE-1</n>, a homologue of lysostaphin, is a peptidoglycan <n>hydrolase</n> that specifically lyses staphylococcus aureus cell walls by cleaving the <n>pentaglycine</n> linkage between the peptidoglycan chains. Binding of <n>ALE-1</n> to S. aureus cells through its C-terminal 92 residues, known as the targeting domain, is functionally important for staphylolytic activity. The ALE-1-targeting domain belongs to the SH3b domain family, the prokaryotic counterpart of the eukaryotic SH3 domains. The 1.75 angstroms crystal structure of the targeting domain shows an all-beta fold similar to typical SH3s but with unique features. The structure reveals patches of conserved residues among orthologous targeting domains, forming surface regions that can potentially interact with some common features of the Gram-positive cell wall. ALE-1-targeting domain binding studies employing various bacterial peptidoglycans demonstrate that the length of the <n>interpeptide</n> bridge, as well as the amino acid composition of the peptide, confers the maximum binding of the targeting domain to the staphylococcal peptidoglycan. Truncation of the highly conserved first 9 N-terminal residues results in loss of specificity to S. aureus cell wall-targeting, suggesting that these residues confer specificity to S. aureus cell wall.


The following protein names could be found by NLProt:

NAME                                             ORGANISM            TXT-POS    SCORE   METHOD     DB-ID(S)
endopeptidase                                    not opted               6      0.474   SVM        ENPP_BPP21:ENPP_BPPA2:ENPP_LAMBD:Q71MJ2:Q7Y2H4:Q7Y2Y7:Q858J6:Q9AZ06:Q9AZX5:Q8SC29:Q8W5T6:Q7UDB2:Q83S55:Q8CQ88:Q8NXY8:Q9KXD2:Q99W78:Q9EYC9:Q7A797:P87664:AAL35338
ALE-1                                            not opted              12      0.437   projected  no ID found
hydrolase                                        not opted              22      0.213   SVM        Q8PSZ2:Q8PTR3:Q8PX49:Q8PZG5:Q8TJZ1:Q9HHB5:P83691:P83692:Q7SID7:Q7SIG2:Q6RCE8:Q6WI96:Q7SID5:O85289:O86901:P83821:Q6QNU1:Q6WB42:Q6XYR2:Q6XYZ6:Q762G3:Q7P292:Q7P7P8:Q7P8A5:Q7P8L9:Q7SI98:Q7SIB5:Q7SID8:Q7SIE1:Q7SIE9:Q7SIG1:Q49005:Q6I4H1:Q8L179:Q8L184:Q8L192:Q9Z5U5:Q9L3R2:Q9APW4:Q93F92:Q93UV1:P84132:Q6HEJ0:Q6HI82:Q6HIF8:Q6HJQ3:Q6HKS5:Q6HM15:Q7D9U8:Q6ACD6:Q6AF15:Q6AFW6:Q6AG68:Q6AH83:O51382:Q6ML54:Q6NG05:Q72GG4:Q72HM1:Q72HP7:Q72KF6:Q72MS9:Q72QW0:Q72R78:Q72SD7:Q72UV4:Q7MUR0:Q87BI0:Q87E40:Q87EZ1:Q88W80:Q88Z80:Q890H6:Q891C8:Q895R8:Q89EW1:Q89GV1:Q89NJ2:Q8P3H5:Q8P413:Q8P4S0:Q8P6W1:Q8P793:Q8P8M3:Q8P8R2:Q8PC91:Q8PCD4:Q8PDG6:Q8PEW9:Q8PFJ5:Q8PFL4:Q8PH32:Q8PI61:Q8PIA4:Q8PIL2:Q8PK55:Q8PKK6:Q8PNX3:Q8PP14:Q8PQF3:Q8PQP0:Q9RUP0:Q8R650:Q8RF49:Q8RF66:Q8RGB4:Q8U6V8:Q8U861:Q8U8V8:Q8U8Z5:Q8U9B7:Q8UCI8:Q8UDC6:Q8UDF6:Q8UDR0:Q8UF28:Q8UFC6:Q8UH86:Q8UHB9:Q8UHM0:Q8UIB9:Q8UIM8:Q8UJI2:Q8UK27:Q8UK43:Q8XY32:Q6FZT7:Q6G3E1:Q814N0:Q816P0:Q818D3:Q819C3:Q819D3:Q819K1:Q81A17:Q81AY3:Q81BM9:Q81C53:Q81CV0:Q81CX3:Q81D79:Q81EC2:Q81FG6:Q81GM7:Q81HC9:Q81IV0:Q981H2:Q98NE9:Q98P42:Q9K6C4:Q9K9F5:Q9Z9S4:Q6A5Q4:Q7SID6:AAP58878:AAP84040:AAQ64126:CAE50258:AAR97637
pentaglycine                                     not opted              32      0.032   SVM        no ID found
ALE-1                                            not opted              41      0.437   SVM        no ID found
interpeptide                                     not opted             150      0.111   SVM        no ID found

__________________________________________________________________________________________________________________________________________

ID: 16260788
Familial <n>Parkinson</n> mutant <n>alpha-synuclein</n> causes dopamine neuron dysfunction in <n>transgenic caenorhabditis elegans</n>. Mutations in <n>alpha-synuclein</n> gene cause familial form of <n>Parkinson</n> disease, and deposition of wild-type <n>alpha-synuclein</n> as <n>Lewy</n> bodies occurs as a hallmark lesion of sporadic <n>Parkinson</n> disease and dementia with <n>Lewy</n> bodies, implicating <n>alpha-synuclein</n> in the pathogenesis of <n>Parkinson</n> disease and related neurodegenerative diseases. Dopamine neurons in substantia nigra are the major site of neurodegeneration associated with <n>alpha-synuclein</n> deposition in <n>Parkinson</n> disease. Here we establish <n>transgenic caenorhabditis elegans</n> (<n>TG</n> worms) that overexpresses wild-type or familial <n>Parkinson</n> mutant human <n>alpha-synuclein</n> in dopamine neurons. The <n>TG</n> worms exhibit accumulation of <n>alpha-synuclein</n> in the cell bodies and neurites of dopamine neurons, and <n>EGFP</n> labeling of dendrites is often diminished in <n>TG</n> worms expressing familial <n>Parkinson</n> disease-linked A30P or A53T mutant <n>alpha-synuclein</n>, without overt loss of neuronal cell bodies. Notably, <n>TG</n> worms expressing A30P or A53T mutant <n>alpha-synuclein</n> show failure in modulation of locomotory rate in response to food, which has been attributed to the function of dopamine neurons. This behavioral abnormality was accompanied by a reduction in neuronal dopamine content and was treatable by administration of dopamine. These phenotypes were not seen upon expression of <n>beta-synuclein</n>. The present <n>TG</n> worms exhibit dopamine neuron-specific dysfunction caused by accumulation of <n>alpha-synuclein</n>, which would be relevant to the genetic and compound screenings aiming at the elucidation of pathological cascade and therapeutic strategies for <n>Parkinson</n> disease.


The following protein names could be found by NLProt:

NAME                                             ORGANISM            TXT-POS    SCORE   METHOD     DB-ID(S)
Parkinson                                        not opted               2      0.341   SVM        no ID found
alpha-synuclein                                  not opted               4      0.811   SVM        SYUA_ATEGE:SYUA_ERYPA:SYUA_GORGO:SYUA_HUMAN:SYUA_LAGLA:SYUA_MOUSE:SYUA_MACFA:SYUA_MACMU:SYUA_POEGU:SYUA_PANPA:SYUA_PANTR:SYUA_PONPA:SYUA_RAT:SYUA_SERCA:SYUA_SAGLB:Q6QBS3:Q8HZ79:Q9EQC3:Q9I9H1
transgenic caenorhabditis elegans                            not opted              10      0.843   projected  THYG_BOVIN:THYG_HUMAN:THYG_MOUSE:THYG_RAT
alpha-synuclein                                  not opted              15      1.194   SVM        SYUA_ATEGE:SYUA_ERYPA:SYUA_GORGO:SYUA_HUMAN:SYUA_LAGLA:SYUA_MOUSE:SYUA_MACFA:SYUA_MACMU:SYUA_POEGU:SYUA_PANPA:SYUA_PANTR:SYUA_PONPA:SYUA_RAT:SYUA_SERCA:SYUA_SAGLB:Q6QBS3:Q8HZ79:Q9EQC3:Q9I9H1
Parkinson                                        not opted              21      0.140   SVM        no ID found
alpha-synuclein                                  not opted              28      1.172   SVM        SYUA_ATEGE:SYUA_ERYPA:SYUA_GORGO:SYUA_HUMAN:SYUA_LAGLA:SYUA_MOUSE:SYUA_MACFA:SYUA_MACMU:SYUA_POEGU:SYUA_PANPA:SYUA_PANTR:SYUA_PONPA:SYUA_RAT:SYUA_SERCA:SYUA_SAGLB:Q6QBS3:Q8HZ79:Q9EQC3:Q9I9H1
Lewy                                             not opted              30      0.308   SVM        no ID found
Parkinson                                        not opted              39      0.361   projected  no ID found
Lewy                                             not opted              44      0.410   SVM        no ID found
alpha-synuclein                                  not opted              48      0.694   SVM        SYUA_ATEGE:SYUA_ERYPA:SYUA_GORGO:SYUA_HUMAN:SYUA_LAGLA:SYUA_MOUSE:SYUA_MACFA:SYUA_MACMU:SYUA_POEGU:SYUA_PANPA:SYUA_PANTR:SYUA_PONPA:SYUA_RAT:SYUA_SERCA:SYUA_SAGLB:Q6QBS3:Q8HZ79:Q9EQC3:Q9I9H1
Parkinson                                        not opted              53      0.062   SVM        no ID found
alpha-synuclein                                  not opted              72      1.110   SVM        SYUA_ATEGE:SYUA_ERYPA:SYUA_GORGO:SYUA_HUMAN:SYUA_LAGLA:SYUA_MOUSE:SYUA_MACFA:SYUA_MACMU:SYUA_POEGU:SYUA_PANPA:SYUA_PANTR:SYUA_PONPA:SYUA_RAT:SYUA_SERCA:SYUA_SAGLB:Q6QBS3:Q8HZ79:Q9EQC3:Q9I9H1
Parkinson                                        not opted              75      0.361   projected  no ID found
transgenic caenorhabditis elegans                            not opted              81      0.843   abbr.-ext. THYG_BOVIN:THYG_HUMAN:THYG_MOUSE:THYG_RAT
TG                                               not opted              84      0.843   SVM        no ID found
Parkinson                                        not opted              92      0.361   SVM        no ID found
alpha-synuclein                                  not opted              95      1.414   SVM        SYUA_ATEGE:SYUA_ERYPA:SYUA_GORGO:SYUA_HUMAN:SYUA_LAGLA:SYUA_MOUSE:SYUA_MACFA:SYUA_MACMU:SYUA_POEGU:SYUA_PANPA:SYUA_PANTR:SYUA_PONPA:SYUA_RAT:SYUA_SERCA:SYUA_SAGLB:Q6QBS3:Q8HZ79:Q9EQC3:Q9I9H1
TG                                               not opted             101      0.523   SVM        THYG_BOVIN:THYG_HUMAN:THYG_MOUSE:THYG_RAT
alpha-synuclein                                  not opted             106      1.422   SVM        SYUA_ATEGE:SYUA_ERYPA:SYUA_GORGO:SYUA_HUMAN:SYUA_LAGLA:SYUA_MOUSE:SYUA_MACFA:SYUA_MACMU:SYUA_POEGU:SYUA_PANPA:SYUA_PANTR:SYUA_PONPA:SYUA_RAT:SYUA_SERCA:SYUA_SAGLB:Q6QBS3:Q8HZ79:Q9EQC3:Q9I9H1
EGFP                                             not opted             118      1.435   SVM        no ID found
TG                                               not opted             126      0.385   SVM        THYG_BOVIN:THYG_HUMAN:THYG_MOUSE:THYG_RAT
Parkinson                                        not opted             130      0.361   projected  no ID found
alpha-synuclein                                  not opted             136      1.301   SVM        SYUA_ATEGE:SYUA_ERYPA:SYUA_GORGO:SYUA_HUMAN:SYUA_LAGLA:SYUA_MOUSE:SYUA_MACFA:SYUA_MACMU:SYUA_POEGU:SYUA_PANPA:SYUA_PANTR:SYUA_PONPA:SYUA_RAT:SYUA_SERCA:SYUA_SAGLB:Q6QBS3:Q8HZ79:Q9EQC3:Q9I9H1
TG                                               not opted             147      0.469   SVM        THYG_BOVIN:THYG_HUMAN:THYG_MOUSE:THYG_RAT
alpha-synuclein                                  not opted             154      1.037   SVM        SYUA_ATEGE:SYUA_ERYPA:SYUA_GORGO:SYUA_HUMAN:SYUA_LAGLA:SYUA_MOUSE:SYUA_MACFA:SYUA_MACMU:SYUA_POEGU:SYUA_PANPA:SYUA_PANTR:SYUA_PONPA:SYUA_RAT:SYUA_SERCA:SYUA_SAGLB:Q6QBS3:Q8HZ79:Q9EQC3:Q9I9H1
beta-synuclein                                   not opted             206      1.538   SVM        SYUB_BOVIN:SYUB_HUMAN:SYUB_RAT:Q91ZZ3:Q9I9G9
TG                                               not opted             210      0.843   projected  THYG_BOVIN:THYG_HUMAN:THYG_MOUSE:THYG_RAT
alpha-synuclein                                  not opted             220      1.665   SVM        SYUA_ATEGE:SYUA_ERYPA:SYUA_GORGO:SYUA_HUMAN:SYUA_LAGLA:SYUA_MOUSE:SYUA_MACFA:SYUA_MACMU:SYUA_POEGU:SYUA_PANPA:SYUA_PANTR:SYUA_PONPA:SYUA_RAT:SYUA_SERCA:SYUA_SAGLB:Q6QBS3:Q8HZ79:Q9EQC3:Q9I9H1
Parkinson                                        not opted             243      0.361   projected  no ID found

__________________________________________________________________________________________________________________________________________

ID: 16260784
Substrate distortion in the Michaelis complex of Bacillus 1,3-1,4-beta-glucanase. Insight from first principles molecular dynamics simulations. The structure and dynamics of the enzyme-substrate complex of Bacillus 1,3-1,4-beta-glucanase, one of the most active glycoside <n>hydrolases</n>, is investigated by means of Car-Parrinello molecular dynamics simulations (CPMD) combined with force field molecular dynamics (<n>QM/MM</n> CPMD). It is found that the substrate sugar ring located at the -1 subsite adopts a distorted 1S3 skew-boat conformation upon binding to the enzyme. With respect to the undistorted 4C1 chair conformation, the 1S3 skew-boat conformation is characterized by: (a) an increase of charge at the anomeric carbon (C1), (b) an increase of the distance between C1 and the leaving group, and (c) a decrease of the intraring O5-C1 distance. Therefore, our results clearly show that the distorted conformation resembles both structurally and electronically the transition state of the reaction in which the substrate acquires oxocarbenium ion character, and the glycosidic bond is partially broken. Together with analysis of the substrate conformational dynamics, it is concluded that the main determinants of substrate distortion have a structural origin. To fit into the binding pocket, it is necessary that the aglycon leaving group is oriented toward the beta region, and the skew-boat conformation naturally fulfills this premise. Only when the aglycon is removed from the calculation the substrate recovers the all-chair conformation, in agreement with the recent determination of the enzyme product structure. The <n>QM/MM</n> protocol developed here is able to predict the conformational distortion of substrate binding in glycoside <n>hydrolases</n> because it accounts for polarization and charge reorganization at the -1 sugar ring. It thus provides a powerful tool to model E.S complexes for which experimental information is not yet available.


The following protein names could be found by NLProt:

NAME                                             ORGANISM            TXT-POS    SCORE   METHOD     DB-ID(S)
hydrolases                                       not opted              37      0.101   SVM        no ID found
QM/MM                                            not opted              58      0.314   projected  no ID found
QM/MM                                            not opted             268      0.314   SVM        no ID found
hydrolases                                       not opted             284      0.101   projected  no ID found

__________________________________________________________________________________________________________________________________________

ID: 16794579
Biosynthesis of tumorigenic <n>HER2</n> C-terminal fragments by alternative initiation of translation. The overactivation of the HERs, a family of tyrosine kinase receptors, leads to the development of cancer. Although the canonical view contemplates HER receptors restricted to the secretory and endocytic pathways, full-length <n>HER1</n>, <n>HER2</n> and <n>HER3</n> have been detected in the nucleoplasm. Furthermore, limited proteolysis of <n>HER4</n> generates nuclear C-terminal fragments (CTFs). Using cells expressing a panel of deletion and point mutants, here we show that <n>HER2</n> CTFs are generated by alternative initiation of translation from methionines located near the transmembrane domain of the full-length molecule. In vitro and in vivo, <n>HER2</n> CTFs are found in the cytoplasm and nucleus. Expression of <n>HER2</n> CTFs to levels similar to those found in human tumors induces the growth of breast cancer xenografts in nude mice. Tumors dependent on CTFs are sensitive to inhibitors of the kinase activity but do not respond to therapeutic antibodies against <n>HER2</n>. Thus, the kinase domain seems necessary for the activity of <n>HER2</n> CTFs and the presence of these <n>HER2</n> fragments could account for the resistance to treatment with antibodies.


The following protein names could be found by NLProt:

NAME                                             ORGANISM            TXT-POS    SCORE   METHOD     DB-ID(S)
HER2                                             not opted               4      0.589   SVM        TRA1_CAEEL:ERB2_HUMAN
HER1                                             not opted              49      1.073   SVM        HER1_CAEEL:O02422:Q9UA37
HER2                                             not opted              51      1.231   SVM        TRA1_CAEEL:ERB2_HUMAN
HER3                                             not opted              53      1.156   SVM        ERB3_HUMAN
HER4                                             not opted              66      0.755   SVM        ERB4_HUMAN
HER2                                             not opted              90      0.571   SVM        TRA1_CAEEL:ERB2_HUMAN
HER2                                             not opted             117      0.404   SVM        TRA1_CAEEL:ERB2_HUMAN
HER2                                             not opted             129      0.703   SVM        TRA1_CAEEL:ERB2_HUMAN
HER2                                             not opted             170      1.048   SVM        TRA1_CAEEL:ERB2_HUMAN
HER2                                             not opted             183      0.656   SVM        TRA1_CAEEL:ERB2_HUMAN
HER2                                             not opted             190      1.031   SVM        TRA1_CAEEL:ERB2_HUMAN

__________________________________________________________________________________________________________________________________________

ID: 16319061
NMR structures of the selenoproteins <n>Sep15</n> and <n>SelM</n> reveal redox activity of a new <n>thioredoxin-like</n> family. Selenium has significant health benefits, including potent cancer prevention activity and roles in immune function and the male reproductive system. Selenium-containing proteins, which incorporate this essential micronutrient as selenocysteine, are proposed to mediate the positive effects of dietary selenium. Presented here are the solution NMR structures of the <n>selenoprotein SelM</n> and an ortholog of the <n>selenoprotein Sep15</n>. These data reveal that <n>Sep15</n> and <n>SelM</n> are structural homologs that establish a new <n>thioredoxin-like protein</n> family. The location of the active-site redox motifs within the fold together with the observed localized conformational changes after thiol-disulfide exchange and measured redox potential indicate that they have redox activity. In mammals, <n>Sep15</n> expression is regulated by dietary selenium, and either decreased or increased expression of this <n>selenoprotein</n> alters redox homeostasis. A physiological role for <n>Sep15</n> and <n>SelM</n> as thiol-disulfide oxidoreductases and their contribution to the quality control pathways of the endoplasmic reticulum are discussed.


The following protein names could be found by NLProt:

NAME                                             ORGANISM            TXT-POS    SCORE   METHOD     DB-ID(S)
Sep15                                            not opted               6      1.294   projected  SE15_HUMAN:SE15_MOUSE:SE15_RAT:AAP94226
SelM                                             not opted               8      0.926   SVM        SELM_HUMAN:SELM_MOUSE
thioredoxin-like                                 not opted              15      0.001   dictionary Q8H2V6:AAH61123:BAD05405
selenoprotein SelM                               not opted              71      0.616   SVM        no ID found
selenoprotein Sep15                              not opted              78      0.645   SVM        no ID found
Sep15                                            not opted              85      1.285   SVM        SE15_HUMAN:SE15_MOUSE:SE15_RAT:AAP94226
SelM                                             not opted              87      1.270   SVM        SELM_HUMAN:SELM_MOUSE
thioredoxin-like protein                         not opted              95      0.900   SVM        TXNL_HUMAN:Q8TFM8:Q8IBS1:Q9U515:O23166:Q6YTI3:Q38878:Q84P94:Q8LCH9:Q9S753:Q9SCN9:Q9SP36:Q9SWG4:Q9SWG5:Q9SWG6:Q9LVI2:Q9AS75:P95355:Q72VL9:Q7VN78:Q8CNV4:Q8YZA9:Q8Z8S0:Q8REH9:Q98G37:Q76ZU1:Q6W5P1:AAO89360:AAQ63042
Sep15                                            not opted             133      0.991   SVM        SE15_HUMAN:SE15_MOUSE:SE15_RAT:AAP94226
selenoprotein                                    not opted             149      0.570   SVM        Q8WR40:Q8VE40:AAH19792
Sep15                                            not opted             158      1.294   SVM        SE15_HUMAN:SE15_MOUSE:SE15_RAT:AAP94226
SelM                                             not opted             160      1.019   SVM        SELM_HUMAN:SELM_MOUSE

__________________________________________________________________________________________________________________________________________

ID: 16794576
Sterols regulate ER-export dynamics of secretory cargo protein ts-O45-G. Alterations in endoplasmic reticulum (ER) cholesterol are fundamental for a variety of cellular processes such as the regulation of lipid homeostasis or efficient protein degradation. We show that reduced levels of cellular sterols cause a delayed ER-to-Golgi transport of the secretory cargo membrane protein ts-O45-G and a relocation to the ER of an endogenous protein cycling between the ER and the Golgi complex. Transport inhibition is characterized by a delay in the accumulation of ts-O45-G in ER-exit sites (ERES) and correlates with a reduced mobility of ts-O45-G within ER membranes. A simple mathematical model describing the kinetics of ER-exit predicts that reduced cargo loading to ERES and not the reduced mobility of ts-O45-G accounts for the delayed ER-exit and arrival at the Golgi. Consistent with this, membrane turnover of the <n>COPII</n> component <n>Sec23p</n> is delayed in sterol-depleted cells. Altogether, our results demonstrate the importance of sterol levels in <n>COPII</n> mediated ER-export.


The following protein names could be found by NLProt:

NAME                                             ORGANISM            TXT-POS    SCORE   METHOD     DB-ID(S)
COPII                                            not opted             150      0.525   SVM        no ID found
Sec23p                                           not opted             152      0.337   SVM        no ID found
COPII                                            not opted             170      0.759   SVM        no ID found

__________________________________________________________________________________________________________________________________________

ID: 16497299
Mechanisms and strategies to overcome multiple drug resistance in cancer. One of the major problems in chemotherapy is multidrug resistance (MDR) against anticancer drugs. ATP-binding cassette (ABC) transporters are a family of proteins that mediate MDR via ATP-dependent drug efflux pumps. Many MDR inhibitors have been identified, but none of them have been proven clinically useful without side effects. Efforts continue to discover not toxic MDR inhibitors which lack pharmacokinetic interactions with anticancer drugs. Novel approaches have also been designed to inhibit or circumvent MDR. In this review, the structure and function of ABC transporters and development of MDR inhibitors are described briefly including various approaches to suppress MDR mechanisms.


No protein names could be found by NLProt!

__________________________________________________________________________________________________________________________________________

ID: 16319066
Use of probes with fluorescence indicator distributed throughout the <n>pharmacophore</n> to examine the peptide agonist-binding environment of the family B G protein-coupled <n>secretin receptor</n>. Fluorescence techniques can provide insight into the environment of fluorescence indicators situated at distinct sites within a ligand as it is bound to its receptor. Here, we have developed a series of analogues of the 27-amino acid hormone, <n>secretin</n>, that incorporate a fluorescent <n>Alexa</n> Fluor 488 into the amino terminus, the carboxyl terminus, and positions 13 and 22. Each probe bound with high affinity and was biologically active, stimulating full cAMP responses in receptor-bearing Chinese hamster ovary-SecR cells. Treatment with 10 mum guanosine 5'-(beta,gamma-imido)triphosphate (GppNHp) shifted the agonist-bound receptor into a G protein-uncoupled low affinity state. Fluorescence spectra for the probes in solution and bound to the receptor demonstrated maximal emission at 521 nm after excitation at 481 nm. Collisional quenching of fluorescence with potassium iodide revealed that <n>Alexa</n> at the amino terminus of <n>secretin</n> was more accessible than at the other three positions within the probes. Of note, quenching constants for each probe were higher when bound in the active state than in the G protein-uncoupled, low affinity state of the receptor, with the most marked changes occurring for the two midregion probes. Anisotropy values and fluorescence lifetimes confirmed this, with higher anisotropy and longer lifetimes observed for position 13 and 22 probes bound to the receptor in its uncoupled state than in its active state. These observations suggest that the amino terminus of <n>secretin</n> as docked to the receptor is most exposed to the hydrophilic aqueous milieu, and that the major changes in conformation and exposure to the medium occur in the midregion of <n>secretin</n>. <n>Photoaffinity</n> labeling studies have demonstrated approximation of each of these ligand residues with distinct receptor residues. Combining the fluorescence data with <n>photoaffinity</n> labeling data provides insights into the conformation and dynamics of a natural peptide ligand docked to a Family B G protein-coupled receptor.


The following protein names could be found by NLProt:

NAME                                             ORGANISM            TXT-POS    SCORE   METHOD     DB-ID(S)
pharmacophore                                    not opted              10      0.179   SVM        no ID found
secretin receptor                                not opted              23      1.006   SVM        Q8IV17:Q80T66:Q9YHC7:AAH35757:AAR25625
secretin                                         not opted              67      1.156   SVM        SECR_CANFA:SECR_CHICK:SECR_RABIT:SECR_SHEEP:Q70M91:Q9ZHF3:CAD91899
Alexa                                            not opted              73      0.480   projected  no ID found
Alexa                                            not opted             167      0.480   SVM        no ID found
secretin                                         not opted             173      1.459   SVM        SECR_CANFA:SECR_CHICK:SECR_RABIT:SECR_SHEEP:Q70M91:Q9ZHF3:CAD91899
secretin                                         not opted             271      1.138   SVM        SECR_CANFA:SECR_CHICK:SECR_RABIT:SECR_SHEEP:Q70M91:Q9ZHF3:CAD91899
secretin                                         not opted             303      1.377   SVM        SECR_CANFA:SECR_CHICK:SECR_RABIT:SECR_SHEEP:Q70M91:Q9ZHF3:CAD91899
Photoaffinity                                    not opted             305      1.138   SVM        no ID found
photoaffinity                                    not opted             327      1.247   SVM        no ID found

__________________________________________________________________________________________________________________________________________

ID: 16319067
<n>RPE65</n> is an iron(II)-dependent <n>isomerohydrolase</n> in the retinoid visual cycle. The isomerization of all-trans-retinyl ester to 11-cis-retinol in the retinal pigment epithelium (RPE) is a critical step in the visual cycle and is essential for normal vision. Recently, we have established that protein <n>RPE65</n> is the <n>isomerohydrolase</n> catalyzing this reaction. The present study investigated if metal ions are required for the <n>isomerohydrolase</n> activity of <n>RPE65</n>. The conversion of all-trans-(3H)retinol to 11-cis-(3H)retinol was used as the measure for <n>isomerohydrolase</n> activity. Metal chelators 2,2'-bipyridine and 1,10-phenanthroline both showed dose-dependent inhibitions of the <n>isomerohydrolase</n> activity in bovine RPE microsomes, with <n>IC50</n> values of 0.5 and 0.2 mm, respectively. In the same reaction systems, however, <n>lecithin-retinol acyltransferase</n> (<n>LRAT</n>) activity was not affected by these metal chelators. The <n>isomerohydrolase</n> activity inhibited by the metal chelators was restored by FeSO4 but not by CuSO4, <n>ZnCl2</n>, or MgCl2. Moreover, addition of <n>Fe(III)</n> citrate or FeCl3 did not restore the activity, indicating that Fe2+ is the metal ion essential for the <n>isomerohydrolase</n> activity. To confirm this result in recombinant <n>RPE65</n>, we expressed <n>RPE65</n> in a 293A cell line stably expressing <n>LRAT</n>. In vitro activity assay showed that both metal chelators inhibited <n>isomerohydrolase</n> activity of recombinant <n>RPE65</n>. The addition of FeSO4 restored the enzymatic activity of the recombinant <n>RPE65</n>. Further, two specific iron-staining methods showed that purified <n>RPE65</n> contains endogenous iron. Inductively coupled plasma mass spectrometry measurements showed that bovine <n>RPE65</n> binds iron ion with a stoichiometry of 0.8 +/- 0.1. These results indicate that <n>RPE65</n> is an iron-dependent <n>isomerohydrolase</n> in the visual cycle.


The following protein names could be found by NLProt:

NAME                                             ORGANISM            TXT-POS    SCORE   METHOD     DB-ID(S)
RPE65                                            not opted               1      1.003   SVM        RP65_AMBTI:RP65_BOVIN:RP65_CANFA:RP65_CERAE:RP65_CHICK:RP65_CYNPY:RP65_HUMAN:RP65_MOUSE:RP65_RAT
isomerohydrolase                                 not opted               5      0.418   projected  no ID found
RPE65                                            not opted              49      1.003   SVM        RP65_AMBTI:RP65_BOVIN:RP65_CANFA:RP65_CERAE:RP65_CHICK:RP65_CYNPY:RP65_HUMAN:RP65_MOUSE:RP65_RAT
isomerohydrolase                                 not opted              52      0.418   projected  no ID found
isomerohydrolase                                 not opted              68      0.418   projected  no ID found
RPE65                                            not opted              71      1.344   SVM        RP65_AMBTI:RP65_BOVIN:RP65_CANFA:RP65_CERAE:RP65_CHICK:RP65_CYNPY:RP65_HUMAN:RP65_MOUSE:RP65_RAT
isomerohydrolase                                 not opted              85      0.195   SVM        no ID found
isomerohydrolase                                 not opted              99      0.418   SVM        no ID found
IC50                                             not opted             107      0.318   SVM        no ID found
lecithin-retinol acyltransferase                 not opted             125      1.385   SVM        LRAT_BOVIN:LRAT_HUMAN:LRAT_MOUSE:LRAT_RAT:Q6P884
LRAT                                             not opted             128      1.136   SVM        LRAT_BOVIN:LRAT_HUMAN:LRAT_MOUSE:LRAT_RAT:Q6P884
isomerohydrolase                                 not opted             140      0.207   SVM        no ID found
ZnCl2                                            not opted             156      0.784   SVM        no ID found
Fe(III)                                          not opted             165      0.427   SVM        no ID found
isomerohydrolase                                 not opted             185      0.271   SVM        no ID found
RPE65                                            not opted             194      1.028   SVM        RP65_AMBTI:RP65_BOVIN:RP65_CANFA:RP65_CERAE:RP65_CHICK:RP65_CYNPY:RP65_HUMAN:RP65_MOUSE:RP65_RAT
RPE65                                            not opted             198      0.717   SVM        RP65_AMBTI:RP65_BOVIN:RP65_CANFA:RP65_CERAE:RP65_CHICK:RP65_CYNPY:RP65_HUMAN:RP65_MOUSE:RP65_RAT
LRAT                                             not opted             206      0.634   SVM        LRAT_BOVIN:LRAT_HUMAN:LRAT_MOUSE:LRAT_RAT:Q6P884
isomerohydrolase                                 not opted             218      0.418   projected  no ID found
RPE65                                            not opted             222      1.140   SVM        RP65_AMBTI:RP65_BOVIN:RP65_CANFA:RP65_CERAE:RP65_CHICK:RP65_CYNPY:RP65_HUMAN:RP65_MOUSE:RP65_RAT
RPE65                                            not opted             235      1.082   SVM        RP65_AMBTI:RP65_BOVIN:RP65_CANFA:RP65_CERAE:RP65_CHICK:RP65_CYNPY:RP65_HUMAN:RP65_MOUSE:RP65_RAT
RPE65                                            not opted             246      0.816   SVM        RP65_AMBTI:RP65_BOVIN:RP65_CANFA:RP65_CERAE:RP65_CHICK:RP65_CYNPY:RP65_HUMAN:RP65_MOUSE:RP65_RAT
RPE65                                            not opted             260      1.279   SVM        RP65_AMBTI:RP65_BOVIN:RP65_CANFA:RP65_CERAE:RP65_CHICK:RP65_CYNPY:RP65_HUMAN:RP65_MOUSE:RP65_RAT
RPE65                                            not opted             276      1.258   SVM        RP65_AMBTI:RP65_BOVIN:RP65_CANFA:RP65_CERAE:RP65_CHICK:RP65_CYNPY:RP65_HUMAN:RP65_MOUSE:RP65_RAT
isomerohydrolase                                 not opted             280      0.418   projected  no ID found

__________________________________________________________________________________________________________________________________________

ID: 16272153
Extrasynaptic membrane trafficking regulated by <n>GluR1</n> serine 845 phosphorylation primes <n>AMPA</n> receptors for long-term potentiation. Enhancement of synaptic transmission, as occurs in long-term potentiation (LTP), can result from several mechanisms that are regulated by phosphorylation of the <n>AMPA-type glutamate receptor</n> (<n>AMPAR</n>). Using a quantitative assay of net serine 845 (Ser-845) phosphorylation in the <n>GluR1</n> subunit of <n>AMPARs</n>, we investigated the relationship between phospho-Ser-845, <n>GluR1</n> surface expression, and synaptic strength in hippocampal neurons. About 15% of surface <n>AMPARs</n> in cultured neurons were phosphorylated at Ser-845 basally, whereas chemical potentiation (forskolin/rolipram treatment) persistently increased this to 60% and chemical depression (N-methyl-D-aspartate treatment) decreased it to 10%. These changes in Ser-845 phosphorylation were paralleled by corresponding changes in the surface expression of <n>AMPARs</n> in both cultured neurons and hippocampal slices. For every 1% increase in net phospho-Ser-845, there was 0.75% increase in the surface fraction of <n>GluR1</n>. Phosphorylation of Ser-845 correlated with a selective delivery of <n>AMPARs</n> to extrasynaptic sites, and their synaptic localization required coincident synaptic activity. Furthermore, increasing the extrasynaptic pool of <n>AMPA</n> receptors resulted in stronger theta burst LTP. Our results support a two-step model for delivery of GluR1-containing <n>AMPARs</n> to synapses during activity-dependent LTP, where Ser-845 phosphorylation can traffic <n>AMPARs</n> to extrasynaptic sites for subsequent delivery to synapses during LTP.


The following protein names could be found by NLProt:

NAME                                             ORGANISM            TXT-POS    SCORE   METHOD     DB-ID(S)
GluR1                                            not opted               6      0.797   SVM        GLR1_HUMAN:GLR1_HUMAN:GLR1_MOUSE:GLR1_MOUSE:GLR1_RAT:GLR1_RAT
AMPA                                             not opted              11      0.272   SVM        AMPC_ECOLI:Q8KPQ6
AMPA-type glutamate receptor                     not opted              43      1.938   SVM        Q9DD26:Q90280
AMPAR                                            not opted              47      0.986   SVM        Q9DD26:Q90280
GluR1                                            not opted              64      0.676   SVM        GLR1_HUMAN:GLR1_HUMAN:GLR1_MOUSE:GLR1_MOUSE:GLR1_RAT:GLR1_RAT
AMPARs                                           not opted              67      0.944   SVM        no ID found
GluR1                                            not opted              76      1.017   SVM        GLR1_HUMAN:GLR1_HUMAN:GLR1_MOUSE:GLR1_MOUSE:GLR1_RAT:GLR1_RAT
AMPARs                                           not opted              91      0.103   SVM        no ID found
AMPARs                                           not opted             140      0.753   SVM        no ID found
GluR1                                            not opted             166      1.256   SVM        GLR1_HUMAN:GLR1_HUMAN:GLR1_MOUSE:GLR1_MOUSE:GLR1_RAT:GLR1_RAT
AMPARs                                           not opted             177      0.618   SVM        no ID found
AMPA                                             not opted             198      1.019   SVM        AMPC_ECOLI:Q8KPQ6
AMPARs                                           not opted             217      0.944   projected  no ID found
AMPARs                                           not opted             229      0.944   projected  no ID found

__________________________________________________________________________________________________________________________________________

ID: 16269411
staphylococcus aureus <n>Sortase A</n> transpeptidase. Calcium promotes sorting signal binding by altering the mobility and structure of an active site loop. Many virulence factors in gram-positive bacteria are covalently anchored to the cell-wall peptidoglycan by <n>sortase</n> enzymes, a group of widely distributed cysteine transpeptidases. The staphylococcus aureus <n>Sortase A</n> protein (<n>SrtA</n>) is the archetypal member of the <n>Sortase</n> family and is activated by Ca2+, an adaptation that may facilitate host colonization as elevated concentrations of this ion are encountered in human tissue. Here we show that a single Ca2+ ion bound to an ordered pocket on <n>SrtA</n> allosterically activates catalysis by modulating both the structure and dynamics of a large active site loop. Detailed nitrogen-15 relaxation measurements indicate that Ca2+ may facilitate the adaptive recognition of the substrate by inducing slow micro- to millisecond time-scale dynamics in the active site. Interestingly, relaxation compensated Carr-Purcell-Meiboom-Gill experiments suggest that the time scale of these motions is directly correlated with ion binding. The results of site-directed mutagenesis indicate that this motional coupling is mediated by the side chain of Glu-171, which is positioned within the beta6/beta7 loop and shown to contribute to Ca2+ binding. The available structural and dynamics data are compatible with a loop closure model of Ca2+ activation, in which the beta6/beta7 loop fluctuates between a binding competent closed form that is stabilized by Ca2+, and an open, highly flexible state that removes key substrate contacting residues from the active site.


The following protein names could be found by NLProt:

NAME                                             ORGANISM            TXT-POS    SCORE   METHOD     DB-ID(S)
Sortase A                                        not opted               2      0.328   projected  Q6G6E7:Q6GDS0
sortase                                          not opted              37      1.302   SVM        Q8TYY3:Q7WT43:Q83VM7:Q83VN0:Q83VN3:Q83VN7:Q83VP1:Q83VP5:Q845S4:Q845S5:Q846A1:Q9S446:Q9F0P0:Q8VUP7:Q88Z50:Q8CM62:Q8CN21:Q8CNS8:Q8DPM3:Q8NUS9:Q99RA7:Q7A3H4:Q81D70:Q81HU9
Sortase A                                        not opted              50      0.328   SVM        Q6G6E7:Q6GDS0
SrtA                                             not opted              54      1.314   SVM        Q6G6E7:Q6GDS0
Sortase                                          not opted              62      1.382   SVM        Q8TYY3:Q7WT43:Q83VM7:Q83VN0:Q83VN3:Q83VN7:Q83VP1:Q83VP5:Q845S4:Q845S5:Q846A1:Q9S446:Q9F0P0:Q8VUP7:Q88Z50:Q8CM62:Q8CN21:Q8CNS8:Q8DPM3:Q8NUS9:Q99RA7:Q7A3H4:Q81D70:Q81HU9
SrtA                                             not opted             103      0.487   SVM        Q6G6E7:Q6GDS0

__________________________________________________________________________________________________________________________________________

ID: 16253993
The structure of <n>Prp40</n> <n>FF1</n> domain and its interaction with the crn-TPR1 motif of <n>Clf1</n> gives a new insight into the binding mode of <n>FF</n> domains. The yeast splicing factor <n>Prp40</n> (pre-mRNA processing <n>protein 40</n>) consists of a pair of WW domains followed by several <n>FF</n> domains. The region comprising the <n>FF</n> domains has been shown to associate with the 5' end of U1 small nuclear RNA and to interact directly with two proteins, the <n>Clf1</n> (Crooked neck-like factor 1) and the phosphorylated repeats of the C-terminal domain of <n>RNA polymerase II</n> (CTD-RNAPII). In this work we reported the solution structure of the first <n>FF</n> domain of <n>Prp40</n> and the identification of a novel ligand-binding site in <n>FF</n> domains. By using chemical shift assays, we found a binding site for the N-terminal crooked neck tetratricopeptide repeat of <n>Clf1</n> that is distinct and structurally separate from the previously identified CTD-RNAPII binding pocket of the <n>FBP11</n> (<n>formin-binding protein 11</n>) <n>FF1</n> domain. No interaction, however, was observed between the <n>Prp40</n> <n>FF1</n> domain and three different peptides derived from the CTD-RNAPII protein. Indeed, the equivalent CTD-RNAPII-binding site in the <n>Prp40</n> <n>FF1</n> domain is predominantly negatively charged and thus unfavorable for an interaction with phosphorylated peptide sequences. Sequence alignments and phylogenetic tree reconstructions using the <n>FF</n> domains of three functionally related proteins, <n>Prp40</n>, <n>FBP11</n>, and <n>CA150</n>, revealed that <n>Prp40</n> and <n>FBP11</n> are not orthologous proteins and supported the different ligand specificities shown by their respective <n>FF1</n> domains. Our results also revealed that not all <n>FF</n> domains in <n>Prp40</n> are functionally equivalent. We proposed that at least two different interaction surfaces exist in <n>FF</n> domains that have evolved to recognize distinct binding motifs.


The following protein names could be found by NLProt:

NAME                                             ORGANISM            TXT-POS    SCORE   METHOD     DB-ID(S)
Prp40                                            not opted               4      0.708   SVM        PR40_YEAST
FF1                                              not opted               5      0.072   projected  no ID found
Clf1                                             not opted              15      0.993   SVM        CRL1_HUMAN:CRL1_MOUSE
FF                                               not opted              25      0.229   SVM        no ID found
Prp40                                            not opted              32      1.160   SVM        PR40_YEAST
protein 40                                       not opted              36      0.618   SVM        Q80819
FF                                               not opted              49      0.229   projected  no ID found
FF                                               not opted              56      0.130   SVM        no ID found
Clf1                                             not opted              81      1.624   SVM        CRL1_HUMAN:CRL1_MOUSE
RNA polymerase II                                not opted              97      0.207   SVM        Q6QM23:Q6QN96:Q6RKL5:Q96VS5:Q96VS6:Q96VS7:Q96VS8:Q27095:Q9NFS8:Q6ZYU3:Q6ZYU4:Q6ZYU5:Q6ZYU6:Q6ZYU8:Q6ZYU9:Q6ZYV0:Q6ZYV1:Q6ZYV2:Q6ZYV4:Q6ZYV7:Q6ZYV9:Q6ZYW1:Q6ZYW3:Q6ZYW4:Q6ZZ53:Q6ZZ54:Q6ZZ55:Q6ZZ56:Q6ZZ57:Q6ZZ59:Q6ZZ61:Q6ZZ62:Q6ZZ63:Q6ZZ64:Q6ZZ65:Q6ZZ66:Q6ZZ67:Q6ZZ68:Q6ZZ69:Q6ZZ70:Q6ZZ71:Q6ZZ72:Q6ZZ74:Q6ZZ75:Q6ZZ76:Q6ZZ77:Q6ZZ78:Q6ZZ79:Q6ZZ80:Q70LP7:Q70LP8:Q70LP9:Q70LQ0:Q70LQ1:Q70LQ2:Q70LQ5:Q70LQ6:Q70LQ7:Q70LQ8:Q70LQ9:Q70LR0:Q9XFM7:Q9XFN0:Q9XFN3:Q9XFW0:Q9XFY9:Q9XFZ7:Q9XFZ8:Q9XG24:Q9XG45:Q9XG58:Q9XG60:Q9XG61:Q9XG62:Q9XG66:Q9XG78:Q9XG79:Q9XG84:Q9XG87:Q9XG88:Q9XG92:Q9XG93:Q9XG95:Q9XG96:Q9XGA2:Q9XGA3:Q9XGB8:Q9XGC5:Q9FE13:Q9FE14:Q9FE15:Q9FS80:Q9FS91:Q9FS93:Q9FS94:Q9FS95:Q9FS97:Q9FS98:Q9FS99:Q9FSA0:Q9FSA2:Q9FSA5:Q9FSA8:Q9FSA9:Q9FSB0:Q9FSB1:Q9FSB2:Q9FSB3:Q6E2S6:Q6E2S7:Q6E2S8:Q6E2S9:Q6E2T0:Q6E2T1:Q6E2T2:Q6E2T3:Q6E2T4:Q6E2T5:Q6E2T6:Q6E2T7:Q6E2T8:Q6E2T9:Q6E2U0:Q6E2U1:Q6E2U2:Q6E2U3:Q6E2U4:Q6E2U5:Q6E2U6:Q6E2U7:Q6E2U8:Q6E2U9:Q6E2V0:Q6E2V1:Q6E2V2:Q6E2V3:Q6E2V4:Q6E2V5:Q6E2V6:Q6E2V7:Q6E2V8:AAR85529:CAD92460:CAD92461:CAD92463:CAD92464:CAD92465:CAD92466:CAD92660:CAD92661:CAD92662:CAD92663:CAD92664:CAD92665
FF                                               not opted             115      0.229   projected  no ID found
Prp40                                            not opted             118      1.410   SVM        PR40_YEAST
FF                                               not opted             128      0.229   projected  no ID found
Clf1                                             not opted             150      1.083   SVM        CRL1_HUMAN:CRL1_MOUSE
FBP11                                            not opted             166      1.744   SVM        FNB3_MOUSE:FNB3_MOUSE
formin-binding protein 11                        not opted             168      2.374   SVM        FNB3_MOUSE
FF1                                              not opted             172      0.072   SVM        no ID found
Prp40                                            not opted             184      0.582   SVM        PR40_YEAST
FF1                                              not opted             185      0.072   projected  no ID found
Prp40                                            not opted             205      0.588   SVM        PR40_YEAST
FF1                                              not opted             206      0.072   projected  no ID found
FF                                               not opted             231      0.229   projected  no ID found
Prp40                                            not opted             239      1.127   SVM        PR40_YEAST
FBP11                                            not opted             241      1.203   SVM        FNB3_MOUSE:FNB3_MOUSE
CA150                                            not opted             244      1.333   SVM        Q6PGW0:AAH56813
Prp40                                            not opted             248      1.320   SVM        PR40_YEAST
FBP11                                            not opted             250      1.441   SVM        FNB3_MOUSE:FNB3_MOUSE
FF1                                              not opted             265      0.072   projected  no ID found
FF                                               not opted             275      0.229   projected  no ID found
Prp40                                            not opted             278      1.139   SVM        PR40_YEAST
FF                                               not opted             294      0.229   projected  no ID found

__________________________________________________________________________________________________________________________________________

ID: 16650410
Leader sequence of a plant ribosomal protein gene with complementarity to the 18S rRNA triggers in vitro cap-independent translation. Cap-independent translation (CIT) occurs at the leader sequences of uncapped plant viral RNAs, but also at a number of normally capped cellular mRNAs and has been correlated with sequence complementarity to 18S rRNA. The <n>ribosomal protein S18</n> (<n>RPS18</n>) is a component of the small ribosomal subunit and is encoded by three gene copies (A, B, and C) in the arabidopsis thaliana genome. The <n>RPS18C</n> mRNA was most abundant and contained a short 5' untranslated region of 84 bp that is complementary to a novel putative interaction site at the 3' end of the 18S rRNA. The <n>RPS18C</n> leader mediated CIT as demonstrated by dicistronic constructs consisting of <n>luciferase</n> and <n>chloramphenicol acetyl transferase</n> reporter genes in an in vitro wheat germ extract system. CIT was rapidly inhibited upon addition of an oligonucleotide that competed for the 18S rRNA site complementary to the <n>RPS18C</n> leader and interfered with polysome assembly at the transcript.


The following protein names could be found by NLProt:

NAME                                             ORGANISM            TXT-POS    SCORE   METHOD     DB-ID(S)
ribosomal protein S18                            not opted              59      2.153   SVM        Q6I6G6:Q7YU94:Q9GPA9:Q9GT46:Q6F458:Q6L379:Q6YXM4:Q70XY4:Q7YJV4:Q7YME2:Q7YME4:Q7YME6:Q7YME8:Q7YMF0:Q7YMF2:Q7YMF4:Q7YMF6:Q85FK0:Q85V68:Q85X35:Q8HQR3:Q8HQR5:Q8HQR7:Q8HQU2:Q8HQU4:Q9TJ88:Q9TJ90:Q9TJ92:Q9TJ94:Q9TJ96:Q9TJ98:Q9TJA0:Q9TJA2:Q9TJA4:Q9TJA6:Q9TJA8:Q9TJB0:Q9TJB2:Q9TJB4:Q9TJB6:Q9TJB8:Q9TJC0:Q9TJC2:Q9TJC4:Q9TJC6:Q9TJC8:Q9TJD0:Q9TJD2:Q9TJD4:Q9TJD6:Q9TJD8:Q9TJE0:Q9TJE2:Q9TJE4:Q9TJE6:Q9TJE8:Q9TJF0:Q9TJF2:Q9TJF4:Q9TJF6:Q9TJF8:Q9TJG0:Q8WK44:Q8WK48:Q8WK50:Q8WK52:Q8WK54:Q8WK56:Q8WK58:Q8WK60:Q8WK62:Q8WK64:Q8WK66:Q8WK68:Q8WK70:Q8WK72:Q8WK74:Q8WK76:Q8WK78:Q8WK80:Q8WK82:Q8WK84:Q8WK86:Q8WK88:Q8WK90:Q8WK92:Q8WK94:Q6ENF1:Q6ENU2:Q6EW31:Q6QXZ6:Q6QY60:Q6SHF4:Q6HAG4:Q6YRK3:Q72DH2:Q72WV5:Q73GZ6:Q73M34:Q7MWL2:Q7VBX4:Q7VIR6:Q82XQ8:Q839Y8:Q83D75:Q8DXY3:Q8EAH4:Q8EWT5:Q8F5K4:Q725B8:Q74FE3:Q7MH90:Q81JI4:Q9Z291:BAC85028:CAD45128:BAD04096:AAR37667:AAR33996
RPS18                                            not opted              63      1.563   SVM        Q6I6G6:Q7YU94:Q9GPA9:Q9GT46:Q6F458:Q6L379:Q6YXM4:Q70XY4:Q7YJV4:Q7YME2:Q7YME4:Q7YME6:Q7YME8:Q7YMF0:Q7YMF2:Q7YMF4:Q7YMF6:Q85FK0:Q85V68:Q85X35:Q8HQR3:Q8HQR5:Q8HQR7:Q8HQU2:Q8HQU4:Q9TJ88:Q9TJ90:Q9TJ92:Q9TJ94:Q9TJ96:Q9TJ98:Q9TJA0:Q9TJA2:Q9TJA4:Q9TJA6:Q9TJA8:Q9TJB0:Q9TJB2:Q9TJB4:Q9TJB6:Q9TJB8:Q9TJC0:Q9TJC2:Q9TJC4:Q9TJC6:Q9TJC8:Q9TJD0:Q9TJD2:Q9TJD4:Q9TJD6:Q9TJD8:Q9TJE0:Q9TJE2:Q9TJE4:Q9TJE6:Q9TJE8:Q9TJF0:Q9TJF2:Q9TJF4:Q9TJF6:Q9TJF8:Q9TJG0:Q8WK44:Q8WK48:Q8WK50:Q8WK52:Q8WK54:Q8WK56:Q8WK58:Q8WK60:Q8WK62:Q8WK64:Q8WK66:Q8WK68:Q8WK70:Q8WK72:Q8WK74:Q8WK76:Q8WK78:Q8WK80:Q8WK82:Q8WK84:Q8WK86:Q8WK88:Q8WK90:Q8WK92:Q8WK94:Q6ENF1:Q6ENU2:Q6EW31:Q6QXZ6:Q6QY60:Q6SHF4:Q6HAG4:Q6YRK3:Q72DH2:Q72WV5:Q73GZ6:Q73M34:Q7MWL2:Q7VBX4:Q7VIR6:Q82XQ8:Q839Y8:Q83D75:Q8DXY3:Q8EAH4:Q8EWT5:Q8F5K4:Q725B8:Q74FE3:Q7MH90:Q81JI4:Q9Z291:BAC85028:CAD45128:BAD04096:AAR37667:AAR33996
RPS18C                                           not opted              94      0.937   projected  RS18_ARATH
RPS18C                                           not opted             128      0.860   SVM        RS18_ARATH
luciferase                                       not opted             139      1.305   SVM        LUCI_LUCCR:LUCI_LUCLA:LUCI_PHOPY:LUCI_PHOPE:O18560:Q25118:Q26076:Q6SVE0:Q6SVE1:Q6SVE2:Q717B6:Q717B7:Q718A5:Q718A7:Q718B3:Q718B4:Q718B5:Q718B7:Q718C0:Q718C1:Q718C3:Q718C4:Q718C5:Q718D1:Q718D3:Q718D4:Q718D7:Q718E1:Q718E3:Q718F0:Q718F1:Q75R40:Q26304:Q27321:Q8I0E8:Q8ITG3:Q8ITG4:Q8ITG5:Q8MUJ2:Q9U4U8:Q9BLZ1:Q9BLZ2:Q9BLZ3:Q9GPF9:Q94696:Q94697:Q8T6U3:O77206:Q39912:Q8W208:Q8W209:Q8W210:Q6LBZ3:Q6LBZ5:Q56821:Q56822:Q8KIL4:Q87DR6:Q9K4C1:Q9PDK0:CAA24692:CAA24694:AAQ11688:AAQ11689:AAQ11690:AAQ11691:AAQ11692:AAQ11693:AAQ11694:AAQ11695:AAQ11696:AAQ11697:AAQ11698:AAQ11699:AAQ11700:AAQ11701:AAQ11702:AAQ11703:AAQ11704:AAQ11705:AAQ11706:AAQ11707:AAQ11708:AAQ11709:AAQ11710:AAQ11711:AAQ11712:AAQ11713:AAQ11714:AAQ11715:AAQ11716:AAQ11717:AAQ11718:AAQ11719:AAQ11720:AAQ11721:AAQ11722:AAQ11723:AAQ11724:AAQ11725:AAQ11726:AAQ11727:AAQ11728:AAQ11729:AAQ11730:AAQ11731:AAQ11732:AAQ11733:AAQ11734:AAQ11735:AAQ19141:AAQ19142
chloramphenicol acetyl transferase               not opted             141      1.975   SVM        Q7B0A8:Q8KLR2
RPS18C                                           not opted             174      0.937   SVM        RS18_ARATH

__________________________________________________________________________________________________________________________________________

ID: 16299001
<n>Estrogen receptor-alpha</n> mediates gender differences in atherosclerosis induced by hiv protease inhibitors. As part of highly active antiretroviral therapy, protease inhibitor treatment has significantly increased the lifespan of human immunodeficiency virus (hiv) -infected individuals. Many patients, however, develop negative side effects, including premature atherosclerosis. We have previously demonstrated that in male <n>low density lipoprotein receptor</n> (<n>LDL-R</n>) null mice, hiv protease inhibitors induce atherosclerotic lesions and cholesterol accumulation in macrophages in the absence of changes in plasma lipid levels. We determined that these increases were due to an up-regulation of the <n>scavenger receptor</n>, <n>CD36</n>. In the present study, we examined the effects of hiv protease inhibitors in female <n>LDL-R</n> null mice. Female mice given ritonavir and <n>amprenavir</n> (23 and 10 microg/mouse/day, respectively) developed fewer atherosclerotic lesions than males. Furthermore, peritoneal macrophages isolated from ritonavir-treated females had reduced levels of cholesterol accumulation as compared with males, and <n>CD36</n> protein levels were increased to a significantly lesser degree in females than in males. To investigate the molecular mechanisms of this gender difference, we examined the effect of genetically removing <n>estrogen receptor-alpha</n> (<n>ERalpha</n>). In female mice lacking both <n>LDL-R</n> and <n>ERalpha</n>, the protective effect of gender was lost. Additionally, the reduced levels of cholesterol accumulation in macrophages observed in females was reversed. Furthermore, the absence of <n>ERalpha</n> resulted in increased expression of <n>CD36</n> protein in a macrophage-specific manner in mice treated with ritonavir. These data demonstrate that <n>ERalpha</n> is directly involved in the regulation of cholesterol metabolism in macrophages and plays an important role in the gender differences observed in hiv protease inhibitor-induced atherosclerosis.


The following protein names could be found by NLProt:

NAME                                             ORGANISM            TXT-POS    SCORE   METHOD     DB-ID(S)
Estrogen receptor-alpha                          not opted               1      0.249   SVM        Q9H2M0:Q9H2M1:Q9H2M2:O19009:O46402:Q6QIS5:Q6S9F0:Q6TU99:Q6V7J4:Q6V7J7:Q7YRD1:Q7YRI4:Q9TUX3:Q95L13:Q8WNW9:Q6DUZ2:Q6DUZ3:Q8CGK8:Q6R008:Q6S4P5:Q6TGB3:Q6W5G9:Q7T2K8:Q800Q2:Q804Q6:Q8AYH0:Q9I984:Q9DDZ4:Q90WH6:Q90WV1:Q90X52:Q8QHL0:AAQ84780:AAQ90294:AAQ23711:AAQ24217:AAR23923:AAR29342
low density lipoprotein receptor                 not opted              59      1.763   SVM        LDLR_BOVIN:LDLR_RABIT:Q16479:Q6LCH2:Q9UDH7:Q9UH51:O62817:O77619:Q6S4M2:Q28832:Q865Z1:Q9TV95:Q91ZJ1:P79708:Q7ZZT0:AAH53041:AAB02658:AAM56036:AAP36025:AAP72971:AAR83313
LDL-R                                            not opted              64      0.241   SVM        LDLR_BOVIN:LDLR_RABIT:Q16479:Q6LCH2:Q9UDH7:Q9UH51:O62817:O77619:Q6S4M2:Q28832:Q865Z1:Q9TV95:Q91ZJ1:P79708:Q7ZZT0:AAH53041:AAB02658:AAM56036:AAP36025:AAP72971:AAR83313
scavenger receptor                               not opted             102      0.512   SVM        Q8SSX3
CD36                                             not opted             105      1.087   SVM        CD36_BOVIN:CD36_HUMAN:CD36_MESAU:CD36_MOUSE:CD36_RAT:Q9BQA7:Q9BZM7:Q9BZM9:Q9BZN0:Q9BZN1:Q9BZN2:Q9BZN6:Q6J512:AAB28992:CAA80504:AAM14636
LDL-R                                            not opted             122      0.241   projected  LDLR_BOVIN:LDLR_RABIT:Q16479:Q6LCH2:Q9UDH7:Q9UH51:O62817:O77619:Q6S4M2:Q28832:Q865Z1:Q9TV95:Q91ZJ1:P79708:Q7ZZT0:AAH53041:AAB02658:AAM56036:AAP36025:AAP72971:AAR83313
amprenavir                                       not opted             131      0.987   SVM        no ID found
CD36                                             not opted             167      1.066   SVM        CD36_BOVIN:CD36_HUMAN:CD36_MESAU:CD36_MOUSE:CD36_RAT:Q9BQA7:Q9BZM7:Q9BZM9:Q9BZN0:Q9BZN1:Q9BZN2:Q9BZN6:Q6J512:AAB28992:CAA80504:AAM14636
estrogen receptor-alpha                          not opted             200      0.782   SVM        Q9H2M0:Q9H2M1:Q9H2M2:O19009:O46402:Q6QIS5:Q6S9F0:Q6TU99:Q6V7J4:Q6V7J7:Q7YRD1:Q7YRI4:Q9TUX3:Q95L13:Q8WNW9:Q6DUZ2:Q6DUZ3:Q8CGK8:Q6R008:Q6S4P5:Q6TGB3:Q6W5G9:Q7T2K8:Q800Q2:Q804Q6:Q8AYH0:Q9I984:Q9DDZ4:Q90WH6:Q90WV1:Q90X52:Q8QHL0:AAQ84780:AAQ90294:AAQ23711:AAQ24217:AAR23923:AAR29342
ERalpha                                          not opted             203      0.911   SVM        no ID found
LDL-R                                            not opted             211      0.173   SVM        LDLR_BOVIN:LDLR_RABIT:Q16479:Q6LCH2:Q9UDH7:Q9UH51:O62817:O77619:Q6S4M2:Q28832:Q865Z1:Q9TV95:Q91ZJ1:P79708:Q7ZZT0:AAH53041:AAB02658:AAM56036:AAP36025:AAP72971:AAR83313
ERalpha                                          not opted             213      0.816   SVM        no ID found
ERalpha                                          not opted             244      0.624   SVM        no ID found
CD36                                             not opted             250      1.204   SVM        CD36_BOVIN:CD36_HUMAN:CD36_MESAU:CD36_MOUSE:CD36_RAT:Q9BQA7:Q9BZM7:Q9BZM9:Q9BZN0:Q9BZN1:Q9BZN2:Q9BZN6:Q6J512:AAB28992:CAA80504:AAM14636
ERalpha                                          not opted             266      0.726   SVM        no ID found

__________________________________________________________________________________________________________________________________________

ID: 10779559
Cortical cell death induced by <n>IL-1</n> is mediated via actions in the hypothalamus of the rat. The cytokine <n>IL-1</n> mediates diverse forms of neurodegeneration, but its mechanism of action is unknown. We have demonstrated previously that exogenous and endogenous <n>IL-1</n> acts specifically in the rat striatum to dramatically enhance ischemic and excitotoxic brain damage and cause extensive cortical injury. Here we tested the hypothesis that this distant effect of <n>IL-1</n> is mediated through polysynaptic striatal outputs to the cortex via the hypothalamus. We show that <n>IL-1beta</n> injected into the rat striatum with the excitotoxin alpha-amino-3-hydroxy-5-methyl-4-isoxazolepropionate (S-AMPA) caused increased expression of <n>IL-1beta</n> (mRNA and protein) mainly in the cortex where maximum injury occurs. Marked increases in <n>IL-1beta</n> mRNA and protein were also observed in the hypothalamus. S-AMPA, injected alone into the striatum, caused only localized damage, but administration of <n>IL-1beta</n> into either the striatum or the lateral hypothalamus immediately after striatal S-AMPA resulted in widespread cell loss throughout the ipsilateral cortex. Finally we showed that the cortical cell death produced by striatal coinjection of S-AMPA and <n>IL-1beta</n> was significantly reduced by administration of the <n>IL-1 receptor</n> antagonist into the lateral hypothalamus. These data suggest that <n>IL-1beta</n> can act in the hypothalamus to modify cell viability in the cortex. We conclude that IL-1-dependent pathways project from the striatum to the cortex via the hypothalamus and lead to cortical injury, and that these may contribute to a number of human neurological conditions including stroke and head trauma.


The following protein names could be found by NLProt:

NAME                                             ORGANISM            TXT-POS    SCORE   METHOD     DB-ID(S)
IL-1                                             not opted               6      0.848   SVM        no ID found
IL-1                                             not opted              20      0.545   SVM        no ID found
IL-1                                             not opted              43      0.649   SVM        no ID found
IL-1                                             not opted              74      1.051   SVM        no ID found
IL-1beta                                         not opted              91      0.985   SVM        IL1B_BOVIN:IL1B_CANFA:IL1B_CAPHI:IL1B_CEREL:IL1B_CERTO:IL1B_CAVPO:IL1B_FELCA:IL1B_HORSE:IL1B_HUMAN:IL1B_LAMGL:IL1B_MACFA:IL1B_MACMU:IL1B_MACNE:IL1B_MOUSE:IL1B_PIG:IL1B_RABIT:IL1B_RAT:IL1B_SHEEP:IL1B_TRIVU:Q9WVQ9:Q6TXV5:Q6DV18:AAQ89601:CAC80060:CAC80337:BAD04915
IL-1beta                                         not opted             108      2.069   SVM        IL1B_BOVIN:IL1B_CANFA:IL1B_CAPHI:IL1B_CEREL:IL1B_CERTO:IL1B_CAVPO:IL1B_FELCA:IL1B_HORSE:IL1B_HUMAN:IL1B_LAMGL:IL1B_MACFA:IL1B_MACMU:IL1B_MACNE:IL1B_MOUSE:IL1B_PIG:IL1B_RABIT:IL1B_RAT:IL1B_SHEEP:IL1B_TRIVU:Q9WVQ9:Q6TXV5:Q6DV18:AAQ89601:CAC80060:CAC80337:BAD04915
IL-1beta                                         not opted             126      1.297   SVM        IL1B_BOVIN:IL1B_CANFA:IL1B_CAPHI:IL1B_CEREL:IL1B_CERTO:IL1B_CAVPO:IL1B_FELCA:IL1B_HORSE:IL1B_HUMAN:IL1B_LAMGL:IL1B_MACFA:IL1B_MACMU:IL1B_MACNE:IL1B_MOUSE:IL1B_PIG:IL1B_RABIT:IL1B_RAT:IL1B_SHEEP:IL1B_TRIVU:Q9WVQ9:Q6TXV5:Q6DV18:AAQ89601:CAC80060:CAC80337:BAD04915
IL-1beta                                         not opted             153      1.250   SVM        IL1B_BOVIN:IL1B_CANFA:IL1B_CAPHI:IL1B_CEREL:IL1B_CERTO:IL1B_CAVPO:IL1B_FELCA:IL1B_HORSE:IL1B_HUMAN:IL1B_LAMGL:IL1B_MACFA:IL1B_MACMU:IL1B_MACNE:IL1B_MOUSE:IL1B_PIG:IL1B_RABIT:IL1B_RAT:IL1B_SHEEP:IL1B_TRIVU:Q9WVQ9:Q6TXV5:Q6DV18:AAQ89601:CAC80060:CAC80337:BAD04915
IL-1beta                                         not opted             191      1.728   SVM        IL1B_BOVIN:IL1B_CANFA:IL1B_CAPHI:IL1B_CEREL:IL1B_CERTO:IL1B_CAVPO:IL1B_FELCA:IL1B_HORSE:IL1B_HUMAN:IL1B_LAMGL:IL1B_MACFA:IL1B_MACMU:IL1B_MACNE:IL1B_MOUSE:IL1B_PIG:IL1B_RABIT:IL1B_RAT:IL1B_SHEEP:IL1B_TRIVU:Q9WVQ9:Q6TXV5:Q6DV18:AAQ89601:CAC80060:CAC80337:BAD04915
IL-1 receptor                                    not opted             199      1.161   SVM        Q8V2I3:Q8V2I5:Q8V2I6
IL-1beta                                         not opted             211      1.293   SVM        IL1B_BOVIN:IL1B_CANFA:IL1B_CAPHI:IL1B_CEREL:IL1B_CERTO:IL1B_CAVPO:IL1B_FELCA:IL1B_HORSE:IL1B_HUMAN:IL1B_LAMGL:IL1B_MACFA:IL1B_MACMU:IL1B_MACNE:IL1B_MOUSE:IL1B_PIG:IL1B_RABIT:IL1B_RAT:IL1B_SHEEP:IL1B_TRIVU:Q9WVQ9:Q6TXV5:Q6DV18:AAQ89601:CAC80060:CAC80337:BAD04915

__________________________________________________________________________________________________________________________________________

ID: 12372282
<n>LeX/ssea-1</n> is expressed by adult mouse cns stem cells, identifying them as nonependymal. Adult neural stem cells are rare, and little is known about their unique characteristics, leaving their in vivo identity enigmatic. We show that Lewis X (LeX), a carbohydrate expressed by embryonic pluripotent stem cells, is made by adult mouse <n>subventricular</n> zone (SVZ) stem cells and shed into their environment. Only 4% of acutely isolated SVZ cells are LeX(+); this subpopulation, purified by FACS, contains the SVZ stem cells. Ependymal cells are LeX(-), and purified ependymal cells do not make neurospheres, resolving the controversial claim that these are stem cells. Thus, LeX expression by adult cns stem cells aids their in vivo identification, allows their enrichment, and raises new questions about the role of this unusual carbohydrate in stem cell biology.


The following protein names could be found by NLProt:

NAME                                             ORGANISM            TXT-POS    SCORE   METHOD     DB-ID(S)
LeX/ssea-1                                       not opted               1      0.253   SVM        no ID found
subventricular                                   not opted              62      0.067   SVM        no ID found

__________________________________________________________________________________________________________________________________________

ID: 10446211
Translational control by an upstream open reading frame in the <n>HER-2/neu</n> transcript. Overexpression of the <n>HER-2</n> (<n>neu</n>, <n>erbB-2</n>) receptor results in cellular transformation and is associated with a variety of human cancers. Multiple mechanisms, including gene amplification and transcriptional, post-transcriptional, and translational controls contribute to the regulation of <n>HER-2</n> expression. One of the components of these regulatory mechanisms is a short upstream open reading frame (uORF) in the <n>HER-2</n> mRNA that represses downstream translation in a variety of cell types. Here we explore the mechanism by which this uORF exerts its inhibitory effect. As judged by comparisons of protein and mRNA abundance and by <n>polysomal</n> distribution analyses, the uORF represses translation of the <n>HER-2</n> cistron or of a heterologous reporter gene. Despite its conservation among mammalian species, the peptide sequence of the uORF is not required for this inhibitory effect. Rather, the majority of ribosomes that load on the <n>HER-2</n> mRNA most likely translate the uORF and are then unable to reinitiate at the downstream <n>AUG</n> codon, in part due to the short intercistronic spacing. A minority of ribosomes gain access to the <n>HER-2</n> initiation codon either by leaky scanning past the upstream <n>AUG</n> codon or by reinitiating after having translated the uORF despite the short intercistronic region. These results suggest that the <n>HER-2</n> uORF controls synthesis of this oncoprotein by limiting ribosomal access to downstream initiation sites.


The following protein names could be found by NLProt:

NAME                                             ORGANISM            TXT-POS    SCORE   METHOD     DB-ID(S)
HER-2/neu                                        not opted              11      0.026   SVM        AAA58637
HER-2                                            not opted              17      1.431   SVM        TRA1_CAEEL:ERB2_HUMAN
neu                                              not opted              19      1.401   SVM        NEU_DROME:NEUR_DROME:NEUR_DROVI:ERB2_HUMAN:ERB2_MESAU:ERB2_MOUSE:NER1_MOUSE:ERB2_RAT
erbB-2                                           not opted              21      1.025   SVM        ERB2_HUMAN:ERB2_MESAU:ERB2_MOUSE:ERB2_RAT:Q9NP09:O18735
HER-2                                            not opted              57      0.868   SVM        TRA1_CAEEL:ERB2_HUMAN
HER-2                                            not opted              80      0.807   SVM        TRA1_CAEEL:ERB2_HUMAN
polysomal                                        not opted             118      0.317   SVM        no ID found
HER-2                                            not opted             128      0.463   SVM        TRA1_CAEEL:ERB2_HUMAN
HER-2                                            not opted             168      0.855   SVM        TRA1_CAEEL:ERB2_HUMAN
AUG                                              not opted             184      0.159   SVM        no ID found
HER-2                                            not opted             204      0.482   SVM        TRA1_CAEEL:ERB2_HUMAN
AUG                                              not opted             214      0.159   projected  no ID found
HER-2                                            not opted             235      0.204   SVM        TRA1_CAEEL:ERB2_HUMAN

__________________________________________________________________________________________________________________________________________

ID: 16311241
Reactive lipid species from <n>cyclooxygenase-2</n> inactivate tumor suppressor <n>LKB1/STK11</n>: cyclopentenone prostaglandins and 4-hydroxy-2-nonenal covalently modify and inhibit the AMP-kinase kinase that modulates cellular energy homeostasis and protein translation. <n>LKB1</n>, a unique serine/threonine kinase tumor suppressor, modulates anabolic and catabolic homeostasis, cell proliferation, and organ polarity. Chemically reactive lipids, e.g. cyclopentenone prostaglandins, formed a covalent adduct with <n>LKB1</n> in MCF-7 and RKO cells. Site-directed mutagenesis implicated Cys210 in the <n>LKB1</n> activation loop as the residue modified. Notably, <n>ERK</n>, <n>JNK</n>, and <n>AKT</n> serine/threonine kinases with leucine or methionine, instead of cysteine, in their activation loop did not form a covalent lipid adduct. 4-Hydroxy-2-nonenal, 4-oxo-2-nonenal, and cyclopentenone prostaglandin A and J, which all contain alpha,beta-unsaturated carbonyls, inhibited the AMP-kinase kinase activity of cellular <n>LKB1</n>. In turn, this attenuated signals throughout the <n>LKB1</n> --> AMP kinase pathway and disrupted its restraint of ribosomal S6 kinases. The electrophilic beta-carbon in these lipids appears to be critical for inhibition because unreactive lipids, e.g. <n>PGB1</n>, <n>PGE2</n>, <n>PGF2alpha</n>, and <n>TxB2</n>, did not inhibit <n>LKB1</n> activity (p > 0.05). Ectopic expression of <n>cyclooxygenase-2</n> and endogenous biosynthesis of eicosanoids also inhibited <n>LKB1</n> activity in MCF-7 cells. Our results suggested a molecular mechanism whereby chronic inflammation or oxidative stress may confer risk for hypertrophic or neoplastic diseases. Moreover, chemical inactivation of <n>LKB1</n> may interfere with its physiological antagonism of signals from growth factors, <n>insulin</n>, and oncogenes.


The following protein names could be found by NLProt:

NAME                                             ORGANISM            TXT-POS    SCORE   METHOD     DB-ID(S)
cyclooxygenase-2                                 not opted               5      0.668   SVM        PGH2_BOVIN:PGH2_CAVPO:PGH2_CHICK:PGH2_HORSE:PGH2_HUMAN:PGH2_MOUSE:PGH2_MUSVI:PGH2_RABIT:PGH2_RAT:PGH2_SHEEP:Q9NNY7:Q9TT26:Q9N288:Q6TAC1:Q63124:Q8K3U5:Q99MH0:Q99MH2:Q925V4:Q6QNF2:AAR06635:AAR23927
LKB1/STK11                                       not opted               9      0.125   SVM        no ID found
LKB1                                             not opted              31      1.150   SVM        ST11_HUMAN:STKB_HUMAN
LKB1                                             not opted              67      1.087   SVM        ST11_HUMAN:STKB_HUMAN
LKB1                                             not opted              80      1.130   SVM        ST11_HUMAN:STKB_HUMAN
ERK                                              not opted              90      0.913   SVM        EPB2_HUMAN:EPB2_HUMAN
JNK                                              not opted              92      1.016   SVM        JNK_DROME:JNK_SUBDO
AKT                                              not opted              95      0.505   SVM        KRAC_MOUSE:Q98TY9
LKB1                                             not opted             143      0.948   SVM        ST11_HUMAN:STKB_HUMAN
LKB1                                             not opted             153      1.384   SVM        ST11_HUMAN:STKB_HUMAN
PGB1                                             not opted             185      0.761   SVM        no ID found
PGE2                                             not opted             187      0.812   SVM        no ID found
PGF2alpha                                        not opted             189      0.600   SVM        no ID found
TxB2                                             not opted             192      0.990   SVM        no ID found
LKB1                                             not opted             197      0.906   SVM        ST11_HUMAN:STKB_HUMAN
cyclooxygenase-2                                 not opted             208      1.543   SVM        PGH2_BOVIN:PGH2_CAVPO:PGH2_CHICK:PGH2_HORSE:PGH2_HUMAN:PGH2_MOUSE:PGH2_MUSVI:PGH2_RABIT:PGH2_RAT:PGH2_SHEEP:Q9NNY7:Q9TT26:Q9N288:Q6TAC1:Q63124:Q8K3U5:Q99MH0:Q99MH2:Q925V4:Q6QNF2:AAR06635:AAR23927
LKB1                                             not opted             216      1.094   SVM        ST11_HUMAN:STKB_HUMAN
LKB1                                             not opted             248      1.240   SVM        ST11_HUMAN:STKB_HUMAN
insulin                                          not opted             261      1.020   SVM        INS_ACIGU:INS_ACOCA:INS_ALLMI:INS_AMICA:INS_ANGRO:INS_ANSAN:INS_BALBO:INS_BALPH:INS_CAMDR:INS_CAPHI:INS_CHIBR:INS_CROAT:INS_DIDMA:INS_ELEMA:INS_FELCA:INS_GADCA:INS_HYDCO:INS_HYSCR:INS_KATPE:INS_LEPSP:INS_MYOCO:INS_MYOSC:INS_ONCGO:INS_ORNAN:INS_PETMA:INS_PIAME:INS_PLAFE:INS_PROGU:INS_SQUAC:INS_TRASC:INS_ZAODH:Q8HZ80:Q8HZ81:Q7M0G1:Q7LZM9:AAP35454:AAN06935:AAN39451

__________________________________________________________________________________________________________________________________________

ID: 16239926
ATGL has a key role in lipid droplet/adiposome degradation in mammalian cells. Lipid droplets (LDs), also called <n>adiposomes</n>, are found in many eukaryotic cells, and are highly upregulated in lipid-storage cells, such as adipocytes. The mechanism by which <n>adiposomes</n> and their component neutral lipids are degraded is an important health issue with the rapidly spreading epidemic of obesity. Recently, a novel triglyceride lipase (adipose triglyceride lipase (ATGL) ) that catalyses the initial step in triglyceride hydrolysis in adipocyte LDs was identified. Here, we show that ATGL also functions in non-adipocyte cells, and has an important role in LD degradation in these cells. Overexpression of wild-type ATGL causes a marked decrease in LD size, whereas a catalytically inactive mutant retains the ability to localize to LDs, but is unable to decrease their size. Depletion of ATGL by RNA interference leads to a significant increase in the size of LDs. These results show that ATGL has an important role in LD/adiposome turnover in mammalian cells.


The following protein names could be found by NLProt:

NAME                                             ORGANISM            TXT-POS    SCORE   METHOD     DB-ID(S)
adiposomes                                       not opted              22      0.109   projected  no ID found
adiposomes                                       not opted              47      0.109   SVM        no ID found

__________________________________________________________________________________________________________________________________________

ID: 16341088
Intracellular calcium changes trigger <n>connexin 32</n> hemichannel opening. <n>Connexin</n> <n>hemichannels</n> have been proposed as a diffusion pathway for the release of extracellular messengers like ATP and others, based on <n>connexin</n> expression models and inhibition by gap junction blockers. <n>Hemichannels</n> are opened by various experimental stimuli, but the physiological intracellular triggers are currently not known. We investigated the hypothesis that an increase of cytoplasmic calcium concentration ((Ca2+)i) triggers hemichannel opening, making use of peptides that are identical to a short amino-acid sequence on the <n>connexin</n> subunit to specifically block <n>hemichannels</n>, but not gap junction channels. Our work performed on <n>connexin 32</n> (<n>Cx32</n>) -expressing cells showed that an increase in (Ca2+)i triggers ATP release and dye uptake that is dependent on <n>Cx32</n> expression, blocked by <n>Cx32</n> (but not <n>Cx43</n>) mimetic peptides and a <n>calmodulin</n> antagonist, and critically dependent on (Ca2+)i elevation within a window situated around 500 nM. Our results indicate that (Ca2+)i elevation triggers hemichannel opening, and suggest that these channels are under physiological control.


The following protein names could be found by NLProt:

NAME                                             ORGANISM            TXT-POS    SCORE   METHOD     DB-ID(S)
connexin 32                                      not opted               5      0.033   SVM        CX32_ARATH:CXB1_BOVIN:CXB1_HUMAN:CXB1_MOUSE:CXB1_RAT:Q6W8V7:Q6WGK6:Q8SQA8:Q8WMP1:Q6PYT7:Q8K4M7:Q6URH5:AAQ20110:AAQ72473:AAQ63485
Connexin                                         not opted              10      0.447   SVM        Q9BXZ2:Q9BXZ3:Q9YI61:Q9YI62:Q8QGJ5:CAB72446
Hemichannels                                     not opted              11      0.357   projected  no ID found
connexin                                         not opted              32      0.958   SVM        Q9BXZ2:Q9BXZ3:Q9YI61:Q9YI62:Q8QGJ5:CAB72446
Hemichannels                                     not opted              42      0.357   SVM        no ID found
connexin                                         not opted              92      0.888   SVM        Q9BXZ2:Q9BXZ3:Q9YI61:Q9YI62:Q8QGJ5:CAB72446
hemichannels                                     not opted              97      0.337   SVM        no ID found
connexin 32                                      not opted             109      1.657   SVM        CX32_ARATH:CXB1_BOVIN:CXB1_HUMAN:CXB1_MOUSE:CXB1_RAT:Q6W8V7:Q6WGK6:Q8SQA8:Q8WMP1:Q6PYT7:Q8K4M7:Q6URH5:AAQ20110:AAQ72473:AAQ63485
Cx32                                             not opted             112      1.297   SVM        CX32_ARATH:CXB1_BOVIN:CXB1_HUMAN:CXB1_MOUSE:CXB1_RAT:Q6W8V7:Q6WGK6:Q8SQA8:Q8WMP1:Q6PYT7:Q8K4M7:Q6URH5:AAQ20110:AAQ72473:AAQ63485
Cx32                                             not opted             132      0.841   SVM        CX32_ARATH:CXB1_BOVIN:CXB1_HUMAN:CXB1_MOUSE:CXB1_RAT:Q6W8V7:Q6WGK6:Q8SQA8:Q8WMP1:Q6PYT7:Q8K4M7:Q6URH5:AAQ20110:AAQ72473:AAQ63485
Cx32                                             not opted             137      1.633   SVM        CX32_ARATH:CXB1_BOVIN:CXB1_HUMAN:CXB1_MOUSE:CXB1_RAT:Q6W8V7:Q6WGK6:Q8SQA8:Q8WMP1:Q6PYT7:Q8K4M7:Q6URH5:AAQ20110:AAQ72473:AAQ63485
Cx43                                             not opted             141      1.022   SVM        CXA1_BOVIN:CXA1_BRARE:CXA1_BRARE:CXA1_CHICK:CXA1_HUMAN:CXA1_MOUSE:CXA1_PIG:CXA1_RAT:CXA1_XENLA
calmodulin                                       not opted             147      0.433   SVM        CALM_ACHKL:CALM_AJECA:CALM_ASPOR:CALM_ANAPL:CALM_APLCA:CALM_BLAEM:CALM_BOVIN:CALM_BRYDI:CALM_CANAL:CALM_CAPAN:CALM_CHLRE:CALM_CHICK:CALM_CIOIN:CALM_COLGL:CALM_COLTR:CALM_DICDI:CALM_DROME:CALM_ELEEL:CALM_EMENI:CALM_EUGGR:CALM_EPIAK:CALM_FAGSY:CALM_HELAN:CALM_HORVU:CALM_HUMAN:CALM_HALOK:CALM_KLULA:CALM_LYCES:CALM_LYTPI:CALM_LILLO:CALM_LOCMI:CALM_LUMRU:CALM_MAGGR:CALM_MAIZE:CALM_MALDO:CALM_MEDSA:CALM_METSE:CALM_MACPY:CALM_MOUSC:CALM_MOUSE:CALM_MYXGL:CALM_NEUCR:CALM_ORYSA:CALM_ONCSP:CALM_PARTE:CALM_PATSP:CALM_PHYIN:CALM_PLAFA:CALM_PLECO:CALM_PNECA:CALM_PYUSP:CLM_PLEOS:CALM_PAXIN:CALM_PHYPO:CALM_PLAF7:CALM_RABIT:CALM_RAT:CALM_RENRE:CALM_SCHPO:CALM_SOLTU:CALM_SPIOL:CALM_STIJA:CALM_STRPU:CALM_STYLE:CALM_STRIE:CALM_SUBDO:CALM_TETPY:CALM_TETTH:CALM_TRYBB:CALM_TRYCR:CALM_TORCA:CALM_WHEAT:CALM_XENLA:CALM_YEAST:O94743:Q6SZG0:Q6SZG1:Q6SZJ6:Q6Y5C2:Q6Y5C7:Q6YMU7:Q70G13:Q70G14:Q70MV8:Q70MW0:Q71KR2:Q7M510:Q86Z52:Q86Z85:Q86Z86:Q86Z87:Q86ZQ3:Q8J037:Q8J038:Q8J0A4:Q8J153:Q8J154:Q8J155:Q8J156:Q8J157:Q8J158:Q8J159:Q8J171:Q8NJ50:Q96TI1:Q96TI2:Q96TI9:Q96TJ0:Q96TN0:Q96TN2:Q96TN3:Q96TN4:Q96TN5:Q96V47:Q96VR5:Q96VR6:Q96VR7:Q96VR8:Q96VR9:Q96VV2:Q96VV3:Q96WM0:Q96WM1:Q96WM2:Q6DWI0:Q6DWI1:Q6DWI2:Q6DWI3:Q6DWI4:Q6DWI6:Q6DWI7:Q6DWI8:Q6DWI9:Q6DWJ1:Q6DWJ2:Q8STQ3:Q13942:O15617:O17500:O96949:P90558:P90620:P97983:Q25420:Q6WSU5:Q6XE30:Q71KT3:Q71KT4:Q76LB7:Q7R9F4:Q7RS42:Q8I7B8:Q9U7Q2:Q9U7Q3:Q9U7Q4:Q9U7Q5:Q9U7Q6:Q9U7Q7:Q9U7Q8:Q9U7Q9:Q9U7R0:Q9U7R1:Q9U7R2:Q9U7R3:Q9U7R4:Q9U7R5:Q9U7R6:Q9U7R7:Q9U7R8:Q9U7R9:Q9U7S0:Q9U7S1:Q9U7S2:Q9U7S3:Q9U7S4:Q9U7S5:Q9U7S6:Q9U7S7:Q9U7S8:Q9U7S9:Q9U7T0:Q9U7T1:Q9U7T2:Q9U7T3:Q9U7T4:Q9U7T5:Q9U7T6:Q9U7T7:Q9U7T8:Q9U7T9:Q9U7U0:Q9U7U1:Q9U7U2:Q9U7U3:Q9U7U4:Q9U7U5:Q9U7U6:Q9U7U7:Q9U7U8:Q9U7U9:Q9U7V0:Q9U7V1:Q9U7V2:Q9U7V3:Q9U7V4:Q9U7V5:Q9U7V6:Q9U7V7:Q9U7V8:Q9U7V9:Q9U7W0:Q9U7W1:Q9U7W2:Q9U7W3:Q9U7W4:Q9U7W5:Q9U7W6:Q9U7W7:Q9U7W8:Q9U7W9:Q9U7X0:Q9U7X1:Q9UB13:Q9XZ42:Q9XZW1:Q9XZW2:Q9XZW4:Q9XZW5:Q9XZZ6:Q9XZZ7:Q9Y002:Q9Y003:Q94801:Q6EEV2:O46391:Q29376:Q8HX89:Q8HX90:Q8HX91:Q8HX92:Q8HX93:Q8HX94:Q8HX96:Q8HYC4:Q8HYC5:Q8HYC6:Q8HYC7:Q8HYC8:Q8HYC9:Q8HYD0:Q8HYD1:Q8HYD2:Q9TSA7:O15931:O22641:O24033:O24034:O49183:O65347:Q6LBM2:Q6LCY3:Q6LD03:Q6LDG2:Q6LEC4:Q6LEG8:Q6PWX0:Q6R2U4:Q6R2U6:Q6R2U7:Q6YND7:Q71N20:Q71N21:Q71N24:Q71N25:Q71N26:Q71N27:Q71N28:Q71N29:Q71N30:Q71N31:Q71N32:Q71N33:Q71N34:Q71SM1:Q71SN1:Q71UH5:Q71V71:Q7DLR7:Q7DMN9:Q7DMP0:Q7DMZ3:Q7G1H1:Q7G1J7:Q7M215:Q7Y052:Q39890:Q41420:Q42331:Q43412:Q43447:Q43698:Q43699:Q84NG2:Q9S8N1:Q9ZRB3:Q9ZTV2:Q9ZTV3:Q9LDQ9:Q9LUX3:Q9M6U0:Q9ATG1:Q9ATG2:Q93VL8:Q93XC1:Q8S460:Q8VYQ2:Q8W0Q0:Q6DMS1:O49184:Q7F8I8:Q8RLY3:O93410:O93622:Q6IT78:Q6R520:Q71S42:Q71UH6:Q7SX64:Q7SX65:Q7SX67:Q7SX77:Q7T279:Q7T280:Q7T281:Q7T282:Q7ZZU4:Q804H6:Q98SE9:Q98UH8:Q91972:Q6PI52:CAD91997:CAD92002:CAD92003:CAD92004:AAD45181:AAD45181:AAC63306:AAD55398:AAA34013:AAA34014:AAA87347:AAA19571:AAA92681:AAC83174:CAA43143:AAF65511:AAG01043:AAG11418:AAG27432:AAA34238:BAB89360:AAK61380:AAN36936:AAD10244:AAM34412:AAM34413:AAM34414:AAM34415:AAM34416:AAM34417:AAM34418:AAO67323:AAO67324:AAO67325:AAO67326:AAO67327:AAO67328:AAO67329:AAQ01510:AAL89686:BAC10352:AAC68888:AAR19115:AAR19116:AAR19117:AAR19118:AAR19119:AAR19120:AAR19121:AAR19122:AAR19123:AAR19124:AAR19125:AAR19126:AAR19151:AAR19152:AAR19153:AAR19154:AAR19155:AAR19156:AAR19157:AAR19158:AAR19159:AAR19160:AAR19161:AAR19162:AAR19163:AAR19164:AAR19165:AAR19166:AAR19167:AAR19168:AAR19169:AAR19170:AAR19171:AAL61535:AAP55717:AAQ05861:AAQ05863:AAQ14571

__________________________________________________________________________________________________________________________________________

ID: 16636668
High-resolution analysis of chromosome rearrangements on 8p in breast, colon and pancreatic cancer reveals a complex pattern of loss, gain and translocation. The short arm of chromosome 8, 8p, is often rearranged in carcinomas, typically showing distal loss by unbalanced translocation. We analysed 8p rearrangements in 48 breast, pancreatic and colon cancer cell lines by fluorescence in situ hybridization (FISH) and array comparative genomic hybridization, with a tiling path of 0.2 Mb resolution over 8p12 and 1 Mb resolution over chromosome 8. Selected breast lines (MDA-MB-134, MDA-MB-175, MDA-MB-361, <n>T-47D</n> and <n>ZR-75-1</n>) were analysed further. Most cell lines showed loss of 8p distal to a break that was between 31 Mb (5' to <n>NRG1</n>) and the centromere, but the translocations were accompanied by variable amplifications, deletions and inversions proximal to this break. The 8p12 translocation in <n>T-47D</n> was flanked by an inversion of 4 Mb, with a 100 kb deletion at the proximal end. The dicentric t(8;11) in <n>ZR-75-1</n> carries multiple rearrangements including interstitial deletions, a triplicated translocation junction between <n>NRG1</n> and a fragment of <n>11q</n> (unconnected to <n>CCND1</n>), and two separate amplifications, of <n>FGFR1</n> and <n>CCND1</n>. We conclude that if there is a tumour suppressor gene on 8p it may be near 31 Mb, for example <n>WRN</n>; but the complexity of 8p rearrangements suggests that they target various genes proximal to 31 Mb including <n>NRG1</n> and the amplicon centred around ZNF703/FLJ14299.


The following protein names could be found by NLProt:

NAME                                             ORGANISM            TXT-POS    SCORE   METHOD     DB-ID(S)
T-47D                                            not opted             103      0.814   SVM        no ID found
ZR-75-1                                          not opted             105      0.683   SVM        no ID found
NRG1                                             not opted             130      1.105   SVM        NRG1_CHICK:NRG1_HUMAN:SMDF_HUMAN:GDFF_HUMAN:NRG1_RAT:NRG1_XENLA:NRG1_YEAST:Q9C410
T-47D                                            not opted             157      0.617   SVM        no ID found
ZR-75-1                                          not opted             181      0.683   projected  no ID found
NRG1                                             not opted             194      1.248   SVM        NRG1_CHICK:NRG1_HUMAN:SMDF_HUMAN:GDFF_HUMAN:NRG1_RAT:NRG1_XENLA:NRG1_YEAST:Q9C410
11q                                              not opted             199      1.413   SVM        no ID found
CCND1                                            not opted             203      1.189   SVM        CGD1_CHICK:CGD1_HUMAN:CGD1_MOUSE:CGD1_RAT:CGD1_XENLA:AAO13813
FGFR1                                            not opted             212      1.455   SVM        FGR1_HUMAN:FGR1_MOUSE:FGR1_RAT:FGR1_XENLA
CCND1                                            not opted             214      1.345   SVM        CGD1_CHICK:CGD1_HUMAN:CGD1_MOUSE:CGD1_RAT:CGD1_XENLA:AAO13813
WRN                                              not opted             237      0.181   SVM        WRN_HUMAN:WRN_MOUSE:AAR05448
NRG1                                             not opted             256      0.909   SVM        NRG1_CHICK:NRG1_HUMAN:SMDF_HUMAN:GDFF_HUMAN:NRG1_RAT:NRG1_XENLA:NRG1_YEAST:Q9C410

__________________________________________________________________________________________________________________________________________

ID: 16675950
Opposing effects of the UV lesion repair protein <n>XPA</n> and UV bypass polymerase eta on <n>ATR</n> checkpoint signaling. An essential component of the <n>ATR</n> (<n>ataxia telangiectasia-mutated</n> and Rad3-related) -activating structure is single-stranded DNA. It has been suggested that <n>nucleotide excision repair</n> (<n>NER</n>) can lead to activation of <n>ATR</n> by generating such a signal, and in yeast, DNA damage processing through the <n>NER</n> pathway is necessary for checkpoint activation during G1. We show here that ultraviolet (UV) radiation-induced <n>ATR</n> signaling is compromised in <n>XPA-deficient</n> human cells during S phase, as shown by defects in <n>ATRIP</n> (<n>ATR-interacting protein</n>) translocation to sites of UV damage, UV-induced phosphorylation of <n>Chk1</n> and UV-induced replication protein A phosphorylation and chromatin binding. However, <n>ATR</n> signaling was not compromised in <n>XPC-</n>, <n>CSB-</n>, <n>XPF-</n> and XPG-deficient cells. These results indicate that damage processing is not necessary for <n>ATR-mediated</n> S-phase checkpoint activation and that the lesion recognition function of <n>XPA</n> may be sufficient. In contrast, XP-V cells deficient in the UV bypass polymerase eta exhibited enhanced <n>ATR</n> signaling. Taken together, these results suggest that lesion bypass and not lesion repair may raise the level of UV damage that can be tolerated before checkpoint activation, and that <n>XPA</n> plays a critical role in this activation.


The following protein names could be found by NLProt:

NAME                                             ORGANISM            TXT-POS    SCORE   METHOD     DB-ID(S)
XPA                                              not opted               9      0.797   SVM        XPA_CHICK:XPA_CRIGR:XPA_DROME:XPA_HUMAN:XPA_MOUSE:XPA_XENLA
ATR                                              not opted              16      0.485   SVM        A1AU_HUMAN:ATR1_HUMAN:ATR_HUMAN:ATR1_MOUSE:ATR_MOUSE
ATR                                              not opted              25      1.647   SVM        A1AU_HUMAN:ATR1_HUMAN:ATR_HUMAN:ATR1_MOUSE:ATR_MOUSE
ataxia telangiectasia-mutated                    not opted              27      0.001   dictionary ATM_HUMAN:Q96QM9:Q70AK4:Q9PTM0:CAE53956
nucleotide excision repair                       not opted              43      1.260   abbr.-ext. no ID found
NER                                              not opted              47      1.260   SVM        no ID found
ATR                                              not opted              54      1.154   SVM        A1AU_HUMAN:ATR1_HUMAN:ATR_HUMAN:ATR1_MOUSE:ATR_MOUSE
NER                                              not opted              70      0.927   SVM        NER_BPD10:NER_BPMU:NRH2_HUMAN:Q9CNL0
ATR                                              not opted              89      0.229   SVM        A1AU_HUMAN:ATR1_HUMAN:ATR_HUMAN:ATR1_MOUSE:ATR_MOUSE
XPA                                              not opted              94      1.197   projected  XPA_CHICK:XPA_CRIGR:XPA_DROME:XPA_HUMAN:XPA_MOUSE:XPA_XENLA
ATRIP                                            not opted             106      1.130   SVM        no ID found
ATR-interacting protein                          not opted             108      1.651   SVM        ATIP_HUMAN:ATIP_MACFA:ATIP_MOUSE
Chk1                                             not opted             121      1.489   SVM        CHK1_HUMAN:CHK1_MOUSE:CHK1_SCHPO:CHK1_YEAST
ATR                                              not opted             134      0.865   SVM        A1AU_HUMAN:ATR1_HUMAN:ATR_HUMAN:ATR1_MOUSE:ATR_MOUSE
XPC-                                             not opted             140      0.883   SVM        XPC_DROME:XPC_HUMAN:XPC_MOUSE
CSB-                                             not opted             142      0.962   SVM        ERC6_HUMAN
XPF-                                             not opted             144      1.033   SVM        PCF_BACSU:XPF_HUMAN
ATR                                              not opted             159      1.647   projected  A1AU_HUMAN:ATR1_HUMAN:ATR_HUMAN:ATR1_MOUSE:ATR_MOUSE
XPA                                              not opted             170      1.197   SVM        XPA_CHICK:XPA_CRIGR:XPA_DROME:XPA_HUMAN:XPA_MOUSE:XPA_XENLA
ATR                                              not opted             189      0.586   SVM        A1AU_HUMAN:ATR1_HUMAN:ATR_HUMAN:ATR1_MOUSE:ATR_MOUSE
XPA                                              not opted             222      0.936   SVM        XPA_CHICK:XPA_CRIGR:XPA_DROME:XPA_HUMAN:XPA_MOUSE:XPA_XENLA

__________________________________________________________________________________________________________________________________________

ID: 16278209
The (Fe-Fe) <n>-hydrogenase maturation protein HydF</n> from thermotoga maritima is a <n>GTPase</n> with an iron-sulfur cluster. The active site of (Fe-Fe) -hydrogenases is composed of a di-iron complex, where the two metal atoms are bridged together by a putative di(thiomethyl)amine molecule and are also ligated by di-nuclear ligands, namely carbon monoxide and cyanide. Biosynthesis of this metal site is thought to require specific protein machinery coded by the <n>hydE</n>, <n>hydF</n>, and <n>hydG</n> genes. The <n>HydF</n> protein has been cloned from the thermophilic organism thermotoga maritima, purified, and characterized. The enzyme possesses specific amino acid signatures for GTP binding and is able to hydrolyze GTP. The anaerobically reconstituted TmHydF protein binds a (4Fe-4S) cluster with peculiar <n>EPR</n> characteristics: an S = 1/2 signal presenting a high field shifted g-value together with a S = 3/2 signal, similar to those observed for (4Fe-4S) clusters ligated by only three cysteines. HYSCORE spectroscopy experiments were carried out to determine the nature of the fourth ligand of the cluster, and its exchangeability was demonstrated with the formation of a (4Fe-4S) -imidazole complex.


The following protein names could be found by NLProt:

NAME                                             ORGANISM            TXT-POS    SCORE   METHOD     DB-ID(S)
-hydrogenase maturation protein HydF from thermotoga maritima    not opted               5      0.280   SVM        no ID found
GTPase                                           not opted              13      0.328   SVM        Q6L2J8:Q8TKK1:Q26000:Q39860:Q6M484:Q6M4M5:Q7P543:Q9ZH37:Q9ZNK5:Q8VVH3:Q6MIB6:Q7N9S5:Q88W19:Q88WT7:Q88Y90:Q8D3Z6:Q8D684:Q8DCU8:Q819M4:Q81EH2:Q6A695:Q63481:AAG23136
hydE                                             not opted              76      1.031   inherited  HYDE_WOLSU
hydF                                             not opted              78      0.742   SVM        no ID found
hydG                                             not opted              81      1.031   SVM        HYDE_WOLSU
HydF                                             not opted              85      0.632   SVM        no ID found
EPR                                              not opted             131      0.120   SVM        SUBE_BACSU

__________________________________________________________________________________________________________________________________________

ID: 16675955
<n>ATM-Chk2-p53</n> activation prevents tumorigenesis at an expense of organ homeostasis upon <n>Brca1</n> deficiency. <n>BRCA1</n> is a checkpoint and DNA damage repair gene that secures genome integrity. We have previously shown that mice lacking full-length <n>Brca1</n> (Brca1(delta11/delta11)) die during embryonic development. Haploid loss of <n>p53</n> completely rescues embryonic lethality, and adult Brca1(delta11/delta11)p53+/- mice display cancer susceptibility and premature aging. Here, we show that reduced expression and/or the absence of <n>Chk2</n> allow Brca1(delta11/delta11) mice to escape from embryonic lethality. Compared to Brca1(delta11/delta11)p53+/- mice, lifespan of Brca1(delta11/delta11)Chk2-/- mice was remarkably extended. Analysis of Brca1(delta11/delta11)Chk2-/- mice revealed that p53-dependent apoptosis and growth defect caused by <n>Brca1</n> deficiency are significantly attenuated in rapidly proliferating organs. However, in later life, Brca1(delta11/delta11)Chk2-/- female mice developed multiple tumors. Furthermore, haploid loss of <n>ATM</n> also rescued <n>Brca1</n> deficiency-associated embryonic lethality and premature aging. Thus, in response to <n>Brca1</n> deficiency, the activation of the <n>ATM-Chk2-p53</n> signaling pathway contributes to the suppression of neoplastic transformation, while leading to compromised organismal homeostasis. Our data highlight how accurate maintenance of genomic integrity is critical for the suppression of both aging and malignancy, and provide a further link between aging and cancer.


The following protein names could be found by NLProt:

NAME                                             ORGANISM            TXT-POS    SCORE   METHOD     DB-ID(S)
ATM                                              not opted               1      1.173   projected  ATM_HUMAN:ATM_MOUSE:Q8TDS0:Q8TDS1:Q8TDS2:Q9M4D7:CAE53956:AAR89513
Brca1                                            not opted              12      1.020   SVM        BRC1_CANFA:BRC1_HUMAN:BRC1_MOUSE:BRC1_PANTR:BRC1_RAT:Q92897:O46484:O46485:O46486:O46488:O46489:O46490:Q6JC70:Q7YQT0:Q7YQT1:Q7YQT2:Q7YQT3:Q7YQT4:Q7YQT5:Q7YQT6:Q7YQT7:Q7YQT8:Q7YQT9:Q7YQU0:Q7YQU1:Q7YQU2:Q7YQU3:Q866F5:Q866F6:Q866F7:Q866F8:Q866Z0:Q8HXN1:Q8HXN2:Q8HXN3:Q8HXN4:Q8HXN5:Q8HXN6:Q8HYE8:Q8HZS1:Q8HZS2:Q8HZS3:Q8HZS4:Q8HZS5:Q8HZS6:Q8HZS7:Q8HZS8:Q8HZS9:Q8HZT0:Q8HZT1:Q9TT62:Q9TT63:Q9TT64:Q9TT65:Q9TT66:Q9TT67:Q9TT68:Q9TT69:Q9TU33:Q9BDT1:Q9BDT2:Q9BDT3:Q9BDT4:Q9BDT5:Q9BDT6:Q9BDT7:Q9BDT8:Q9BDT9:Q9BDU0:Q9BDU1:Q9BDU2:Q9BDU3:Q9BDU4:Q9BDU5:Q9BDU6:Q9BDU7:Q9BDU8:Q9BDU9:Q9BDV0:Q9BDV1:Q9BDV2:Q9BDV3:Q9BDV4:Q9BDV5:Q9BDV6:Q9BDV7:Q9BDV8:Q9BDV9:Q9BDW0:Q9BDW1:Q9BDW2:Q9BDW3:Q95N69:Q95N70:Q95N71:Q8SQF6:Q8SQF7:Q8SQF8:Q8SQF9:Q8SQG0:Q8SQG1:Q8SQG2:Q8SQG3:Q8SQG4:Q8SQG5:Q8SQG6:Q8WMT3:Q8WMT4:Q8WMT5:Q8WMT6:Q8WMT7:Q8WMT8:Q8RXD4:Q8CGX4:Q8CGX5:Q8CGX6:Q8CGX9:Q8CGY0:Q8CGY1:Q8CGY2:Q8CGY3:Q8CGY5:Q9Z1D2:Q9JKL6:Q99MX3:Q99MX4:Q924D9:Q924E0:Q924E1:Q924E2:Q924E3:Q924E4:AAN11299:AAP12647:AAH62429:AAR89523
BRCA1                                            not opted              15      1.257   SVM        BRC1_CANFA:BRC1_HUMAN:BRC1_MOUSE:BRC1_PANTR:BRC1_RAT:Q92897:O46484:O46485:O46486:O46488:O46489:O46490:Q6JC70:Q7YQT0:Q7YQT1:Q7YQT2:Q7YQT3:Q7YQT4:Q7YQT5:Q7YQT6:Q7YQT7:Q7YQT8:Q7YQT9:Q7YQU0:Q7YQU1:Q7YQU2:Q7YQU3:Q866F5:Q866F6:Q866F7:Q866F8:Q866Z0:Q8HXN1:Q8HXN2:Q8HXN3:Q8HXN4:Q8HXN5:Q8HXN6:Q8HYE8:Q8HZS1:Q8HZS2:Q8HZS3:Q8HZS4:Q8HZS5:Q8HZS6:Q8HZS7:Q8HZS8:Q8HZS9:Q8HZT0:Q8HZT1:Q9TT62:Q9TT63:Q9TT64:Q9TT65:Q9TT66:Q9TT67:Q9TT68:Q9TT69:Q9TU33:Q9BDT1:Q9BDT2:Q9BDT3:Q9BDT4:Q9BDT5:Q9BDT6:Q9BDT7:Q9BDT8:Q9BDT9:Q9BDU0:Q9BDU1:Q9BDU2:Q9BDU3:Q9BDU4:Q9BDU5:Q9BDU6:Q9BDU7:Q9BDU8:Q9BDU9:Q9BDV0:Q9BDV1:Q9BDV2:Q9BDV3:Q9BDV4:Q9BDV5:Q9BDV6:Q9BDV7:Q9BDV8:Q9BDV9:Q9BDW0:Q9BDW1:Q9BDW2:Q9BDW3:Q95N69:Q95N70:Q95N71:Q8SQF6:Q8SQF7:Q8SQF8:Q8SQF9:Q8SQG0:Q8SQG1:Q8SQG2:Q8SQG3:Q8SQG4:Q8SQG5:Q8SQG6:Q8WMT3:Q8WMT4:Q8WMT5:Q8WMT6:Q8WMT7:Q8WMT8:Q8RXD4:Q8CGX4:Q8CGX5:Q8CGX6:Q8CGX9:Q8CGY0:Q8CGY1:Q8CGY2:Q8CGY3:Q8CGY5:Q9Z1D2:Q9JKL6:Q99MX3:Q99MX4:Q924D9:Q924E0:Q924E1:Q924E2:Q924E3:Q924E4:AAN11299:AAP12647:AAH62429:AAR89523
Brca1                                            not opted              37      1.593   SVM        BRC1_CANFA:BRC1_HUMAN:BRC1_MOUSE:BRC1_PANTR:BRC1_RAT:Q92897:O46484:O46485:O46486:O46488:O46489:O46490:Q6JC70:Q7YQT0:Q7YQT1:Q7YQT2:Q7YQT3:Q7YQT4:Q7YQT5:Q7YQT6:Q7YQT7:Q7YQT8:Q7YQT9:Q7YQU0:Q7YQU1:Q7YQU2:Q7YQU3:Q866F5:Q866F6:Q866F7:Q866F8:Q866Z0:Q8HXN1:Q8HXN2:Q8HXN3:Q8HXN4:Q8HXN5:Q8HXN6:Q8HYE8:Q8HZS1:Q8HZS2:Q8HZS3:Q8HZS4:Q8HZS5:Q8HZS6:Q8HZS7:Q8HZS8:Q8HZS9:Q8HZT0:Q8HZT1:Q9TT62:Q9TT63:Q9TT64:Q9TT65:Q9TT66:Q9TT67:Q9TT68:Q9TT69:Q9TU33:Q9BDT1:Q9BDT2:Q9BDT3:Q9BDT4:Q9BDT5:Q9BDT6:Q9BDT7:Q9BDT8:Q9BDT9:Q9BDU0:Q9BDU1:Q9BDU2:Q9BDU3:Q9BDU4:Q9BDU5:Q9BDU6:Q9BDU7:Q9BDU8:Q9BDU9:Q9BDV0:Q9BDV1:Q9BDV2:Q9BDV3:Q9BDV4:Q9BDV5:Q9BDV6:Q9BDV7:Q9BDV8:Q9BDV9:Q9BDW0:Q9BDW1:Q9BDW2:Q9BDW3:Q95N69:Q95N70:Q95N71:Q8SQF6:Q8SQF7:Q8SQF8:Q8SQF9:Q8SQG0:Q8SQG1:Q8SQG2:Q8SQG3:Q8SQG4:Q8SQG5:Q8SQG6:Q8WMT3:Q8WMT4:Q8WMT5:Q8WMT6:Q8WMT7:Q8WMT8:Q8RXD4:Q8CGX4:Q8CGX5:Q8CGX6:Q8CGX9:Q8CGY0:Q8CGY1:Q8CGY2:Q8CGY3:Q8CGY5:Q9Z1D2:Q9JKL6:Q99MX3:Q99MX4:Q924D9:Q924E0:Q924E1:Q924E2:Q924E3:Q924E4:AAN11299:AAP12647:AAH62429:AAR89523
p53                                              not opted              49      0.676   SVM        PE53_ARATH:GAG_BIV06:GAG_BIV27:P53_BARBU:P53_CANFA:P53_CRIGR:P53_HORSE:P53_HUMAN:P53_ICTPU:P53_MACFA:P53_MACMU:P53_MOUSE:P53_ORYLA:P53_PIG:P53_PLAFE:P53_RAT:P53_TETMU:P53_TUPGB:P53_XIPHE:P53_XIPMA:Q761V2:Q28299:Q29446:Q29475:Q8SPZ3:Q8WNX1:Q6PVI0:Q94MR6:O35873:P70656:P89002:P89003:P89004:P90332:Q64447:Q80WD8:Q920Y0:O96302:Q7T732:Q8JTH7:AAD44340:AAA37086:AAN64027:AAN64028
Chk2                                             not opted              77      0.920   SVM        CHK2_CAEEL:CHK2_HUMAN:CHK2_MOUSE:Q9HCQ8:BAC32138
Brca1                                            not opted             113      1.151   SVM        BRC1_CANFA:BRC1_HUMAN:BRC1_MOUSE:BRC1_PANTR:BRC1_RAT:Q92897:O46484:O46485:O46486:O46488:O46489:O46490:Q6JC70:Q7YQT0:Q7YQT1:Q7YQT2:Q7YQT3:Q7YQT4:Q7YQT5:Q7YQT6:Q7YQT7:Q7YQT8:Q7YQT9:Q7YQU0:Q7YQU1:Q7YQU2:Q7YQU3:Q866F5:Q866F6:Q866F7:Q866F8:Q866Z0:Q8HXN1:Q8HXN2:Q8HXN3:Q8HXN4:Q8HXN5:Q8HXN6:Q8HYE8:Q8HZS1:Q8HZS2:Q8HZS3:Q8HZS4:Q8HZS5:Q8HZS6:Q8HZS7:Q8HZS8:Q8HZS9:Q8HZT0:Q8HZT1:Q9TT62:Q9TT63:Q9TT64:Q9TT65:Q9TT66:Q9TT67:Q9TT68:Q9TT69:Q9TU33:Q9BDT1:Q9BDT2:Q9BDT3:Q9BDT4:Q9BDT5:Q9BDT6:Q9BDT7:Q9BDT8:Q9BDT9:Q9BDU0:Q9BDU1:Q9BDU2:Q9BDU3:Q9BDU4:Q9BDU5:Q9BDU6:Q9BDU7:Q9BDU8:Q9BDU9:Q9BDV0:Q9BDV1:Q9BDV2:Q9BDV3:Q9BDV4:Q9BDV5:Q9BDV6:Q9BDV7:Q9BDV8:Q9BDV9:Q9BDW0:Q9BDW1:Q9BDW2:Q9BDW3:Q95N69:Q95N70:Q95N71:Q8SQF6:Q8SQF7:Q8SQF8:Q8SQF9:Q8SQG0:Q8SQG1:Q8SQG2:Q8SQG3:Q8SQG4:Q8SQG5:Q8SQG6:Q8WMT3:Q8WMT4:Q8WMT5:Q8WMT6:Q8WMT7:Q8WMT8:Q8RXD4:Q8CGX4:Q8CGX5:Q8CGX6:Q8CGX9:Q8CGY0:Q8CGY1:Q8CGY2:Q8CGY3:Q8CGY5:Q9Z1D2:Q9JKL6:Q99MX3:Q99MX4:Q924D9:Q924E0:Q924E1:Q924E2:Q924E3:Q924E4:AAN11299:AAP12647:AAH62429:AAR89523
ATM                                              not opted             141      1.173   SVM        ATM_HUMAN:ATM_MOUSE:Q8TDS0:Q8TDS1:Q8TDS2:Q9M4D7:CAE53956:AAR89513
Brca1                                            not opted             144      0.076   SVM        BRC1_CANFA:BRC1_HUMAN:BRC1_MOUSE:BRC1_PANTR:BRC1_RAT:Q92897:O46484:O46485:O46486:O46488:O46489:O46490:Q6JC70:Q7YQT0:Q7YQT1:Q7YQT2:Q7YQT3:Q7YQT4:Q7YQT5:Q7YQT6:Q7YQT7:Q7YQT8:Q7YQT9:Q7YQU0:Q7YQU1:Q7YQU2:Q7YQU3:Q866F5:Q866F6:Q866F7:Q866F8:Q866Z0:Q8HXN1:Q8HXN2:Q8HXN3:Q8HXN4:Q8HXN5:Q8HXN6:Q8HYE8:Q8HZS1:Q8HZS2:Q8HZS3:Q8HZS4:Q8HZS5:Q8HZS6:Q8HZS7:Q8HZS8:Q8HZS9:Q8HZT0:Q8HZT1:Q9TT62:Q9TT63:Q9TT64:Q9TT65:Q9TT66:Q9TT67:Q9TT68:Q9TT69:Q9TU33:Q9BDT1:Q9BDT2:Q9BDT3:Q9BDT4:Q9BDT5:Q9BDT6:Q9BDT7:Q9BDT8:Q9BDT9:Q9BDU0:Q9BDU1:Q9BDU2:Q9BDU3:Q9BDU4:Q9BDU5:Q9BDU6:Q9BDU7:Q9BDU8:Q9BDU9:Q9BDV0:Q9BDV1:Q9BDV2:Q9BDV3:Q9BDV4:Q9BDV5:Q9BDV6:Q9BDV7:Q9BDV8:Q9BDV9:Q9BDW0:Q9BDW1:Q9BDW2:Q9BDW3:Q95N69:Q95N70:Q95N71:Q8SQF6:Q8SQF7:Q8SQF8:Q8SQF9:Q8SQG0:Q8SQG1:Q8SQG2:Q8SQG3:Q8SQG4:Q8SQG5:Q8SQG6:Q8WMT3:Q8WMT4:Q8WMT5:Q8WMT6:Q8WMT7:Q8WMT8:Q8RXD4:Q8CGX4:Q8CGX5:Q8CGX6:Q8CGX9:Q8CGY0:Q8CGY1:Q8CGY2:Q8CGY3:Q8CGY5:Q9Z1D2:Q9JKL6:Q99MX3:Q99MX4:Q924D9:Q924E0:Q924E1:Q924E2:Q924E3:Q924E4:AAN11299:AAP12647:AAH62429:AAR89523
Brca1                                            not opted             157      1.007   SVM        BRC1_CANFA:BRC1_HUMAN:BRC1_MOUSE:BRC1_PANTR:BRC1_RAT:Q92897:O46484:O46485:O46486:O46488:O46489:O46490:Q6JC70:Q7YQT0:Q7YQT1:Q7YQT2:Q7YQT3:Q7YQT4:Q7YQT5:Q7YQT6:Q7YQT7:Q7YQT8:Q7YQT9:Q7YQU0:Q7YQU1:Q7YQU2:Q7YQU3:Q866F5:Q866F6:Q866F7:Q866F8:Q866Z0:Q8HXN1:Q8HXN2:Q8HXN3:Q8HXN4:Q8HXN5:Q8HXN6:Q8HYE8:Q8HZS1:Q8HZS2:Q8HZS3:Q8HZS4:Q8HZS5:Q8HZS6:Q8HZS7:Q8HZS8:Q8HZS9:Q8HZT0:Q8HZT1:Q9TT62:Q9TT63:Q9TT64:Q9TT65:Q9TT66:Q9TT67:Q9TT68:Q9TT69:Q9TU33:Q9BDT1:Q9BDT2:Q9BDT3:Q9BDT4:Q9BDT5:Q9BDT6:Q9BDT7:Q9BDT8:Q9BDT9:Q9BDU0:Q9BDU1:Q9BDU2:Q9BDU3:Q9BDU4:Q9BDU5:Q9BDU6:Q9BDU7:Q9BDU8:Q9BDU9:Q9BDV0:Q9BDV1:Q9BDV2:Q9BDV3:Q9BDV4:Q9BDV5:Q9BDV6:Q9BDV7:Q9BDV8:Q9BDV9:Q9BDW0:Q9BDW1:Q9BDW2:Q9BDW3:Q95N69:Q95N70:Q95N71:Q8SQF6:Q8SQF7:Q8SQF8:Q8SQF9:Q8SQG0:Q8SQG1:Q8SQG2:Q8SQG3:Q8SQG4:Q8SQG5:Q8SQG6:Q8WMT3:Q8WMT4:Q8WMT5:Q8WMT6:Q8WMT7:Q8WMT8:Q8RXD4:Q8CGX4:Q8CGX5:Q8CGX6:Q8CGX9:Q8CGY0:Q8CGY1:Q8CGY2:Q8CGY3:Q8CGY5:Q9Z1D2:Q9JKL6:Q99MX3:Q99MX4:Q924D9:Q924E0:Q924E1:Q924E2:Q924E3:Q924E4:AAN11299:AAP12647:AAH62429:AAR89523
ATM                                              not opted             164      1.173   projected  ATM_HUMAN:ATM_MOUSE:Q8TDS0:Q8TDS1:Q8TDS2:Q9M4D7:CAE53956:AAR89513

__________________________________________________________________________________________________________________________________________

ID: 16675957
escherichia coli acid resistance: pH-sensing, activation by chloride and <n>autoinhibition</n> in <n>GadB</n>. escherichia coli and other enterobacteria exploit the H+ -consuming reaction catalysed by glutamate <n>decarboxylase</n> to survive the stomach acidity before reaching the intestine. Here we show that chloride, extremely abundant in gastric secretions, is an allosteric activator producing a 10-fold increase in the <n>decarboxylase</n> activity at pH 5.6. Cooperativity and sensitivity to chloride were lost when the N-terminal 14 residues, involved in the formation of two triple-helix bundles, were deleted by mutagenesis. X-ray structures, obtained in the presence of the substrate analogue acetate, identified halide-binding sites at the base of each N-terminal helix, showed how halide binding is responsible for bundle stability and demonstrated that the interconversion between active and inactive forms of the enzyme is a stepwise process. We also discovered an entirely novel structure of the cofactor pyridoxal 5'-phosphate (aldamine) to be responsible for the reversibly inactivated enzyme. Our results link the entry of chloride ions, via the H+/Cl- exchange activities of <n>ClC-ec1</n>, to the trigger of the acid stress response in the cell when the intracellular proton concentration has not yet reached fatal values.


The following protein names could be found by NLProt:

NAME                                             ORGANISM            TXT-POS    SCORE   METHOD     DB-ID(S)
autoinhibition                                   not opted              11      0.366   SVM        no ID found
GadB                                             not opted              13      1.023   SVM        DCEB_ECOLI:DCE_LACLA:DCE_LACLC:DCEB_LISIN:DCEB_LISMO:Q49854:Q73S19
decarboxylase                                    not opted              27      0.440   SVM        Q6M3U1:Q76KY1:Q7WT28:Q9F8T6
decarboxylase                                    not opted              60      1.061   SVM        Q6M3U1:Q76KY1:Q7WT28:Q9F8T6
ClC-ec1                                          not opted             183      0.460   SVM        no ID found

__________________________________________________________________________________________________________________________________________

ID: 16631752
A kinase independent function for <n>Tec kinase ITK</n> in regulating antigen receptor induced serum response factor activation. The <n>Tec</n> family kinases are critical downstream regulators of antigen receptor signals in lymphocytes. As kinases, they act on critical substrates to regulate signals such as calcium increase leading to activation of transcription factors such as <n>NFAT</n>, <n>NFkappaB</n> and <n>SRF</n>. We now show here that <n>ITK</n>, a member of the <n>Tec</n> family of tyrosine kinases, has a kinase independent function. Mutants of <n>ITK</n> that lack kinase activity or a kinase domain can rescue cells lacking <n>Tec</n> family kinases for antigen receptor induced <n>SRF</n> activation, but not for <n>NFAT</n>, <n>AP-1</n> or <n>NFkappaB</n> activation. Furthermore, expression of these mutants in WT cells enhanced <n>SRF</n> activation. This kinase independent function required the <n>SH2</n> domain since a mutant lacking both the kinase and <n>SH2</n> domains was much less effective at rescuing <n>SRF</n> activation. This kinase-deleted mutant could partially rescue <n>ERK</n> activation, and interact with multiple tyrosine phosphorylated proteins during antigen receptor signaling, suggesting that <n>ITK</n> uses a scaffolding function that regulates signals leading to specific regulation of <n>SRF</n> activation.


The following protein names could be found by NLProt:

NAME                                             ORGANISM            TXT-POS    SCORE   METHOD     DB-ID(S)
Tec kinase ITK in                                not opted               6      0.518   SVM        no ID found
Tec                                              not opted              20      1.145   SVM        TEC_BPP1:TEC_HUMAN:TEC_MOUSE
NFAT                                             not opted              57      0.732   SVM        no ID found
NFkappaB                                         not opted              59      1.335   SVM        no ID found
SRF                                              not opted              61      1.129   SVM        SRF_CHICK:SRF_CHICK:SRF_HUMAN:SRF_HUMAN:SRF_XENLA
ITK                                              not opted              68      1.121   SVM        ITK_HUMAN:ITK_MOUSE:BAA33864
Tec                                              not opted              74      1.020   SVM        TEC_BPP1:TEC_HUMAN:TEC_MOUSE
ITK                                              not opted              88      0.890   SVM        ITK_HUMAN:ITK_MOUSE:BAA33864
Tec                                              not opted             101      0.541   SVM        TEC_BPP1:TEC_HUMAN:TEC_MOUSE
SRF                                              not opted             108      0.974   SVM        SRF_CHICK:SRF_CHICK:SRF_HUMAN:SRF_HUMAN:SRF_XENLA
NFAT                                             not opted             114      0.969   SVM        no ID found
AP-1                                             not opted             116      1.053   SVM        AP1_ARATH:FER_CAPAN:FRA_DROME:AP1_SINAL:AAQ57264
NFkappaB                                         not opted             118      1.275   SVM        no ID found
SRF                                              not opted             131      0.775   SVM        SRF_CHICK:SRF_CHICK:SRF_HUMAN:SRF_HUMAN:SRF_XENLA
SH2                                              not opted             140      0.930   SVM        GLG1_MAIZE
SH2                                              not opted             150      0.412   SVM        GLG1_MAIZE
SRF                                              not opted             158      0.456   SVM        SRF_CHICK:SRF_CHICK:SRF_HUMAN:SRF_HUMAN:SRF_XENLA
ERK                                              not opted             167      0.431   SVM        EPB2_HUMAN:EPB2_HUMAN
ITK                                              not opted             184      0.965   SVM        ITK_HUMAN:ITK_MOUSE:BAA33864
SRF                                              not opted             197      1.217   SVM        SRF_CHICK:SRF_CHICK:SRF_HUMAN:SRF_HUMAN:SRF_XENLA

__________________________________________________________________________________________________________________________________________

ID: 16440002
RNA editing and alternative splicing: the importance of co-transcriptional coordination. The carboxy-terminal domain (CTD) of the large subunit of <n>RNA polymerase II</n> (<n>pol</n> II) is essential for several co-transcriptional pre-messenger RNA processing events, including capping, 3'-end processing and splicing. We investigated the role of the CTD of RNA <n>pol</n> II in the coordination of A to I editing and splicing of the <n>ADAR2</n> (ADAR: adenosine deaminases that act on RNA) pre-mRNA. The auto-editing of Adar2 intron 4 by the <n>ADAR2 adenosine deaminase</n> is tightly coupled to splicing, as the modification of the dinucleotide AA to AI creates a new 3' splice site. Unlike other introns, the CTD is not required for efficient splicing of intron 4 at either the normal 3' splice site or the alternative site created by editing. However, the CTD is required for efficient co-transcriptional auto-editing of <n>ADAR2</n> intron 4. Our results implicate the CTD in site-selective RNA editing by <n>ADAR2</n> and in coordination of editing with alternative splicing.


The following protein names could be found by NLProt:

NAME                                             ORGANISM            TXT-POS    SCORE   METHOD     DB-ID(S)
RNA polymerase II                                not opted              24      0.156   SVM        Q6QM23:Q6QN96:Q6RKL5:Q96VS5:Q96VS6:Q96VS7:Q96VS8:Q27095:Q9NFS8:Q6ZYU3:Q6ZYU4:Q6ZYU5:Q6ZYU6:Q6ZYU8:Q6ZYU9:Q6ZYV0:Q6ZYV1:Q6ZYV2:Q6ZYV4:Q6ZYV7:Q6ZYV9:Q6ZYW1:Q6ZYW3:Q6ZYW4:Q6ZZ53:Q6ZZ54:Q6ZZ55:Q6ZZ56:Q6ZZ57:Q6ZZ59:Q6ZZ61:Q6ZZ62:Q6ZZ63:Q6ZZ64:Q6ZZ65:Q6ZZ66:Q6ZZ67:Q6ZZ68:Q6ZZ69:Q6ZZ70:Q6ZZ71:Q6ZZ72:Q6ZZ74:Q6ZZ75:Q6ZZ76:Q6ZZ77:Q6ZZ78:Q6ZZ79:Q6ZZ80:Q70LP7:Q70LP8:Q70LP9:Q70LQ0:Q70LQ1:Q70LQ2:Q70LQ5:Q70LQ6:Q70LQ7:Q70LQ8:Q70LQ9:Q70LR0:Q9XFM7:Q9XFN0:Q9XFN3:Q9XFW0:Q9XFY9:Q9XFZ7:Q9XFZ8:Q9XG24:Q9XG45:Q9XG58:Q9XG60:Q9XG61:Q9XG62:Q9XG66:Q9XG78:Q9XG79:Q9XG84:Q9XG87:Q9XG88:Q9XG92:Q9XG93:Q9XG95:Q9XG96:Q9XGA2:Q9XGA3:Q9XGB8:Q9XGC5:Q9FE13:Q9FE14:Q9FE15:Q9FS80:Q9FS91:Q9FS93:Q9FS94:Q9FS95:Q9FS97:Q9FS98:Q9FS99:Q9FSA0:Q9FSA2:Q9FSA5:Q9FSA8:Q9FSA9:Q9FSB0:Q9FSB1:Q9FSB2:Q9FSB3:Q6E2S6:Q6E2S7:Q6E2S8:Q6E2S9:Q6E2T0:Q6E2T1:Q6E2T2:Q6E2T3:Q6E2T4:Q6E2T5:Q6E2T6:Q6E2T7:Q6E2T8:Q6E2T9:Q6E2U0:Q6E2U1:Q6E2U2:Q6E2U3:Q6E2U4:Q6E2U5:Q6E2U6:Q6E2U7:Q6E2U8:Q6E2U9:Q6E2V0:Q6E2V1:Q6E2V2:Q6E2V3:Q6E2V4:Q6E2V5:Q6E2V6:Q6E2V7:Q6E2V8:AAR85529:CAD92460:CAD92461:CAD92463:CAD92464:CAD92465:CAD92466:CAD92660:CAD92661:CAD92662:CAD92663:CAD92664:CAD92665
pol                                              not opted              28      0.952   SVM        Q6QM23:Q6QN96:Q6RKL5:Q96VS5:Q96VS6:Q96VS7:Q96VS8:Q27095:Q9NFS8:Q6ZYU3:Q6ZYU4:Q6ZYU5:Q6ZYU6:Q6ZYU8:Q6ZYU9:Q6ZYV0:Q6ZYV1:Q6ZYV2:Q6ZYV4:Q6ZYV7:Q6ZYV9:Q6ZYW1:Q6ZYW3:Q6ZYW4:Q6ZZ53:Q6ZZ54:Q6ZZ55:Q6ZZ56:Q6ZZ57:Q6ZZ59:Q6ZZ61:Q6ZZ62:Q6ZZ63:Q6ZZ64:Q6ZZ65:Q6ZZ66:Q6ZZ67:Q6ZZ68:Q6ZZ69:Q6ZZ70:Q6ZZ71:Q6ZZ72:Q6ZZ74:Q6ZZ75:Q6ZZ76:Q6ZZ77:Q6ZZ78:Q6ZZ79:Q6ZZ80:Q70LP7:Q70LP8:Q70LP9:Q70LQ0:Q70LQ1:Q70LQ2:Q70LQ5:Q70LQ6:Q70LQ7:Q70LQ8:Q70LQ9:Q70LR0:Q9XFM7:Q9XFN0:Q9XFN3:Q9XFW0:Q9XFY9:Q9XFZ7:Q9XFZ8:Q9XG24:Q9XG45:Q9XG58:Q9XG60:Q9XG61:Q9XG62:Q9XG66:Q9XG78:Q9XG79:Q9XG84:Q9XG87:Q9XG88:Q9XG92:Q9XG93:Q9XG95:Q9XG96:Q9XGA2:Q9XGA3:Q9XGB8:Q9XGC5:Q9FE13:Q9FE14:Q9FE15:Q9FS80:Q9FS91:Q9FS93:Q9FS94:Q9FS95:Q9FS97:Q9FS98:Q9FS99:Q9FSA0:Q9FSA2:Q9FSA5:Q9FSA8:Q9FSA9:Q9FSB0:Q9FSB1:Q9FSB2:Q9FSB3:Q6E2S6:Q6E2S7:Q6E2S8:Q6E2S9:Q6E2T0:Q6E2T1:Q6E2T2:Q6E2T3:Q6E2T4:Q6E2T5:Q6E2T6:Q6E2T7:Q6E2T8:Q6E2T9:Q6E2U0:Q6E2U1:Q6E2U2:Q6E2U3:Q6E2U4:Q6E2U5:Q6E2U6:Q6E2U7:Q6E2U8:Q6E2U9:Q6E2V0:Q6E2V1:Q6E2V2:Q6E2V3:Q6E2V4:Q6E2V5:Q6E2V6:Q6E2V7:Q6E2V8:AAR85529:CAD92460:CAD92461:CAD92463:CAD92464:CAD92465:CAD92466:CAD92660:CAD92661:CAD92662:CAD92663:CAD92664:CAD92665
pol                                              not opted              58      0.018   SVM        Q6QM23:Q6QN96:Q6RKL5:Q96VS5:Q96VS6:Q96VS7:Q96VS8:Q27095:Q9NFS8:Q6ZYU3:Q6ZYU4:Q6ZYU5:Q6ZYU6:Q6ZYU8:Q6ZYU9:Q6ZYV0:Q6ZYV1:Q6ZYV2:Q6ZYV4:Q6ZYV7:Q6ZYV9:Q6ZYW1:Q6ZYW3:Q6ZYW4:Q6ZZ53:Q6ZZ54:Q6ZZ55:Q6ZZ56:Q6ZZ57:Q6ZZ59:Q6ZZ61:Q6ZZ62:Q6ZZ63:Q6ZZ64:Q6ZZ65:Q6ZZ66:Q6ZZ67:Q6ZZ68:Q6ZZ69:Q6ZZ70:Q6ZZ71:Q6ZZ72:Q6ZZ74:Q6ZZ75:Q6ZZ76:Q6ZZ77:Q6ZZ78:Q6ZZ79:Q6ZZ80:Q70LP7:Q70LP8:Q70LP9:Q70LQ0:Q70LQ1:Q70LQ2:Q70LQ5:Q70LQ6:Q70LQ7:Q70LQ8:Q70LQ9:Q70LR0:Q9XFM7:Q9XFN0:Q9XFN3:Q9XFW0:Q9XFY9:Q9XFZ7:Q9XFZ8:Q9XG24:Q9XG45:Q9XG58:Q9XG60:Q9XG61:Q9XG62:Q9XG66:Q9XG78:Q9XG79:Q9XG84:Q9XG87:Q9XG88:Q9XG92:Q9XG93:Q9XG95:Q9XG96:Q9XGA2:Q9XGA3:Q9XGB8:Q9XGC5:Q9FE13:Q9FE14:Q9FE15:Q9FS80:Q9FS91:Q9FS93:Q9FS94:Q9FS95:Q9FS97:Q9FS98:Q9FS99:Q9FSA0:Q9FSA2:Q9FSA5:Q9FSA8:Q9FSA9:Q9FSB0:Q9FSB1:Q9FSB2:Q9FSB3:Q6E2S6:Q6E2S7:Q6E2S8:Q6E2S9:Q6E2T0:Q6E2T1:Q6E2T2:Q6E2T3:Q6E2T4:Q6E2T5:Q6E2T6:Q6E2T7:Q6E2T8:Q6E2T9:Q6E2U0:Q6E2U1:Q6E2U2:Q6E2U3:Q6E2U4:Q6E2U5:Q6E2U6:Q6E2U7:Q6E2U8:Q6E2U9:Q6E2V0:Q6E2V1:Q6E2V2:Q6E2V3:Q6E2V4:Q6E2V5:Q6E2V6:Q6E2V7:Q6E2V8:AAR85529:CAD92460:CAD92461:CAD92463:CAD92464:CAD92465:CAD92466:CAD92660:CAD92661:CAD92662:CAD92663:CAD92664:CAD92665
ADAR2                                            not opted              72      1.299   SVM        no ID found
ADAR2 adenosine deaminase                        not opted              93      0.413   SVM        no ID found
ADAR2                                            not opted             159      0.437   SVM        no ID found
ADAR2                                            not opted             173      0.790   SVM        no ID found

__________________________________________________________________________________________________________________________________________

ID: 16362040
A subcomplex of <n>RNA polymerase III</n> subunits involved in transcription termination and reinitiation. While initiation of transcription by <n>RNA polymerase III</n> (<n>Pol</n> III) has been thoroughly investigated, molecular mechanisms driving transcription termination remain poorly understood. Here we describe how the characterization of the in vitro transcriptional properties of a <n>Pol</n> III variant (<n>Pol</n> IIIdelta), lacking the <n>C11</n>, <n>C37</n>, and <n>C53</n> subunits, revealed crucial information about the mechanisms of <n>Pol</n> III termination and reinitiation. The specific requirement for the <n>C37-C53</n> complex in terminator recognition was determined. This complex was demonstrated to slow down elongation by the enzyme, adding to the evidence implicating the elongation rate as a critical determinant of correct terminator recognition. In addition, the presence of the <n>C37-C53</n> complex required the simultaneous addition of <n>C11</n> to <n>Pol</n> IIIdelta for the enzyme to reinitiate after the first round of transcription, thus uncovering a role for polymerase subunits in the facilitated recycling process. Interestingly, we demonstrated that the role of <n>C11</n> in recycling was independent of its role in RNA cleavage. The data presented allowed us to propose a model of <n>Pol</n> III termination and its links to reinitiation.


The following protein names could be found by NLProt:

NAME                                             ORGANISM            TXT-POS    SCORE   METHOD     DB-ID(S)
RNA polymerase III                               not opted               4      0.080   projected  Q06358:Q6WCQ3:Q6LDS0:Q6LDS1:Q6ZYZ5:Q6ZYZ6:Q6ZYZ8:AAQ86835:AAA63781:AAA63782
RNA polymerase III                               not opted              20      0.080   SVM        Q06358:Q6WCQ3:Q6LDS0:Q6LDS1:Q6ZYZ5:Q6ZYZ6:Q6ZYZ8:AAQ86835:AAA63781:AAA63782
Pol                                              not opted              24      0.926   SVM        Q06358:Q6WCQ3:Q6LDS0:Q6LDS1:Q6ZYZ5:Q6ZYZ6:Q6ZYZ8:AAQ86835:AAA63781:AAA63782
Pol                                              not opted              55      0.065   SVM        Q06358:Q6WCQ3:Q6LDS0:Q6LDS1:Q6ZYZ5:Q6ZYZ6:Q6ZYZ8:AAQ86835:AAA63781:AAA63782
Pol                                              not opted              59      0.691   SVM        Q06358:Q6WCQ3:Q6LDS0:Q6LDS1:Q6ZYZ5:Q6ZYZ6:Q6ZYZ8:AAQ86835:AAA63781:AAA63782
C11                                              not opted              65      1.264   SVM        GRAB_HUMAN
C37                                              not opted              67      0.822   SVM        no ID found
C53                                              not opted              70      0.988   SVM        RPC4_YEAST
Pol                                              not opted              80      0.752   SVM        Q06358:Q6WCQ3:Q6LDS0:Q6LDS1:Q6ZYZ5:Q6ZYZ6:Q6ZYZ8:AAQ86835:AAA63781:AAA63782
C37-C53                                          not opted              91      0.147   projected  no ID found
C37-C53                                          not opted             135      0.147   SVM        no ID found
C11                                              not opted             142      1.063   SVM        GRAB_HUMAN
Pol                                              not opted             144      0.381   SVM        Q06358:Q6WCQ3:Q6LDS0:Q6LDS1:Q6ZYZ5:Q6ZYZ6:Q6ZYZ8:AAQ86835:AAA63781:AAA63782
C11                                              not opted             179      1.192   SVM        GRAB_HUMAN
Pol                                              not opted             201      0.743   SVM        Q06358:Q6WCQ3:Q6LDS0:Q6LDS1:Q6ZYZ5:Q6ZYZ6:Q6ZYZ8:AAQ86835:AAA63781:AAA63782

__________________________________________________________________________________________________________________________________________

ID: 16362043
Structure of the two most C-terminal RNA recognition motifs of <n>PTB</n> using segmental isotope labeling. The <n>polypyrimidine tract binding protein</n> (<n>PTB</n>) is a 58 kDa protein involved in many aspects of RNA metabolism. In this study, we focused our attention on the structure of the two C-terminal RNA recognition motifs (<n>RRM3</n> and <n>RRM4</n>) of <n>PTB</n>. In a previous study, it was found that the two <n>RRMs</n> are independent in the free state. We recently determined the structure of the same fragment in complex with RNA and found that the two <n>RRMs</n> interact extensively. This difference made us re-evaluate in detail the free protein structure and in particular the interdomain interface. We used a combination of NMR spectroscopy and segmental isotopic labeling to unambiguously study and characterize the interdomain interactions. An improved segmental isotopic labeling protocol was used, enabling us to unambiguously identify 130 interdomain NOEs between the two <n>RRMs</n> and to calculate a very precise structure. The structure reveals a large interdomain interface, resulting in a very unusual positioning of the two RRM domains relative to one another.


The following protein names could be found by NLProt:

NAME                                             ORGANISM            TXT-POS    SCORE   METHOD     DB-ID(S)
PTB                                              not opted              11      0.963   SVM        PTB_HUMAN:PTB_MOUSE:PTB_PIG:PTB_RAT:Q8IMF8:Q8WN55:Q6V8V3:AAQ54492
polypyrimidine tract binding protein             not opted              18      1.010   SVM        PTB_HUMAN:PTB_MOUSE:PTB_PIG:PTB_RAT:Q8IMF8:Q8WN55:Q6V8V3:AAQ54492
PTB                                              not opted              23      1.385   SVM        PTB_HUMAN:PTB_MOUSE:PTB_PIG:PTB_RAT:Q8IMF8:Q8WN55:Q6V8V3:AAQ54492
RRM3                                             not opted              57      0.818   inherited  no ID found
RRM4                                             not opted              59      0.818   SVM        no ID found
PTB                                              not opted              62      1.355   SVM        PTB_HUMAN:PTB_MOUSE:PTB_PIG:PTB_RAT:Q8IMF8:Q8WN55:Q6V8V3:AAQ54492
RRMs                                             not opted              75      0.695   SVM        no ID found
RRMs                                             not opted             101      0.328   SVM        no ID found
RRMs                                             not opted             163      0.755   SVM        no ID found

__________________________________________________________________________________________________________________________________________

ID: 16808918
A normalised scale for structural genomics target ranking: the OB-Score. Target selection and ranking is fundamental to structural genomics. We present a Z-score scale, the "OB-Score", to rank potential targets by their predicted propensity to produce diffraction-quality crystals. The OB-Score is derived from a matrix of predicted isoelectric point and hydrophobicity values for nonredundant PDB entries solved to or=3.0 A against a background of <n>UniRef50</n>. A highly significant difference was found between the OB-Scores for <n>TargetDB</n> test <n>datasets</n>. A wide range of OB-Scores was observed across 241 proteomes and within 7868 <n>PfamA</n> families; 73.4% of <n>PfamA</n> families contain >or=1 member with a high OB-Score, presenting favourable candidates for structural studies.


The following protein names could be found by NLProt:

NAME                                             ORGANISM            TXT-POS    SCORE   METHOD     DB-ID(S)
UniRef50                                         not opted              71      0.828   SVM        no ID found
TargetDB                                         not opted              83      0.310   SVM        no ID found
datasets                                         not opted              85      0.244   SVM        no ID found
PfamA                                            not opted             100      0.351   projected  no ID found
PfamA                                            not opted             105      0.351   SVM        no ID found

__________________________________________________________________________________________________________________________________________

ID: 16415790
Maintenance of plastid RNA editing activities independently of their target sites. RNA editing in plant organelles is mediated by site-specific, nuclear-encoded factors. Previous data suggested that the maintenance of these factors depends on the presence of their rapidly evolving cognate sites. The surprising ability of allotetraploid nicotiana tabacum (tobacco) to edit a foreign site in the chloroplast <n>ndhA</n> messenger RNA was thought to be inherited from its diploid male ancestor, nicotiana tomentosiformis. Here, we show that the same <n>ndhA</n> editing activity is also present in nicotiana sylvestris, which is the female diploid progenitor of tobacco and which lacks the <n>ndhA</n> site. Hence, heterologous editing is not simply a result of tobacco's allopolyploid genome organization. Analyses of other editing sites after sexual or somatic transfer between land plants showed that heterologous editing occurs at a surprisingly high frequency. This suggests that the corresponding editing activities are conserved despite the absence of their target sites, potentially because they serve other functions in the plant cell.


The following protein names could be found by NLProt:

NAME                                             ORGANISM            TXT-POS    SCORE   METHOD     DB-ID(S)
ndhA                                             not opted              63      0.329   SVM        NU1C_ARATH:NU1C_ANASP:NU1C_LOTJA:NU1C_MAIZE:NU1C_MARPO:NU1C_MESVI:NU1C_OENHO:NU1C_ORYSA:NUOH_RHOCA:NU1C_SPIOL:NU1C_SYNY3:NU1C_TOBAC:NU1C_WHEAT:Q59127:BAC85093:CAD45161
ndhA                                             not opted              86      0.587   SVM        NU1C_ARATH:NU1C_ANASP:NU1C_LOTJA:NU1C_MAIZE:NU1C_MARPO:NU1C_MESVI:NU1C_OENHO:NU1C_ORYSA:NUOH_RHOCA:NU1C_SPIOL:NU1C_SYNY3:NU1C_TOBAC:NU1C_WHEAT:Q59127:BAC85093:CAD45161
ndhA                                             not opted             107      0.913   SVM        NU1C_ARATH:NU1C_ANASP:NU1C_LOTJA:NU1C_MAIZE:NU1C_MARPO:NU1C_MESVI:NU1C_OENHO:NU1C_ORYSA:NUOH_RHOCA:NU1C_SPIOL:NU1C_SYNY3:NU1C_TOBAC:NU1C_WHEAT:Q59127:BAC85093:CAD45161

__________________________________________________________________________________________________________________________________________

ID: 16331271
leukemia with distinct phenotypes in transgenic mice expressing <n>PML/RAR alpha</n>, <n>PLZF/RAR alpha</n> or <n>NPM/RAR alpha</n>. Recurrent chromosomal translocations involving the <n>RAR alpha</n> locus on chromosome 17 are the hallmark of acute promyelocytic leukemia (APL). The <n>RAR alpha</n> gene fuses to variable partners (PML, <n>PLZF</n>, <n>NPM</n>, <n>NuMA</n> and <n>STAT5B</n>: X genes) leading to the expression of APL-specific fusion proteins with identical <n>RAR alpha</n> moieties. To analyse whether the variable X moiety could affect the activity of the fusion protein in vivo, we generated and characterized, on a comparative basis, <n>NPM/RAR</n> alpha transgenic mice (TM) in which the fusion gene is expressed under the control of a human <n>Cathepsin G</n> (<n>hCG</n>) <n>minigene</n>. We compared the features of the leukemia observed in these TM with those in <n>hCG-PML/RAR alpha</n> and <n>hCG-PLZF/RAR</n> alpha TM. In all three transgenic models, leukemia developed after a variably long latency, with variable penetrance. However, the three leukemias displayed distinct cytomorphological features. <n>hCG-NPM/RAR</n> alpha leukemic cells resembled <n>monoblasts</n>. This phenotype contrasts with what was observed in the <n>hCG-PML/RAR</n> alpha TM model in which the leukemic phase was characterized by the proliferation of promyelocytic blasts. Similarly, <n>hCG-PLZF/RAR</n> alpha TM displayed a different phenotype where terminally differentiated myeloid cells predominated. Importantly, the <n>NPM/RAR alpha oncoprotein</n> was found to localize in the nucleolus, unlike <n>PML/RAR alpha</n> and <n>PLZF/RAR alpha</n>, thus possibly interfering with the normal function of <n>NPM</n>. Similarly to what was observed in human APL patients, we found that <n>NPM/RAR alpha</n> and <n>PML/RAR alpha</n>, but not <n>PLZF/RAR</n> alpha leukemia, was responsive to all-trans retinoic acid (ATRA) or As2O3 treatments. Taken together, our results underscore the critical relevance of the X moiety in dictating the biology of the disease and the activity of the APL fusion oncoprotein.


The following protein names could be found by NLProt:

NAME                                             ORGANISM            TXT-POS    SCORE   METHOD     DB-ID(S)
PML/RAR alpha                                    not opted               9      1.136   SVM        Q96S41
PLZF/RAR alpha                                   not opted              12      0.218   SVM        no ID found
NPM/RAR alpha                                    not opted              15      0.391   SVM        no ID found
RAR alpha                                        not opted              23      1.132   SVM        RRA_CHICK:RRA_FUGRU:RRA_HUMAN:RRA_MOUSE:RRA_NOTVI:RRA_XENLA:BAD05049
RAR alpha                                        not opted              41      1.316   SVM        RRA_CHICK:RRA_FUGRU:RRA_HUMAN:RRA_MOUSE:RRA_NOTVI:RRA_XENLA:BAD05049
PLZF                                             not opted              51      1.032   SVM        Z145_HUMAN:AAD03619:AAC32847:AAC32848:AAC32849
NPM                                              not opted              53      1.062   SVM        NPM_CHICK:NPM_HUMAN:NPM_MOUSE:NPM_RAT:NPM_XENLA
NuMA                                             not opted              55      0.806   SVM        no ID found
STAT5B                                           not opted              57      1.271   SVM        ST5B_BOVIN:STAB_HUMAN:ST5B_HUMAN:ST5B_MOUSE:STAB_MOUSE:ST5B_PIG:ST5B_RAT:STAB_RAT:Q9JKM1:AAL05590:AAK97791:AAK97792:AAK97793
RAR alpha                                        not opted              72      0.361   SVM        RRA_CHICK:RRA_FUGRU:RRA_HUMAN:RRA_MOUSE:RRA_NOTVI:RRA_XENLA:BAD05049
NPM                                              not opted             104      1.228   projected  NPM_CHICK:NPM_HUMAN:NPM_MOUSE:NPM_RAT:NPM_XENLA
Cathepsin G                                      not opted             124      1.101   SVM        CATG_RAT:Q9TR44:Q9TRV7:Q95284
hCG                                              not opted             127      1.289   SVM        CATG_RAT:Q9TR44:Q9TRV7:Q95284
minigene                                         not opted             129      0.219   SVM        no ID found
hCG-PML/RAR alpha                                not opted             145      0.126   SVM        no ID found
hCG                                              not opted             148      1.289   projected  CATG_RAT:Q9TR44:Q9TRV7:Q95284
hCG                                              not opted             180      1.289   projected  CATG_RAT:Q9TR44:Q9TRV7:Q95284
monoblasts                                       not opted             185      0.029   SVM        no ID found
hCG                                              not opted             196      1.289   projected  CATG_RAT:Q9TR44:Q9TRV7:Q95284
hCG                                              not opted             216      1.289   projected  CATG_RAT:Q9TR44:Q9TRV7:Q95284
NPM/RAR alpha oncoprotein                        not opted             233      0.034   SVM        no ID found
PML/RAR alpha                                    not opted             245      1.046   SVM        Q96S41
PLZF/RAR alpha                                   not opted             248      0.539   SVM        no ID found
NPM                                              not opted             259      1.228   SVM        NPM_CHICK:NPM_HUMAN:NPM_MOUSE:NPM_RAT:NPM_XENLA
NPM/RAR alpha                                    not opted             274      0.463   SVM        no ID found
PML/RAR alpha                                    not opted             277      1.573   SVM        Q96S41
PLZF                                             not opted             282      1.032   projected  Z145_HUMAN:AAD03619:AAC32847:AAC32848:AAC32849

__________________________________________________________________________________________________________________________________________

ID: 16286472
Rad3-Cds1 mediates coupling of initiation of meiotic recombination with DNA replication. Mei4-dependent transcription as a potential target of meiotic checkpoint. Premeiotic S-phase and meiotic recombination are known to be strictly coupled in saccharomyces cerevisiae. However, the checkpoint pathway regulating this coupling has been largely unknown. In fission yeast, <n>Rad3</n> is known to play an essential role in coordination of DNA replication and cell division during both mitotic growth and meiosis. Here we have examined whether the <n>Rad3</n> pathway also regulates the coupling of DNA synthesis and recombination. Inhibition of premeiotic S-phase with hydroxyurea completely abrogates the progression of meiosis, including the formation of DNA double-strand breaks (DSBs). <n>DSB</n> formation is restored in <n>rad3</n> mutant even in the presence of hydroxyurea, although repair of DSBs does not take place or is significantly delayed, indicating that the subsequent recombination steps may be still inhibited. Examination of the roles of downstream checkpoint kinases reveals that <n>Cds1</n>, but not <n>Chk1</n> or <n>Mek1</n>, is required for suppression of <n>DSB</n> in the presence of hydroxyurea. Transcriptional induction of some <n>rec+</n> genes essential for <n>DSB</n> occurs at a normal timing and to a normal level in the absence of DNA synthesis in both the wild-type and cds1delta cells. On the other hand, the transcriptional induction of the <n>mei4+</n> transcription factor and <n>cdc25+</n> phosphatase, which is significantly suppressed by hydroxyurea in the wild-type cells, occurs almost to a normal level in cds1delta cells even in the presence of hydroxyurea. These results show that the Rad3-Cds1 checkpoint pathway coordinates initiation of meiotic recombination and meiotic cell divisions with premeiotic DNA synthesis. Because <n>mei4+</n> is known to be required for <n>DSB</n> formation and <n>cdc25+</n> is required for activation of meiotic cell divisions, we propose an intriguing possibility that the Rad3-Cds1 meiotic checkpoint pathway may target transcription of these factors.


The following protein names could be found by NLProt:

NAME                                             ORGANISM            TXT-POS    SCORE   METHOD     DB-ID(S)
Rad3                                             not opted              54      1.099   SVM        RAD3_SCHPO:RAD3_YEAST
Rad3                                             not opted              83      1.009   SVM        RAD3_SCHPO:RAD3_YEAST
DSB                                              not opted             119      0.523   SVM        no ID found
rad3                                             not opted             124      1.102   SVM        RAD3_SCHPO:RAD3_YEAST
Cds1                                             not opted             167      1.186   SVM        CDS1_ARATH:CHK2_CAEEL:CDS1_HUMAN:CDS1_HUMAN:CHK2_HUMAN:CDS1_MOUSE:CDS1_MOUSE:CDS1_RAT:CDS1_RAT:CDS1_SCHPO:CDS1_SOLTU:CDS1_YEAST:Q7WTT8
Chk1                                             not opted             171      0.951   SVM        CHK1_HUMAN:CHK1_MOUSE:CHK1_SCHPO:CHK1_YEAST
Mek1                                             not opted             173      1.281   SVM        MPK1_CRIGR:MPK1_CRIGR:MPK1_HUMAN:MPK1_HUMAN:MPK1_MOUSE:MPK1_MOUSE:MAPK_PETHY:MPK1_PANTR:MPK1_PANTR:MPK1_RABIT:MPK1_RABIT:MPK1_RAT:MPK1_RAT:MEK1_SCHPO:MPK1_SERCA:MPK1_SERCA:MPK1_XENLA:MEK1_YEAST:O04440
DSB                                              not opted             180      0.839   SVM        no ID found
rec+                                             not opted             191      0.434   SVM        ZDH2_HUMAN:ZDH2_HUMAN:BAC92698:BAC92699:BAC92700:BAC92701:BAC92702:BAC92703:BAC92704:BAC92705:BAC92706:BAC92707:BAC92708:BAC92709:BAC92710:AAR82804
DSB                                              not opted             195      0.467   SVM        no ID found
mei4+                                            not opted             230      0.979   SVM        MEI4_SCHPO:MEI4_YEAST
cdc25+                                           not opted             234      0.966   SVM        CC25_CANAL:MPIP_DROME:GNRP_HUMAN:CC25_SACKL:MPIP_SCHPO:CC25_YEAST:Q8WSQ5:Q9IAA8:AAQ16122
mei4+                                            not opted             287      0.666   SVM        MEI4_SCHPO:MEI4_YEAST
DSB                                              not opted             294      0.601   SVM        no ID found
cdc25+                                           not opted             297      1.303   SVM        CC25_CANAL:MPIP_DROME:GNRP_HUMAN:CC25_SACKL:MPIP_SCHPO:CC25_YEAST:Q8WSQ5:Q9IAA8:AAQ16122

__________________________________________________________________________________________________________________________________________

ID: 16282332
A splicing repressor domain in <n>polypyrimidine tract-binding protein</n>. <n>Polypyrimidine tract-binding protein</n> (<n>PTB</n>) is an <n>hnRNP</n> with four RRM type domains. It plays roles as a repressive alternative splicing regulator of multilple target genes, as well as being involved in pre-mRNA 3' end processing, mRNA localization, stability, and internal ribosome entry site-mediated translation. Here we have used a tethered function assay, in which a fusion protein of <n>PTB</n> and the bacteriophage ms2 coat protein is recruited to a splicing regulatory site by binding to an artificially inserted MS2 binding site. Deletion mutations of <n>PTB</n> in this system allowed us to identify <n>RRM2</n> and the following inter-RRM linker region as the minimal region of <n>PTB</n> that can act as splicing repressor domain when recruited to RNA. Splicing repression by the minimal repressor domain remained cell type-specific and dependent upon other defined regulatory elements in the <n>alpha-tropomyosin</n> test <n>minigene</n>. Our results highlight the fact that splicing repression by <n>PTB</n> can be uncoupled from the mode by which it binds to RNA.


The following protein names could be found by NLProt:

NAME                                             ORGANISM            TXT-POS    SCORE   METHOD     DB-ID(S)
polypyrimidine tract-binding protein             not opted               6      0.280   SVM        PTB_HUMAN:PTB_MOUSE:PTB_PIG:PTB_RAT:Q8IMF8:Q8WN55:Q6V8V3:AAQ54492
Polypyrimidine tract-binding protein             not opted              10      1.787   SVM        PTB_HUMAN:PTB_MOUSE:PTB_PIG:PTB_RAT:Q8IMF8:Q8WN55:Q6V8V3:AAQ54492
PTB                                              not opted              14      1.389   SVM        PTB_HUMAN:PTB_MOUSE:PTB_PIG:PTB_RAT:Q8IMF8:Q8WN55:Q6V8V3:AAQ54492
hnRNP                                            not opted              18      0.615   SVM        ROA1_SCHAM:Q7KA80
PTB                                              not opted              77      1.299   SVM        PTB_HUMAN:PTB_MOUSE:PTB_PIG:PTB_RAT:Q8IMF8:Q8WN55:Q6V8V3:AAQ54492
PTB                                              not opted             103      1.043   SVM        PTB_HUMAN:PTB_MOUSE:PTB_PIG:PTB_RAT:Q8IMF8:Q8WN55:Q6V8V3:AAQ54492
RRM2                                             not opted             111      1.060   SVM        RIR2_BRARE:RIR2_HUMAN:RIR2_MESAU:RIR2_MOUSE:CAE29274
PTB                                              not opted             123      0.890   SVM        PTB_HUMAN:PTB_MOUSE:PTB_PIG:PTB_RAT:Q8IMF8:Q8WN55:Q6V8V3:AAQ54492
alpha-tropomyosin                                not opted             155      0.460   SVM        TPM1_BRARE:TPM1_COTJA:TPM1_PIG:TPM1_RABIT:TPM1_RANTE:TPM1_XENLA:O15513:O73681:Q6W9Q1:Q6W9Q2:Q6W9Q3:Q6W9Q4:Q6W9Q5:Q6W9Q6:Q6W9Q7:Q6W9Q8:Q6W9Q9:Q6W9R0:Q6W9R1:Q6W9R2:Q6W9R3:Q6W9R4:Q6W9R5:Q6W9R6:Q6W9R7:Q6W9R8:Q6W9R9:Q6W9S0:Q6W9S1:Q6W9S2:Q6W9S3:Q6W9S4:Q6W9S5:Q6W9S6:Q6W9S7:Q6W9S8:Q6W9S9:Q6W9T0:Q6W9T1:Q6W9T2:Q6W9T3:Q6W9T4:Q6W9T5:Q6W9T6:Q6W9T7:Q6W9T8:Q6W9T9:Q6W9U0:Q6W9U1:Q6W9U2:Q6W9U3:Q6W9U4:Q6W9U5:Q6W9U6:Q9YH29:Q9YH30:Q9PST6:Q9DFQ5:Q90739:Q90740:Q91968:AAF78475:AAQ74076:AAQ74077:AAQ74078:AAQ74079:AAQ74080:AAQ74081:AAQ74082:AAQ74083:AAQ74084:AAQ74085:AAQ74086:AAQ74087:AAQ74088:AAQ74089:AAQ74090:AAQ74091:AAQ74092:AAQ74093:AAQ74094:AAQ74095:AAQ74096:AAQ74097:AAQ74098:AAQ74099:AAQ74100:AAQ74101:AAQ74102:AAQ74103:AAQ74104:AAQ74105:AAQ74106:AAQ74107:AAQ74108:AAQ74109:AAQ74110:AAQ74111:AAQ74112:AAQ74113:AAQ74114:AAQ74115:AAQ74116:AAQ74117:AAQ74118:AAQ74119:AAQ74120:AAQ74121
minigene                                         not opted             157      0.098   SVM        no ID found
PTB                                              not opted             168      0.990   SVM        PTB_HUMAN:PTB_MOUSE:PTB_PIG:PTB_RAT:Q8IMF8:Q8WN55:Q6V8V3:AAQ54492

__________________________________________________________________________________________________________________________________________

ID: 16737697
Silencing of hiv by hairpin-loop-structured DNA oligonucleotide. We describe inhibition of hiv replication by a partially double-stranded 54mer oligodeoxynucleotide, <n>ODN</n>, which consists of an antisense strand targeting the highly conserved polypurine tract, <n>PPT</n>, of hiv, and a second strand, compatible with triple-helix formation. Upon treatment of HIV-infected cells with <n>ODN</n> early after infection no viral nucleic acids, syncytia or <n>p24</n> viral antigen expression was observed. The <n>ODN-mediated</n> effect was highly sequence-specific. The <n>ODN</n> against <n>HIV-IIIB</n> was effective preferentially against its homologous <n>PPT</n> and less against the <n>PPT</n> of HIV-BaL differing in two of 24 nucleotides and vice versa. It may be interesting mechanistically as an antiviral drug.


The following protein names could be found by NLProt:

NAME                                             ORGANISM            TXT-POS    SCORE   METHOD     DB-ID(S)
ODN                                              not opted              22      0.007   SVM        no ID found
PPT                                              not opted              37      0.909   SVM        PPT_BOVIN:TKN1_BOVIN:PPT1_BOVIN:PPP5_HUMAN:PPT_HUMAN:TKN1_HUMAN:PPT1_HUMAN:PPP5_MOUSE:PPT1_MOUSE:PPT_MOUSE:TKN1_MESAU:TKN1_MOUSE:PPP5_RABIT:PPP5_RAT:PPT1_RAT:PPT_RAT:TKN1_RABIT:TKN1_RAT:PPT1_YEAST
ODN                                              not opted              58      0.076   SVM        no ID found
p24                                              not opted              69      0.647   SVM        PE24_ARATH:HEAD_BPAPS:VP24_BDV:CD9_HUMAN:CPBK_MOUSE:VP24_NPVAC:VP24_NPVOP:YP24_RTBVP:FCA1_TRYCR:Q6PVL2:Q94MU5:O10393:O10402:O10404:O10405:O10406:O55579:Q71AJ9:Q77RM0:Q80G14:Q80G15:Q8B9D3:Q8BEP1:Q9WAX3:Q9WQX8:Q9WQY4:Q9YRV6:Q9YRV9:Q9JGP3:Q9Q6P5:Q9E220:Q9E7S8:Q91GE1:Q91RC3:Q91RC4:Q91RC5:Q91RC6:Q8QRL1:Q8V6W2:O10729:O10730:O10731:O10732:O10733:O10734:O10735:O10736:O37392:O37393:O37394:O39133:O39134:O39135:O39136:O39137:O56906:O56907:O56908:O56909:O56910:O93038:O93039:O93040:O93041:O93042:Q77YC8:Q77YC9:Q77YD0:Q79031:Q7ZNK9:Q7ZNL0:Q7ZNL1:Q7ZNL2:Q7ZNL3:Q7ZNL4:Q7ZNL5:Q7ZNL6:Q7ZNL7:Q7ZNL8:Q7ZNL9:Q7ZNM0:Q7ZNM1:Q7ZNM2:Q7ZNM3:Q7ZNM4:Q7ZNM5:Q7ZNM6:Q7ZNM7:Q7ZNM8:Q7ZNM9:Q7ZNN0:Q7ZNN1:Q7ZNN2:Q7ZNN3:Q7ZNN4:Q7ZNN5:Q7ZNN6:Q7ZNN7:Q7ZNN8:Q7ZNN9:Q7ZNP0:Q7ZNP1:Q7ZNP2:Q7ZNP3:Q7ZNP4:Q7ZNP5:Q7ZNP6:Q7ZNP7:Q7ZNP8:Q7ZNP9:Q7ZNQ0:Q7ZNQ1:Q7ZNQ2:Q7ZNQ3:Q7ZNQ4:Q7ZNQ5:Q7ZNQ6:Q7ZNQ7:Q7ZNQ8:Q7ZNQ9:Q7ZNR0:Q7ZNR1:Q7ZNR2:Q7ZNR3:Q7ZNR4:Q7ZNR5:Q7ZNR6:Q7ZNR7:Q7ZNR8:Q7ZNR9:Q7ZNS0:Q7ZNS1:Q7ZNS2:Q7ZNS3:Q7ZNS4:Q7ZNS5:Q7ZNS6:Q7ZNS7:Q7ZNS8:Q7ZNS9:Q7ZNT0:Q7ZNT1:Q7ZNT2:Q7ZNT3:Q7ZNT4:Q7ZNT5:Q7ZNT6:Q7ZNT7:Q7ZNT8:Q7ZNT9:Q7ZNU0:Q7ZNU1:Q7ZNU2:Q7ZNU3:Q7ZNU4:Q7ZNU6:Q7ZNU7:Q7ZNU8:Q7ZNU9:Q7ZNV0:Q7ZNV1:Q7ZNV2:Q7ZNV3:Q7ZNV4:Q7ZNV5:Q7ZNV6:Q7ZNV7:Q7ZNV8:Q7ZNV9:Q7ZNW0:Q7ZNW1:Q7ZNW2:Q7ZNW3:Q7ZNW4:Q7ZNW5:Q7ZNW6:Q7ZNW7:Q82218:Q82223:Q9W862:Q9W8X2:Q9W9I0:Q9WKB9:Q9WLT0:Q9WLT1:Q9WLT2:Q9WLT3:Q9WLT4:Q9WLT5:Q9WLT6:Q9WLT7:Q9WLT8:Q9WLT9:Q9WLU0:Q9WLU1:Q9WLU2:Q9WLU3:Q9WLU4:Q9WLU5:Q9WLU6:Q9WLU7:Q9WLU8:Q9WLU9:Q9WLV0:Q9WLV1:Q9WLV2:Q9WLV3:Q9WLV4:Q9WLV5:Q9WLV6:Q9WLV7:Q9WLV8:Q9WLV9:Q9WLW0:Q9WLW1:Q9WLW2:Q9WM31:Q9WM32:Q9WM33:Q9WM34:Q9WM35:Q9WM36:Q9WM37:Q9WM38:Q9WM39:Q9WM40:Q9WM41:Q9WM42:Q9WM43:Q9WM44:Q9WM46:Q9WM47:Q9WM48:Q9WM49:Q9WM50:Q9WM51:Q9WM52:Q9WM53:Q9WM54:Q9WM55:Q9WM56:Q9WM57:Q9WM58:Q9WM59:Q9WM60:Q9WM62:Q9WM64:Q9WM65:Q9WM66:Q9WM67:Q9WM68:Q9WM69:Q9WM70:Q9WM71:Q9WM73:Q9WM74:Q9WM75:Q9WM76:Q9WM77:Q9WM78:Q9WM79:Q9WM80:Q9WM81:Q9WM83:Q9WM84:Q9WM86:Q9WM87:Q9YKG0:Q9YKG8:Q9YXV8:Q9YXV9:Q9YXW0:Q9YXW1:Q9YYV8:Q9YYW0:Q9YYX5:Q9YYX7:Q9YYY6:Q9YZ08:Q9YZ10:Q9YZ17:Q9IDN1:Q9IDN2:Q9IDN3:Q9IDN4:Q9IDN5:Q9IDN6:Q9IDN7:Q9IDN8:Q9IDN9:Q9IDP0:Q9IDP1:Q9IDP2:Q9IDP3:Q9IDP4:Q9IDP5:Q9IDP6:Q9IDP7:Q9IDP8:Q9IDP9:Q9IDQ0:Q9IDQ1:Q9IDQ2:Q9IDQ3:Q9IDQ4:Q9IDQ5:Q9IDQ6:Q9IDQ7:Q9IDQ8:Q9IDQ9:Q9IDR0:Q9IDR1:Q9IDR2:Q9IDR3:Q9IDR4:Q9IDR5:Q9IDR6:Q9IDR7:Q9IDR8:Q9IUK0:Q9IUK1:Q9IUK2:Q9IUK3:Q9IUK4:Q9IUK5:Q9IUK6:Q9IUK7:Q9IUK8:Q9IUK9:Q9IUL0:Q9IUL1:Q9IUL2:Q9IUL3:Q9IUL4:Q9IUL5:Q9IUL6:Q9IUL7:Q9IUL8:Q9IUL9:Q9IUM0:Q9IUM1:Q9IUM2:Q9IUM3:Q9IUM4:Q9IUM5:Q9IUM6:Q9IUM7:Q9IUM8:Q9IUM9:Q9IUN0:Q9IUN1:Q9IUN2:Q9IUN3:Q9IUN4:Q9IUN5:Q9IUN6:Q9IUN7:Q9IUN8:Q9IUN9:Q9IUP0:Q9IUP1:Q9IUP2:Q9IUP3:Q9IUP4:Q9IUP5:Q9IUP6:Q9IUP7:Q9IUP8:Q9IUP9:Q9IUQ0:Q9IUQ1:Q9IUQ2:Q9IUQ3:Q9IUQ4:Q9IUQ5:Q9IUQ6:Q9IUQ7:Q9IUQ8:Q9IUQ9:Q9IUR0:Q9IUR1:Q9IUR2:Q9IUR3:Q9IUR4:Q9IUR5:Q9IUR6:Q9IUR7:Q9IUR8:Q9IUR9:Q9IUS0:Q9IUS1:Q9IUS2:Q9IUS3:Q9IUS4:Q9IUS5:Q9IUS6:Q9IUS7:Q9IUS8:Q9IUS9:Q9IUT0:Q9IUT1:Q9IUT2:Q9IUT3:Q9IUT4:Q9IUT5:Q9IUT6:Q9IUT7:Q9IUT8:Q9IUT9:Q9IUU0:Q9IUU1:Q9IUU2:Q9IUU3:Q9IUU4:Q9IUU5:Q9IUU6:Q9IUU7:Q9IUU8:Q9IUU9:Q9IUV0:Q9IUV1:Q9IUV2:Q9IUV3:Q9IUV4:Q9IUV5:Q9IUV6:Q9IUV7:Q9IUV8:Q9IUV9:Q9IUW0:Q9IUW1:Q9IUW2:Q9IUW3:Q9IUW4:Q9IUW5:Q9IUW6:Q9IUW7:Q9IUW8:Q9IUW9:Q9IUX0:Q9IUX1:Q9IUX2:Q9IUX3:Q9IUX4:Q9IUX5:Q9IUX6:Q9IUX7:Q9IUX8:Q9IUX9:Q9IUY0:Q9IUY1:Q9IUY2:Q9IUY3:Q9IUY4:Q9IUY5:Q9IUY6:Q9IUY7:Q9IVJ2:Q9IVJ3:Q9IVJ4:Q9IVJ5:Q9IVJ6:Q9IVJ7:Q9IVJ8:Q9IVJ9:Q9IVK0:Q9IVK1:Q9IVK2:Q9IVK3:Q9IVK4:Q9IVK5:Q9IVK6:Q9IVK7:Q9IVK8:Q9IVK9:Q9IVL0:Q9IVL1:Q9IVL2:Q9IVL3:Q9IVL4:Q9IVL5:Q9IVL6:Q9IVL7:Q9IVL8:Q9IVL9:Q9IVM0:Q9IVM1:Q9IVM2:Q9IVM3:Q9IVM4:Q9IVM5:Q9IVM6:Q9IVM7:Q9IVM8:Q9IVM9:Q9IVN0:Q9IVN1:Q9IVN2:Q9IVN3:Q9IVN4:Q9IVN5:Q9IVN6:Q9IVN7:Q9IVN8:Q9IVN9:Q9IVP0:Q9IVP1:Q9IVP2:Q9IVP3:Q9IVP4:Q9IVP5:Q9IVP6:Q9IVP7:Q9IVP8:Q9IVP9:Q9IVQ0:Q9IVQ1:Q9IVQ2:Q9IVQ3:Q9IVQ4:Q9IVQ5:Q9IVQ6:Q9IVQ7:Q9IVQ8:Q9IVQ9:Q9IVR0:Q9IVR1:Q9IVR2:Q9IVR3:Q9IVR4:Q9IVR5:Q9IVR6:Q9IVR7:Q9EAI2:Q9EAI3:Q9EAI4:Q9EAI5:Q9EAI6:Q9EAI7:Q9EAI8:Q9EAI9:Q9EAJ0:Q9EAJ1:Q9EAJ2:Q8Q7C6:Q8Q7C7:Q8Q7C8:Q8Q7C9:Q8Q7D0:Q8Q7D1:Q8Q7D2:Q8Q7D3:Q8Q7D4:Q8Q7D5:Q8Q7D6:Q8Q7D7:Q8Q7D8:Q8Q7D9:Q8Q7E0:Q8Q7E1:Q8Q7E2:Q8Q7E3:Q8Q7E4:Q8Q7E5:Q8Q7E6:Q8Q7E7:Q8Q7E8:Q8Q7E9:Q8Q7F0:Q8Q7F1:Q8Q7F2:Q8Q7F3:Q8Q7F4:Q8Q7F5:Q8Q7F6:Q8Q7F7:Q8Q7F8:AAQ11032:AAQ11032:AAQ87878:AAD30192:AAB53721:AAB53725:CAD89893
ODN                                              not opted              77      0.076   projected  no ID found
ODN                                              not opted              84      0.076   projected  no ID found
HIV-IIIB                                         not opted              86      0.374   SVM        no ID found
PPT                                              not opted              93      0.417   SVM        PPT_BOVIN:TKN1_BOVIN:PPT1_BOVIN:PPP5_HUMAN:PPT_HUMAN:TKN1_HUMAN:PPT1_HUMAN:PPP5_MOUSE:PPT1_MOUSE:PPT_MOUSE:TKN1_MESAU:TKN1_MOUSE:PPP5_RABIT:PPP5_RAT:PPT1_RAT:PPT_RAT:TKN1_RABIT:TKN1_RAT:PPT1_YEAST
PPT                                              not opted              98      0.424   SVM        PPT_BOVIN:TKN1_BOVIN:PPT1_BOVIN:PPP5_HUMAN:PPT_HUMAN:TKN1_HUMAN:PPT1_HUMAN:PPP5_MOUSE:PPT1_MOUSE:PPT_MOUSE:TKN1_MESAU:TKN1_MOUSE:PPP5_RABIT:PPP5_RAT:PPT1_RAT:PPT_RAT:TKN1_RABIT:TKN1_RAT:PPT1_YEAST

__________________________________________________________________________________________________________________________________________

ID: 16407971
The role of seladin-1/DHCR24 in cholesterol biosynthesis, APP processing and <n>Abeta</n> generation in vivo. The cholesterol-synthesizing enzyme <n>seladin-1</n>, encoded by the Dhcr24 gene, is a flavin adenine dinucleotide-dependent <n>oxidoreductase</n> and regulates responses to oncogenic and oxidative stimuli. It has a role in neuroprotection and is downregulated in affected neurons in Alzheimer's disease (AD). Here we show that seladin-1-deficient mouse brains had reduced levels of cholesterol and disorganized cholesterol-rich detergent-resistant membrane domains (DRMs). This was associated with inefficient <n>plasminogen</n> binding and <n>plasmin</n> activation, the displacement of <n>beta-secretase</n> (<n>BACE</n>) from DRMs to APP-containing membrane fractions, increased beta-cleavage of APP and high levels of <n>Abeta</n> peptides. In contrast, overexpression of <n>seladin-1</n> increased both cholesterol and the recruitment of <n>DRM</n> components into <n>DRM</n> fractions, induced <n>plasmin</n> activation and reduced both <n>BACE</n> processing of APP and <n>Abeta</n> formation. These results establish a role of <n>seladin-1</n> in the formation of DRMs and suggest that seladin-1-dependent cholesterol synthesis is involved in lowering <n>Abeta</n> levels. Pharmacological enhancement of <n>seladin-1</n> activity may be a novel <n>Abeta-lowering</n> approach for the treatment of AD.


The following protein names could be found by NLProt:

NAME                                             ORGANISM            TXT-POS    SCORE   METHOD     DB-ID(S)
Abeta                                            not opted              12      0.215   SVM        no ID found
seladin-1                                        not opted              20      1.372   projected  DHCR_HUMAN
oxidoreductase                                   not opted              33      0.733   SVM        O34185:O34187:Q6KZV8:Q6L0T3:Q6L0U3:Q6L1P4:P95924:Q9HMA5:Q9HS80:Q9HSR4:Q97XY1:Q97XZ7:Q97ZZ1:Q97AU8:Q97UG6:Q97UJ7:Q97UV0:Q97UV9:Q97VJ3:Q8PSC3:Q8PSM7:Q8PWD3:Q8PXN6:Q8PXU4:Q8PXW2:Q8PYY1:Q8U421:Q8U4C2:O94206:O94207:Q6TRS1:Q7SIC2:Q7SIE6:Q8J0F8:O14756:Q12953:Q7RJB2:Q9NLC4:Q9GRL0:Q7XY42:Q84N44:Q9LRF8:O54218:O69208:O87803:P83697:Q6L740:Q6M571:Q6RJM2:Q6RJM4:Q6SK63:Q6W2E4:Q6W2F0:Q706U7:Q7SIA1:Q7SIA3:Q7SIB4:Q7SIC3:Q7SID9:Q7X507:Q51311:Q52574:Q841S7:Q848A9:Q84HA8:Q8GME2:Q8GME7:Q8GMF3:Q8GMF5:Q8GNI2:Q9REP0:Q9RH22:Q9EYH6:Q6HLM7:Q7D6L5:Q6AC04:Q6AC05:Q6AC96:Q6ACM9:Q6ADC0:Q6ADJ8:Q6ADW8:Q6ADY6:Q6AEP8:Q6AG86:Q6AGG8:Q6AHI8:Q6BDS0:O32906:O32958:O54156:Q6MJ93:Q6MKY0:Q6MLN8:Q6MM11:Q6MQL3:Q6MTU4:Q6MTV0:Q72G79:Q72PS6:Q72T76:Q72VU3:Q73A41:Q7NYE0:Q7UXW3:Q7VFW6:Q7W0N2:Q7WC12:Q7WQ11:Q824F8:Q87A00:Q87C42:Q87F24:Q88S32:Q88S69:Q88SE2:Q88SL1:Q88SP5:Q88SS2:Q88SX5:Q88SX9:Q88T43:Q88T74:Q88T82:Q88T84:Q88TA9:Q88TD2:Q88TD7:Q88TF4:Q88TP1:Q88TQ5:Q88TV8:Q88TV9:Q88TW8:Q88U18:Q88U19:Q88U51:Q88UA2:Q88UA3:Q88UV7:Q88VU4:Q88VU7:Q88VV3:Q88VW4:Q88W13:Q88W79:Q88WH7:Q88WU3:Q88X26:Q88XN6:Q88XQ6:Q88YF5:Q88ZR3:Q88ZT0:Q88ZU3:Q88ZV5:Q88ZZ4:Q88ZZ9:Q890A0:Q890A9:Q890C3:Q890E1:Q898M8:Q89C28:Q89CB2:Q89CZ6:Q89D37:Q89D39:Q89D76:Q89DL7:Q89E38:Q89EC2:Q89EE1:Q89FZ0:Q89H15:Q89HA0:Q89JI9:Q89JN4:Q89JR2:Q89JR3:Q89JR8:Q89JX0:Q89K11:Q89NC8:Q89P10:Q89P11:Q89P28:Q89PZ4:Q89Q76:Q89QA5:Q89R44:Q89RD2:Q89RE1:Q89S03:Q89SF5:Q89T83:Q89UC2:Q89VC3:Q89WH0:Q89XL5:Q89XQ8:Q89XR9:Q89Y67:Q8A1D2:Q8CN40:Q8CP52:Q8CUJ5:Q8CXK2:Q8CXL0:Q8D876:Q8D8I9:Q8DBC6:Q8DFL1:Q8DNH3:Q8DP00:Q8DP62:Q8EL33:Q8EL59:Q8ELB7:Q8ELC1:Q8ELC2:Q8ELE9:Q8ELG6:Q8ELI7:Q8EN56:Q8EQ60:Q8EQ62:Q8EST2:Q8ET18:Q8ETA6:Q8ETK8:Q8EUH6:Q8EVS8:Q8P042:Q8P347:Q8P3K4:Q8P3K6:Q8P437:Q8P452:Q8P4J8:Q8P4L2:Q8P4N8:Q8P4S1:Q8P4Y5:Q8P5A3:Q8P5F6:Q8P5T2:Q8P784:Q8P785:Q8P786:Q8P7D2:Q8P7E0:Q8P7E1:Q8P7S3:Q8P836:Q8P8T3:Q8P933:Q8P9M7:Q8PB39:Q8PBK9:Q8PBN7:Q8PBP0:Q8PBR2:Q8PC20:Q8PCF8:Q8PDB7:Q8PDF4:Q8PDL4:Q8PDP9:Q8PDR4:Q8PDR6:Q8PEI5:Q8PF02:Q8PF04:Q8PFM0:Q8PFQ9:Q8PG78:Q8PGA7:Q8PGE1:Q8PGM6:Q8PH60:Q8PHQ0:Q8PIK2:Q8PIK3:Q8PIK4:Q8PIR0:Q8PJ32:Q8PJI3:Q8PJP9:Q8PKN4:Q8PKN5:Q8PKN8:Q8PKV6:Q8PLF5:Q8PLX2:Q8PMT8:Q8PN61:Q8PN93:Q8PN95:Q8PNB3:Q8PNP3:Q8PP57:Q8PPE8:Q8PPK5:Q8PPV2:Q8PPV5:Q8PPZ3:Q8PQ88:Q8PQE1:Q8PQI4:Q8PQN5:Q9RVK1:Q9RYS1:Q9RYS2:Q9RYS6:Q9RYS7:Q9S5E6:Q9WZL3:Q9Z804:Q9KYM9:Q9PHV6:Q9PP90:Q9CDH0:Q9CE61:Q9CE84:Q9CEG7:Q9CEL4:Q9CEV1:Q9CF20:Q9CFC5:Q9CFC7:Q9CFE1:Q9CFE9:Q9CFF8:Q9CFJ6:Q9CG02:Q9CG67:Q9CGI7:Q9CHD8:Q9CHH8:Q9CHT7:Q9CIM3:Q9CIT8:Q9CIU1:Q9CIX0:Q9CJ26:Q9CJ58:Q8YSW6:Q8YV39:Q97TG6:Q97TP7:Q97TU5:Q8R6G2:Q8U6D1:Q8U6D9:Q8U6E2:Q8U727:Q8U764:Q8U7I3:Q8U7S2:Q8U805:Q8U8F4:Q8U8X2:Q8U8X3:Q8U8Y0:Q8U8Y6:Q8U8Z1:Q8U9B9:Q8UA47:Q8UA89:Q8UAH0:Q8UB70:Q8UBA0:Q8UBG6:Q8UBH0:Q8UBN5:Q8UBW1:Q8UC30:Q8UC94:Q8UCD8:Q8UCF7:Q8UCZ8:Q8UDD9:Q8UFY9:Q8UH21:Q8UH28:Q8UHS8:Q8UIM7:Q8UIN0:Q8UIQ5:Q8UIU8:Q8UJH8:Q8UJN1:Q8UJP1:Q8UJQ2:Q8UKC4:Q8XH87:Q8YAX5:Q8YBN3:Q8YBY5:Q8YCK7:Q8YEW3:Q8YF17:Q8YFX4:Q8YIM3:Q8YLF3:Q8YLW4:Q8YM46:Q8YMC6:Q7AKW8:Q6FYK4:Q6G068:Q6G0E4:Q6G157:Q6G1U9:Q6G454:Q6G4E1:Q6G4F5:Q7D4Z8:Q7D5A4:Q7D601:Q7D7Q9:Q81AH3:Q81AZ1:Q81BL4:Q81CB9:Q81EF7:Q81G89:Q81HG4:Q81HN4:Q81II8:Q81S20:Q988Z9:Q98DB1:Q98ED4:Q98EM1:Q98EU4:Q98EU5:Q98GP2:Q98H81:Q98J40:Q98NG5:Q98NJ5:Q98NK5:Q9K689:Q9KCQ8:Q9KCQ9:Q9KCR3:Q9KE47:Q9PBQ8:Q9PCN4:Q9PH01:AAL09698:AAQ94939:CAE92853:AAQ87067:AAQ87073
plasminogen                                      not opted              89      0.735   SVM        PLMN_CANFA:PLMN_CAPHI:PLMN_HORSE:PLMN_PETMA:PLMN_PIG:PLMN_RAT:PLMN_SHEEP:Q9UBQ9:O46507:Q6JDI3:Q866I9:Q866J0:Q866J1:Q866J2:Q866J3:Q866J4:Q866J5:Q866J6:Q866J7:Q866J8:Q866J9:Q866K0:Q866K1:Q866K2:Q866K3:Q9TV90:Q8WMR1:Q6PBA6:Q8AVB0:AAH59801:AAH60513
plasmin                                          not opted              92      0.753   SVM        no ID found
beta-secretase                                   not opted              98      1.020   SVM        BACE_HUMAN:BACE_MOUSE:BACE_RAT:Q8KWS7:Q8KWT2:BAC81826
BACE                                             not opted             100      1.402   SVM        BACE_HUMAN:BACE_MOUSE:BACE_RAT:Q8KWS7:Q8KWT2:BAC81826
Abeta                                            not opted             117      0.320   SVM        no ID found
seladin-1                                        not opted             125      1.170   SVM        DHCR_HUMAN
DRM                                              not opted             133      1.139   SVM        DEOB_AGRT5:DEOB_BACSU:DEOB_BACHD:DEOB_ECOLI:DEOB_LISIN:DEOB_LISMO:DEOB_OCEIH:DEOB_STAAM:O60565
DRM                                              not opted             136      0.165   SVM        DEOB_AGRT5:DEOB_BACSU:DEOB_BACHD:DEOB_ECOLI:DEOB_LISIN:DEOB_LISMO:DEOB_OCEIH:DEOB_STAAM:O60565
plasmin                                          not opted             140      0.566   SVM        no ID found
BACE                                             not opted             145      0.564   SVM        BACE_HUMAN:BACE_MOUSE:BACE_RAT:Q8KWS7:Q8KWT2:BAC81826
Abeta                                            not opted             150      0.245   SVM        no ID found
seladin-1                                        not opted             159      1.088   SVM        DHCR_HUMAN
Abeta                                            not opted             175      0.320   projected  no ID found
seladin-1                                        not opted             181      1.372   SVM        DHCR_HUMAN
Abeta                                            not opted             187      0.320   projected  no ID found

__________________________________________________________________________________________________________________________________________

ID: 16407972
Processive movement of single <n>kinesins</n> on crowded microtubules visualized using quantum dots. <n>Kinesin-1</n> is a processive molecular motor transporting cargo along microtubules. Inside cells, several motors and microtubule-associated proteins compete for binding to microtubules. Therefore, the question arises how processive movement of <n>kinesin-1</n> is affected by crowding on the microtubule. Here we use total internal reflection fluorescence microscopy to image in vitro the runs of single quantum dot-labelled <n>kinesins</n> on crowded microtubules under steady-state conditions and to measure the degree of crowding on a microtubule at steady-state. We find that the runs of <n>kinesins</n> are little affected by high <n>kinesin</n> densities on a microtubule. However, the presence of high densities of a mutant <n>kinesin</n> that is not able to step efficiently reduces the average speed of wild-type <n>kinesin</n>, while hardly changing its processivity. This indicates that <n>kinesin</n> waits in a strongly bound state on the microtubule when encountering an obstacle until the obstacle unbinds and frees the binding site for <n>kinesin's</n> next step. A simple kinetic model can explain quantitatively the behaviour of <n>kinesin</n> under both crowding conditions.


The following protein names could be found by NLProt:

NAME                                             ORGANISM            TXT-POS    SCORE   METHOD     DB-ID(S)
kinesins                                         not opted               5      0.177   SVM        no ID found
kinesin-1                                        not opted              14      1.456   projected  ATK1_ARATH:Q8I825
kinesin-1                                        not opted              48      1.456   SVM        ATK1_ARATH:Q8I825
kinesins                                         not opted              75      0.812   projected  no ID found
kinesins                                         not opted             101      0.812   SVM        no ID found
kinesin                                          not opted             107      0.043   SVM        P78718:Q86Z90:Q86Z91:Q86Z92:Q86Z93:Q86Z94:Q86Z95:Q86Z96:Q86Z97:Q86Z99:Q86ZA0:Q86ZA1:Q86ZA2:Q86ZA3:Q86ZA4:Q86ZA5:Q86ZA6:Q86ZA7:Q86ZA8:Q86ZA9:Q86ZB0:Q86ZB1:Q86ZB2:Q86ZB3:Q86ZB4:Q86ZB5:Q86ZB6:Q86ZB7:Q86ZB8:Q86ZB9:Q86ZC0:Q9HES9:Q8TG36:Q9BXG6:Q6QNG0:Q8MYB5:Q9BLV2:Q9I869:Q9I9A8
kinesin                                          not opted             123      0.748   SVM        P78718:Q86Z90:Q86Z91:Q86Z92:Q86Z93:Q86Z94:Q86Z95:Q86Z96:Q86Z97:Q86Z99:Q86ZA0:Q86ZA1:Q86ZA2:Q86ZA3:Q86ZA4:Q86ZA5:Q86ZA6:Q86ZA7:Q86ZA8:Q86ZA9:Q86ZB0:Q86ZB1:Q86ZB2:Q86ZB3:Q86ZB4:Q86ZB5:Q86ZB6:Q86ZB7:Q86ZB8:Q86ZB9:Q86ZC0:Q9HES9:Q8TG36:Q9BXG6:Q6QNG0:Q8MYB5:Q9BLV2:Q9I869:Q9I9A8
kinesin                                          not opted             137      1.174   SVM        P78718:Q86Z90:Q86Z91:Q86Z92:Q86Z93:Q86Z94:Q86Z95:Q86Z96:Q86Z97:Q86Z99:Q86ZA0:Q86ZA1:Q86ZA2:Q86ZA3:Q86ZA4:Q86ZA5:Q86ZA6:Q86ZA7:Q86ZA8:Q86ZA9:Q86ZB0:Q86ZB1:Q86ZB2:Q86ZB3:Q86ZB4:Q86ZB5:Q86ZB6:Q86ZB7:Q86ZB8:Q86ZB9:Q86ZC0:Q9HES9:Q8TG36:Q9BXG6:Q6QNG0:Q8MYB5:Q9BLV2:Q9I869:Q9I9A8
kinesin                                          not opted             148      0.740   SVM        P78718:Q86Z90:Q86Z91:Q86Z92:Q86Z93:Q86Z94:Q86Z95:Q86Z96:Q86Z97:Q86Z99:Q86ZA0:Q86ZA1:Q86ZA2:Q86ZA3:Q86ZA4:Q86ZA5:Q86ZA6:Q86ZA7:Q86ZA8:Q86ZA9:Q86ZB0:Q86ZB1:Q86ZB2:Q86ZB3:Q86ZB4:Q86ZB5:Q86ZB6:Q86ZB7:Q86ZB8:Q86ZB9:Q86ZC0:Q9HES9:Q8TG36:Q9BXG6:Q6QNG0:Q8MYB5:Q9BLV2:Q9I869:Q9I9A8
kinesin's                                        not opted             172      0.217   SVM        no ID found
kinesin                                          not opted             186      1.156   SVM        P78718:Q86Z90:Q86Z91:Q86Z92:Q86Z93:Q86Z94:Q86Z95:Q86Z96:Q86Z97:Q86Z99:Q86ZA0:Q86ZA1:Q86ZA2:Q86ZA3:Q86ZA4:Q86ZA5:Q86ZA6:Q86ZA7:Q86ZA8:Q86ZA9:Q86ZB0:Q86ZB1:Q86ZB2:Q86ZB3:Q86ZB4:Q86ZB5:Q86ZB6:Q86ZB7:Q86ZB8:Q86ZB9:Q86ZC0:Q9HES9:Q8TG36:Q9BXG6:Q6QNG0:Q8MYB5:Q9BLV2:Q9I869:Q9I9A8

__________________________________________________________________________________________________________________________________________

ID: 16407973
Dual role of <n>MutS</n> glutamate 38 in DNA mismatch discrimination and in the authorization of repair. <n>MutS</n> plays a critical role in DNA mismatch repair in escherichia coli by binding to mismatches and initiating repair in an ATP-dependent manner. Mutational analysis of a highly conserved glutamate, Glu38, has revealed its role in mismatch recognition by enabling <n>MutS</n> to discriminate between <n>homoduplex</n> and mismatched DNA. Crystal structures of <n>MutS</n> have shown that Glu38 forms a hydrogen bond to one of the mismatched bases. In this study, we have analyzed the crystal structures, DNA binding and the response to ATP binding of three Glu38 mutants. While confirming the role of the negative charge in initial discrimination, we show that in vivo mismatch repair can proceed even when discrimination is low. We demonstrate that the formation of a hydrogen bond by residue 38 to the mismatched base authorizes repair by inducing intramolecular signaling, which results in the inhibition of rapid hydrolysis of distally bound ATP. This allows formation of the stable MutS-ATP-DNA clamp, a key intermediate in triggering downstream repair events.


The following protein names could be found by NLProt:

NAME                                             ORGANISM            TXT-POS    SCORE   METHOD     DB-ID(S)
MutS                                             not opted               4      0.779   SVM        MUTS_AQUAE:MUTS_AQUPY:MUTS_AZOVI:MUTS_BACSU:MUTS_BORBU:MUTS_BUCAI:MUTS_BACHD:MUTS_BUCAP:GLMS_CLOTT:MUTS_CHLPN:MUTS_CHLTR:MUTS_CHLMU:MAMA_CLOTT:MAMA_CLOTE:MUTS_CHLCV:MUS2_CLOTE:MUTS_ECOLI:MUTS_ECO57:MUTS_ECOL6:MUTS_HAEIN:MUTS_LACLA:MUTS_LACPL:MUTS_LISIN:MUTS_LISMO:MUTS_NEIMA:MUTS_NEIMB:MUTS_PASMU:MUTS_PSEAE:MUTS_PSEPK:MUTS_PSESM:MUTS_RHIME:MUTS_RICCN:MUTS_RICPR:MUTS_SALTY:MUTS_STRP8:MUTS_STRPY:MUTS_SYNY3:MUTS_STAAN:MUTS_STAAU:MUTS_STAEP:MUTS_THEAQ:MUTS_THECA:MUTS_THEMA:MUTS_THETH:MUTS_TREPA:MUTS_VIBCH:MUTS_VIBPA:MUTS_VIBVU:MUTS_XYLFA:MUTS_XYLFT:MUTS_YEREN:MUTS_YERPE:Q6WX29:Q6WX44:Q6WX45:Q6WX53:Q6WX57:Q6WX58:Q6WX62:Q6WX63:Q6WX65:Q6WX67:Q6WX75:Q6XDV9:Q6YH24:Q6YH26:Q6YH28:Q8GMC5:Q9WW15:Q9WW24:Q9X2J6:Q9X2J7:Q9X2J8:Q9X2J9:Q9X2K0:Q9R2Q1:Q9RA55:Q8VS58:Q8VVV1:Q6AQ04:Q6ND04:AAN85558:AAN85558:AAN85560:AAN85560:AAN85562:AAN85562:AAN85564:AAN85564:CAC88861:CAB41882:CAB41883:CAB41884:CAB92348:CAB92349:CAB92350:AAP96832:AAP96833:AAP96834:AAP96835:AAP96836:AAP96837:AAP96838:AAP96839:AAP96840:AAP96841:AAP96842:AAP96843:AAP96844:AAP96845:AAP96846:AAP96847:AAP96848:AAP96849:AAP96850:AAP96851:AAP96852:AAP96853:AAP96854:AAP96855:AAP96856:AAP96857:AAP96858:AAP96859:AAP96860:AAP96861:AAP96862:AAP96863:AAP96864:AAP96865:AAP96866:AAP96867:AAP96868:AAP96869:AAP96870:AAP96871:AAP96872:AAP96873:AAP96874:AAP96875:AAP96876:AAP96877:AAP96878:AAP96879:AAP96880:AAP96881:AAP96882:AAP96883:AAP96884:AAP96885:AAP96886:AAP96887:AAP96888:AAP96889:AAP96890:AAP96891:AAP96892:AAP96893:AAP96894:AAP96895:AAP96896:AAP96897:AAP96898:AAP96899:AAP96900:AAP96901:CAE25749:CAE25956
MutS                                             not opted              18      0.956   SVM        MUTS_AQUAE:MUTS_AQUPY:MUTS_AZOVI:MUTS_BACSU:MUTS_BORBU:MUTS_BUCAI:MUTS_BACHD:MUTS_BUCAP:GLMS_CLOTT:MUTS_CHLPN:MUTS_CHLTR:MUTS_CHLMU:MAMA_CLOTT:MAMA_CLOTE:MUTS_CHLCV:MUS2_CLOTE:MUTS_ECOLI:MUTS_ECO57:MUTS_ECOL6:MUTS_HAEIN:MUTS_LACLA:MUTS_LACPL:MUTS_LISIN:MUTS_LISMO:MUTS_NEIMA:MUTS_NEIMB:MUTS_PASMU:MUTS_PSEAE:MUTS_PSEPK:MUTS_PSESM:MUTS_RHIME:MUTS_RICCN:MUTS_RICPR:MUTS_SALTY:MUTS_STRP8:MUTS_STRPY:MUTS_SYNY3:MUTS_STAAN:MUTS_STAAU:MUTS_STAEP:MUTS_THEAQ:MUTS_THECA:MUTS_THEMA:MUTS_THETH:MUTS_TREPA:MUTS_VIBCH:MUTS_VIBPA:MUTS_VIBVU:MUTS_XYLFA:MUTS_XYLFT:MUTS_YEREN:MUTS_YERPE:Q6WX29:Q6WX44:Q6WX45:Q6WX53:Q6WX57:Q6WX58:Q6WX62:Q6WX63:Q6WX65:Q6WX67:Q6WX75:Q6XDV9:Q6YH24:Q6YH26:Q6YH28:Q8GMC5:Q9WW15:Q9WW24:Q9X2J6:Q9X2J7:Q9X2J8:Q9X2J9:Q9X2K0:Q9R2Q1:Q9RA55:Q8VS58:Q8VVV1:Q6AQ04:Q6ND04:AAN85558:AAN85558:AAN85560:AAN85560:AAN85562:AAN85562:AAN85564:AAN85564:CAC88861:CAB41882:CAB41883:CAB41884:CAB92348:CAB92349:CAB92350:AAP96832:AAP96833:AAP96834:AAP96835:AAP96836:AAP96837:AAP96838:AAP96839:AAP96840:AAP96841:AAP96842:AAP96843:AAP96844:AAP96845:AAP96846:AAP96847:AAP96848:AAP96849:AAP96850:AAP96851:AAP96852:AAP96853:AAP96854:AAP96855:AAP96856:AAP96857:AAP96858:AAP96859:AAP96860:AAP96861:AAP96862:AAP96863:AAP96864:AAP96865:AAP96866:AAP96867:AAP96868:AAP96869:AAP96870:AAP96871:AAP96872:AAP96873:AAP96874:AAP96875:AAP96876:AAP96877:AAP96878:AAP96879:AAP96880:AAP96881:AAP96882:AAP96883:AAP96884:AAP96885:AAP96886:AAP96887:AAP96888:AAP96889:AAP96890:AAP96891:AAP96892:AAP96893:AAP96894:AAP96895:AAP96896:AAP96897:AAP96898:AAP96899:AAP96900:AAP96901:CAE25749:CAE25956
MutS                                             not opted              60      0.358   SVM        MUTS_AQUAE:MUTS_AQUPY:MUTS_AZOVI:MUTS_BACSU:MUTS_BORBU:MUTS_BUCAI:MUTS_BACHD:MUTS_BUCAP:GLMS_CLOTT:MUTS_CHLPN:MUTS_CHLTR:MUTS_CHLMU:MAMA_CLOTT:MAMA_CLOTE:MUTS_CHLCV:MUS2_CLOTE:MUTS_ECOLI:MUTS_ECO57:MUTS_ECOL6:MUTS_HAEIN:MUTS_LACLA:MUTS_LACPL:MUTS_LISIN:MUTS_LISMO:MUTS_NEIMA:MUTS_NEIMB:MUTS_PASMU:MUTS_PSEAE:MUTS_PSEPK:MUTS_PSESM:MUTS_RHIME:MUTS_RICCN:MUTS_RICPR:MUTS_SALTY:MUTS_STRP8:MUTS_STRPY:MUTS_SYNY3:MUTS_STAAN:MUTS_STAAU:MUTS_STAEP:MUTS_THEAQ:MUTS_THECA:MUTS_THEMA:MUTS_THETH:MUTS_TREPA:MUTS_VIBCH:MUTS_VIBPA:MUTS_VIBVU:MUTS_XYLFA:MUTS_XYLFT:MUTS_YEREN:MUTS_YERPE:Q6WX29:Q6WX44:Q6WX45:Q6WX53:Q6WX57:Q6WX58:Q6WX62:Q6WX63:Q6WX65:Q6WX67:Q6WX75:Q6XDV9:Q6YH24:Q6YH26:Q6YH28:Q8GMC5:Q9WW15:Q9WW24:Q9X2J6:Q9X2J7:Q9X2J8:Q9X2J9:Q9X2K0:Q9R2Q1:Q9RA55:Q8VS58:Q8VVV1:Q6AQ04:Q6ND04:AAN85558:AAN85558:AAN85560:AAN85560:AAN85562:AAN85562:AAN85564:AAN85564:CAC88861:CAB41882:CAB41883:CAB41884:CAB92348:CAB92349:CAB92350:AAP96832:AAP96833:AAP96834:AAP96835:AAP96836:AAP96837:AAP96838:AAP96839:AAP96840:AAP96841:AAP96842:AAP96843:AAP96844:AAP96845:AAP96846:AAP96847:AAP96848:AAP96849:AAP96850:AAP96851:AAP96852:AAP96853:AAP96854:AAP96855:AAP96856:AAP96857:AAP96858:AAP96859:AAP96860:AAP96861:AAP96862:AAP96863:AAP96864:AAP96865:AAP96866:AAP96867:AAP96868:AAP96869:AAP96870:AAP96871:AAP96872:AAP96873:AAP96874:AAP96875:AAP96876:AAP96877:AAP96878:AAP96879:AAP96880:AAP96881:AAP96882:AAP96883:AAP96884:AAP96885:AAP96886:AAP96887:AAP96888:AAP96889:AAP96890:AAP96891:AAP96892:AAP96893:AAP96894:AAP96895:AAP96896:AAP96897:AAP96898:AAP96899:AAP96900:AAP96901:CAE25749:CAE25956
homoduplex                                       not opted              64      0.609   SVM        no ID found
MutS                                             not opted              72      1.013   SVM        MUTS_AQUAE:MUTS_AQUPY:MUTS_AZOVI:MUTS_BACSU:MUTS_BORBU:MUTS_BUCAI:MUTS_BACHD:MUTS_BUCAP:GLMS_CLOTT:MUTS_CHLPN:MUTS_CHLTR:MUTS_CHLMU:MAMA_CLOTT:MAMA_CLOTE:MUTS_CHLCV:MUS2_CLOTE:MUTS_ECOLI:MUTS_ECO57:MUTS_ECOL6:MUTS_HAEIN:MUTS_LACLA:MUTS_LACPL:MUTS_LISIN:MUTS_LISMO:MUTS_NEIMA:MUTS_NEIMB:MUTS_PASMU:MUTS_PSEAE:MUTS_PSEPK:MUTS_PSESM:MUTS_RHIME:MUTS_RICCN:MUTS_RICPR:MUTS_SALTY:MUTS_STRP8:MUTS_STRPY:MUTS_SYNY3:MUTS_STAAN:MUTS_STAAU:MUTS_STAEP:MUTS_THEAQ:MUTS_THECA:MUTS_THEMA:MUTS_THETH:MUTS_TREPA:MUTS_VIBCH:MUTS_VIBPA:MUTS_VIBVU:MUTS_XYLFA:MUTS_XYLFT:MUTS_YEREN:MUTS_YERPE:Q6WX29:Q6WX44:Q6WX45:Q6WX53:Q6WX57:Q6WX58:Q6WX62:Q6WX63:Q6WX65:Q6WX67:Q6WX75:Q6XDV9:Q6YH24:Q6YH26:Q6YH28:Q8GMC5:Q9WW15:Q9WW24:Q9X2J6:Q9X2J7:Q9X2J8:Q9X2J9:Q9X2K0:Q9R2Q1:Q9RA55:Q8VS58:Q8VVV1:Q6AQ04:Q6ND04:AAN85558:AAN85558:AAN85560:AAN85560:AAN85562:AAN85562:AAN85564:AAN85564:CAC88861:CAB41882:CAB41883:CAB41884:CAB92348:CAB92349:CAB92350:AAP96832:AAP96833:AAP96834:AAP96835:AAP96836:AAP96837:AAP96838:AAP96839:AAP96840:AAP96841:AAP96842:AAP96843:AAP96844:AAP96845:AAP96846:AAP96847:AAP96848:AAP96849:AAP96850:AAP96851:AAP96852:AAP96853:AAP96854:AAP96855:AAP96856:AAP96857:AAP96858:AAP96859:AAP96860:AAP96861:AAP96862:AAP96863:AAP96864:AAP96865:AAP96866:AAP96867:AAP96868:AAP96869:AAP96870:AAP96871:AAP96872:AAP96873:AAP96874:AAP96875:AAP96876:AAP96877:AAP96878:AAP96879:AAP96880:AAP96881:AAP96882:AAP96883:AAP96884:AAP96885:AAP96886:AAP96887:AAP96888:AAP96889:AAP96890:AAP96891:AAP96892:AAP96893:AAP96894:AAP96895:AAP96896:AAP96897:AAP96898:AAP96899:AAP96900:AAP96901:CAE25749:CAE25956

__________________________________________________________________________________________________________________________________________

ID: 16407975
Initiation of DNA repair mediated by a stalled RNA polymerase <n>IIO</n>. The <n>transcription-coupled repair</n> (<n>TCR</n>) pathway preferentially repairs DNA damage located in the transcribed strand of an active gene. To gain insight into the coupling mechanism between transcription and repair, we have set up an in vitro system in which we isolate an elongating RNA pol <n>IIO</n>, which is stalled in front of a cisplatin adduct. This immobilized RNA pol <n>IIO</n> is used as 'bait' to sequentially recruit <n>TFIIH</n>, <n>XPA</n>, <n>RPA</n>, <n>XPG</n> and <n>XPF</n> repair factors in an ATP-dependent manner. This RNA pol <n>IIO/repair</n> complex allows the ATP-dependent removal of the lesion only in the presence of <n>CSB</n>, while the latter does not promote dual incision in an XPC-dependent nucleotide excision repair reaction. In parallel to the dual incision, the repair factors also allow the partial release of RNA pol <n>IIO</n>. In this 'minimal <n>TCR</n> system', the RNA pol <n>IIO</n> can effectively act as a loading point for all the repair factors required to eliminate a transcription-blocking lesion.


The following protein names could be found by NLProt:

NAME                                             ORGANISM            TXT-POS    SCORE   METHOD     DB-ID(S)
IIO                                              not opted              11      0.309   SVM        no ID found
transcription-coupled repair                     not opted              14      1.033   abbr.-ext. no ID found
TCR                                              not opted              17      1.033   SVM        no ID found
IIO                                              not opted              62      0.220   SVM        no ID found
IIO                                              not opted              78      0.209   SVM        no ID found
TFIIH                                            not opted              86      0.665   SVM        BAC54936
XPA                                              not opted              88      1.055   SVM        XPA_CHICK:XPA_CRIGR:XPA_DROME:XPA_HUMAN:XPA_MOUSE:XPA_XENLA
RPA                                              not opted              90      0.847   SVM        no ID found
XPG                                              not opted              92      1.099   SVM        XPG_HUMAN:XPG_MOUSE:XPG_XENLA
XPF                                              not opted              94      0.757   SVM        PCF_BACSU:XPF_HUMAN
IIO                                              not opted             105      0.309   projected  no ID found
CSB                                              not opted             119      1.194   SVM        ERC6_HUMAN
IIO                                              not opted             155      0.212   SVM        no ID found
TCR                                              not opted             160      1.033   projected  no ID found
IIO                                              not opted             166      0.309   projected  no ID found

__________________________________________________________________________________________________________________________________________

ID: 16286477
The differentiation-dependent desmosomal cadherin <n>desmoglein 1</n> is a novel <n>caspase-3</n> target that regulates apoptosis in keratinocytes. Although a number of cell adhesion proteins have been identified as <n>caspase</n> substrates, the potential role of differentiation-specific desmosomal cadherins during apoptosis has not been examined. Here, we demonstrate that UV-induced <n>caspase</n> cleavage of the human <n>desmoglein 1</n> cytoplasmic tail results in distinct 17- and 140- kDa products, whereas <n>metalloproteinase-dependent</n> shedding of the extracellular adhesion domain generates a 75-kDa product. In vitro studies identify <n>caspase-3</n> as the preferred enzyme that cleaves <n>desmoglein 1</n> within its unique repeating unit domain at aspartic acid 888, part of a consensus sequence not conserved among the other desmosomal cadherins. Apoptotic processing leads to decreased cell surface expression of <n>desmoglein 1</n> and re-localization of its C terminus diffusely throughout the cytoplasm over a time course comparable with the processing of other desmosomal proteins and cytoplasmic <n>keratins</n>. Importantly, whereas classic cadherins have been reported to promote cell survival, short hairpin RNA-mediated suppression of <n>desmoglein 1</n> in differentiated keratinocytes protected cells from UV-induced apoptosis. Collectively, our results identify <n>desmoglein 1</n> as a novel <n>caspase</n> and <n>metalloproteinase</n> substrate whose cleavage likely contributes to the dismantling of desmosomes during keratinocyte apoptosis and also reveal <n>desmoglein 1</n> as a previously unrecognized regulator of apoptosis in keratinocytes.


The following protein names could be found by NLProt:

NAME                                             ORGANISM            TXT-POS    SCORE   METHOD     DB-ID(S)
desmoglein 1                                     not opted               5      0.946   SVM        DSG1_MOUSE:Q9TRB7
caspase-3                                        not opted              10      0.459   SVM        ICE3_CRILO:ICE3_HUMAN:ICE3_MOUSE:ICE3_RAT:ICE3_XENLA:Q8I6Y2:Q8I7B0:O77623:Q6PVY1:Q8MJU1:Q95ND5:Q8SPU2:Q8MKI5:Q6JH80:O93417:Q8JG42:Q98UI8
caspase                                          not opted              29      0.075   SVM        Q9I9L7
caspase                                          not opted              52      0.392   projected  Q9I9L7
desmoglein 1                                     not opted              57      1.147   SVM        DSG1_MOUSE:Q9TRB7
metalloproteinase                                not opted              71      0.522   projected  Q8PW66:O43923:Q8T5Z5:Q8HZM8:O65340:Q6SK62:Q9X4I5:Q9R551:Q8PQ63:Q8CIV0:Q7T5P6:Q7SZD7:Q7SZD8:Q8AWX7:Q9PT47:Q9PT50:Q90WC0:Q8QG88:Q8QG89
caspase-3                                        not opted              87      0.792   SVM        ICE3_CRILO:ICE3_HUMAN:ICE3_MOUSE:ICE3_RAT:ICE3_XENLA:Q8I6Y2:Q8I7B0:O77623:Q6PVY1:Q8MJU1:Q95ND5:Q8SPU2:Q8MKI5:Q6JH80:O93417:Q8JG42:Q98UI8
desmoglein 1                                     not opted              94      0.480   SVM        DSG1_MOUSE:Q9TRB7
desmoglein 1                                     not opted             129      1.467   SVM        DSG1_MOUSE:Q9TRB7
keratins                                         not opted             155      0.115   SVM        no ID found
desmoglein 1                                     not opted             175      1.315   SVM        DSG1_MOUSE:Q9TRB7
desmoglein 1                                     not opted             191      0.931   SVM        DSG1_MOUSE:Q9TRB7
caspase                                          not opted             196      0.392   SVM        Q9I9L7
metalloproteinase                                not opted             198      0.522   SVM        Q8PW66:O43923:Q8T5Z5:Q8HZM8:O65340:Q6SK62:Q9X4I5:Q9R551:Q8PQ63:Q8CIV0:Q7T5P6:Q7SZD7:Q7SZD8:Q8AWX7:Q9PT47:Q9PT50:Q90WC0:Q8QG88:Q8QG89
desmoglein 1                                     not opted             215      0.612   SVM        DSG1_MOUSE:Q9TRB7

__________________________________________________________________________________________________________________________________________

ID: 16286478
A single amino acid substitution in the activation loop defines the decoy characteristic of VEGFR-1/FLT-1. <n>VEGFR-1</n> is a kinase-defective <n>receptor tyrosine kinase</n> (<n>RTK</n>) and negatively modulates angiogenesis by acting as a decoy receptor. The decoy characteristic of <n>VEGFR-1</n> is required for normal development and angiogenesis. To date, there is no molecular explanation for this unusual characteristic of <n>VEGFR-1</n>. Here we show that the molecular mechanisms underlying the decoy characteristic of <n>VEGFR-1</n> is linked to the replacement of a highly conserved amino acid residue in the activation loop. This amino acid is highly conserved among all the type III <n>RTKs</n> and corresponds to aspartic acid, but in <n>VEGFR-1</n> it is substituted to asparagine. Mutation of asparagine (Asn(1050)) within the activation loop to aspartic acid promoted enhanced ligand-dependent tyrosine autophosphorylation and kinase activation in vivo and in vitro. The mutant <n>VEGFR-1</n> (Asp(1050)) promoted endothelial cell proliferation but not tubulogenesis. It also displayed an oncogenic phenotype as its expression in fibroblast cells elicited transformation and colony growth. Furthermore, mutation of the invariable aspartic acid to asparagine in <n>VEGFR-2</n> lowered the autophosphorylation of activation loop tyrosines 1052 and 1057. We propose that the conserved aspartic acid in the activation loop favors the transphosphorylation of the activation loop tyrosines, and its absence renders <n>RTK</n> to a less potent enzyme by disfavoring transphosphorylation of activation loop tyrosines.


The following protein names could be found by NLProt:

NAME                                             ORGANISM            TXT-POS    SCORE   METHOD     DB-ID(S)
VEGFR-1                                          not opted              17      1.265   SVM        VGR1_HUMAN:VGR1_MOUSE:VGR1_RAT
receptor tyrosine kinase                         not opted              21      1.053   abbr.-ext. no ID found
RTK                                              not opted              25      1.053   SVM        no ID found
VEGFR-1                                          not opted              42      1.301   SVM        VGR1_HUMAN:VGR1_MOUSE:VGR1_RAT
VEGFR-1                                          not opted              64      1.248   SVM        VGR1_HUMAN:VGR1_MOUSE:VGR1_RAT
VEGFR-1                                          not opted              78      1.365   SVM        VGR1_HUMAN:VGR1_MOUSE:VGR1_RAT
RTKs                                             not opted             107      0.304   SVM        no ID found
VEGFR-1                                          not opted             116      0.686   SVM        VGR1_HUMAN:VGR1_MOUSE:VGR1_RAT
VEGFR-1                                          not opted             152      1.414   SVM        VGR1_HUMAN:VGR1_MOUSE:VGR1_RAT
VEGFR-2                                          not opted             192      0.460   SVM        VGR2_COTJA:VGR2_HUMAN:VGR2_MOUSE:VGR2_RAT
RTK                                              not opted             228      0.167   SVM        no ID found

__________________________________________________________________________________________________________________________________________

ID: 16407979
Essential roles for the <n>FE65</n> amyloid precursor protein-interacting proteins in brain development. Targeted deletion of two members of the <n>FE65</n> family of adaptor proteins, <n>FE65</n> and <n>FE65L1</n>, results in cortical dysplasia. <n>Heterotopias</n> resembling those found in cobblestone lissencephalies in which neuroepithelial cells migrate into superficial layers of the developing cortex, aberrant cortical projections and loss of <n>infrapyramidal</n> mossy fibers arise in FE65/FE65L1 compound null animals, but not in single gene knockouts. The disruption of pial basal membranes underlying the <n>heterotopias</n> and poor organization of fibrillar <n>laminin</n> by isolated meningeal fibroblasts from double knockouts suggests that <n>FE65</n> proteins are involved in basement membrane assembly. A similar phenotype is observed in triple mutant mice lacking the APP family members APP, <n>APLP1</n> and <n>APLP2</n>, all of which interact with <n>FE65</n> proteins, suggesting that this phenotype may be caused by decreased transmission of an APP-dependent signal through the <n>FE65</n> proteins. The defects observed in the double knockout may also involve the family of <n>Ena/Vasp</n> proteins, which participate in <n>actin</n> cytoskeleton remodeling and interact with the WW domains of <n>FE65</n> proteins.


The following protein names could be found by NLProt:

NAME                                             ORGANISM            TXT-POS    SCORE   METHOD     DB-ID(S)
FE65                                             not opted               5      0.784   SVM        ABB1_HUMAN:ABB1_MOUSE:ABB1_RAT:Q99MK3
FE65                                             not opted              21      1.151   SVM        ABB1_HUMAN:ABB1_MOUSE:ABB1_RAT:Q99MK3
FE65                                             not opted              27      1.164   SVM        ABB1_HUMAN:ABB1_MOUSE:ABB1_RAT:Q99MK3
FE65L1                                           not opted              29      1.557   SVM        ABB2_HUMAN
heterotopias                                     not opted              36      0.481   projected  no ID found
infrapyramidal                                   not opted              62      0.051   SVM        no ID found
heterotopias                                     not opted              87      0.481   SVM        no ID found
laminin                                          not opted              93      0.507   SVM        Q6VFE1:Q6VFE2:Q6VFE3:Q9BPS2:AAR13756:AAR13757:AAR13758:AAR13759
FE65                                             not opted             103      1.045   SVM        ABB1_HUMAN:ABB1_MOUSE:ABB1_RAT:Q99MK3
APLP1                                            not opted             128      1.182   SVM        APP1_HUMAN:APP1_MOUSE
APLP2                                            not opted             130      1.253   SVM        APP2_HUMAN:APP2_MOUSE:APP2_RAT
FE65                                             not opted             137      1.122   SVM        ABB1_HUMAN:ABB1_MOUSE:ABB1_RAT:Q99MK3
FE65                                             not opted             156      1.064   SVM        ABB1_HUMAN:ABB1_MOUSE:ABB1_RAT:Q99MK3
Ena/Vasp                                         not opted             172      0.605   SVM        no ID found
actin                                            not opted             178      0.737   SVM        ACT_ACECL:ACT_ACHBI:ACT_AJECA:ACT_BIOGL:ACT_BOTCI:ACT_BRUMA:ACT_CALFI:ACT_CANAL:ACT_CARMA:ACT_CHERU:ACT_CHLRE:ACT_CHOCR:ACT_COLSC:ACT_COSCS:ACT_CRAGI:ACT_CRAVI:ACT_CRYNE:ACT_CRYPV:ACT_CYAME:ACT_CANDU:ACT_COPCI:ACT_CANGA:ACT1_DICDI:ACT_DICVI:ACT_ENTHI:ACT_EXODE:ACT_FUCDI:ACT_FUCVE:ACT_GIALA:ACT_KLULA:ACT_LEIMA:ACT_LUMRU:ACT_MAYDE:ACT_MESVI:ACT_NEUCR:ACT_PHARH:ACT_PHYME:ACT_PICAN:ACT_PICPA:ACT_PINCO:ACT_PINPS:ACT_PROCL:ACT_PUCGR:ACT_SCHDU:ACT_SCHPO:ACT_SPOLI:ACT_SACBA:ACT1_TOBAC:ACT_THELA:ACT_TOXGO:ACT_TRIRE:ACT_TRYCR:ACT_VOLCA:ACT_YARLI:ACT_YEAST:O14449:O93786:Q6JEI6:Q6JEI7:Q6JEI8:Q6JEI9:Q6JEJ1:Q6JEJ2:Q6JEJ3:Q6JEJ4:Q6JEJ5:Q6JEJ6:Q6JEJ7:Q6JEJ8:Q6JL98:Q6QDC4:Q6QUM1:Q6SKM1:Q6SKM2:Q6SKM3:Q6SKM4:Q6SKM5:Q6SKM6:Q6SKM7:Q6SKM8:Q6SKM9:Q6SKN0:Q6SKN1:Q6SKN2:Q6SKN3:Q6SKN4:Q6SKN5:Q6SKN6:Q6SKN7:Q6SKN8:Q6SKN9:Q6SKP0:Q6SKP1:Q6SKP2:Q6SKP3:Q6TCF2:Q6UBD5:Q6UBD6:Q6UBD7:Q6X4A4:Q6X4A5:Q6X4A6:Q6X4A7:Q6X4A8:Q6X4A9:Q6X4B0:Q6X4B1:Q6X4B2:Q6X4B3:Q6X4B4:Q6X4B5:Q6X4B6:Q6X4B7:Q6X4B8:Q6X4B9:Q6X4C0:Q6X4C1:Q70L62:Q70L63:Q70L64:Q70L65:Q70L66:Q70L67:Q70L68:Q70L69:Q70L70:Q7LLJ4:Q7LLJ5:Q7LLJ6:Q7LLJ7:Q7LTM6:Q7LTM7:Q7LTM8:Q7LTM9:Q7LTN0:Q7LTN1:Q7LTN2:Q7LTN3:Q7LTN4:Q7LTN5:Q7LTN6:Q7LTN7:Q7LTN8:Q7LTN9:Q7LTP0:Q7LTP1:Q7LTP2:Q7LTP3:Q7LTP4:Q7LTP5:Q7LTP6:Q7LTP7:Q7S7R0:Q6H196:Q6H197:Q7Z8L2:Q7Z9A0:Q7Z9A1:Q7Z9A2:Q7Z9A3:Q7Z9A4:Q7Z9A5:Q7Z9A6:Q7Z9A7:Q7Z9A8:Q7Z9A9:Q7Z9B0:Q7Z9B1:Q7Z9B2:Q7Z9B3:Q7Z9B4:Q7Z9B5:Q7Z9B6:Q7Z9B7:Q7Z9B8:Q7Z9B9:Q7Z9C0:Q7Z9C1:Q7Z9C2:Q7Z9C3:Q7Z9C4:Q7Z9C5:Q7Z9C6:Q7Z9C7:Q7Z9C8:Q7Z9C9:Q7Z9D0:Q7Z9D1:Q7Z9D2:Q7Z9D3:Q7Z9D4:Q7Z9D5:Q7Z9D6:Q7Z9D7:Q7Z9D8:Q7Z9D9:Q7Z9E0:Q7Z9E1:Q7Z9E2:Q7Z9E3:Q7Z9E4:Q7Z9E5:Q7Z9E6:Q7Z9E7:Q7Z9E8:Q7Z9E9:Q7Z9F0:Q7Z9F1:Q7Z9F2:Q7Z9F3:Q7Z9F4:Q7Z9F5:Q7Z9F6:Q7Z9F7:Q7Z9F8:Q7Z9F9:Q7Z9G0:Q7Z9G1:Q7Z9G2:Q7Z9G3:Q7Z9G4:Q7Z9G5:Q7Z9G6:Q7Z9G7:Q7Z9G8:Q7Z9G9:Q7Z9H0:Q7Z9H1:Q7Z9H2:Q7Z9H3:Q7Z9H4:Q7Z9H5:Q7Z9H6:Q7Z9S3:Q7Z9S4:Q7Z9S5:Q7Z9S6:Q7Z9S7:Q7Z9S8:Q7Z9S9:Q7Z9T0:Q7Z9T1:Q7Z9T2:Q7Z9T3:Q7Z9T4:Q7Z9T5:Q7Z9T6:Q7Z9T7:Q7Z9T8:Q7Z9T9:Q7Z9U0:Q7Z9U1:Q7Z9U2:Q7Z9U3:Q7Z9U4:Q7Z9U5:Q7Z9U6:Q7Z9U7:Q7Z9U8:Q7Z9U9:Q7Z9V0:Q7Z9V1:Q876Z3:Q8J0T3:Q8J169:Q8J170:Q8J1L5:Q8J1M4:Q9URI4:Q9UVZ6:Q9UVZ7:Q9Y8E7:Q9HDM2:Q9HDM3:Q9HDM4:Q9HDM5:Q9HDM6:Q9HDM7:Q9HDM8:Q9HDM9:Q9HF13:Q9HF14:Q9HF15:Q9HF16:Q9HF17:Q9HGQ8:Q9HGQ9:Q9P317:Q9P318:Q9P337:Q9P348:Q9P3W8:Q9P3W9:Q9P3X0:Q9P3X1:Q9P3X2:Q9P3X3:Q9P3X4:Q9P3X5:Q9P3X6:Q9P3Y8:Q9P3Y9:Q9P3Z0:Q9P3Z1:Q9P3Z2:Q9P3Z4:Q9P3Z6:Q9P3Z7:Q9P3Z9:Q9P400:Q9P401:Q9P402:Q9P404:Q9P405:Q9P409:Q9P410:Q9P455:Q9P906:Q9P907:Q9P908:Q9P909:Q9P910:Q9P911:Q9P912:Q9P913:Q9P914:Q9P915:Q9P916:Q9P917:Q9C138:Q9C139:Q9C142:Q9C143:Q9C146:Q9C147:Q9C149:Q9C151:Q9C152:Q9C153:Q9C1U2:Q9C1U3:Q9C1U9:Q9C1V0:Q9C1V1:Q9C1V2:Q9C1V3:Q9C1V5:Q9C1V8:Q9C1V9:Q9C1W0:Q9C1X7:Q9C1X8:Q9C1X9:Q9C1Y0:Q9C1Y1:Q9C1Y2:Q9C1Y3:Q9C1Y4:Q9C1Y5:Q9C1Y6:Q9C1Y7:Q9C1Y8:Q9C1Y9:Q9C1Z0:Q9C200:Q9C201:Q9C202:Q9C203:Q9C204:Q9C205:Q9C207:Q9C2S4:Q9C2S5:Q9C2S6:Q9C2S7:Q9C2S8:Q9C2S9:Q9C2T0:Q9C2T1:Q9C2T2:Q9C2T3:Q9C2T4:Q9C2T5:Q9C2T6:Q9C2T7:Q9C2T8:Q9C2T9:Q9C2U2:Q9C2U3:Q9C2U4:Q9C2U5:Q9C2U6:Q9C2U7:Q9C2V0:Q9C2V1:Q9C2V2:Q9C2V3:Q9C2V4:Q9C2V5:Q9C2V6:Q9C2V7:Q9C2V8:Q9C2V9:Q9C2W0:Q9C2X1:Q9C2X2:Q9C2X3:Q9C2X4:Q9C2X9:Q9C2Y0:Q9C2Y2:Q9C2Y3:Q9C2Y7:Q9C2Y8:Q9C2Z1:Q9C2Z3:Q9C2Z4:Q9C2Z5:Q9C2Z6:Q9C2Z7:Q9C2Z8:Q9C2Z9:Q9C300:Q9C301:Q9C302:Q9C303:Q9C304:Q9C305:Q9C306:Q9C307:Q9C308:Q9C309:Q9C310:Q9C311:Q9C312:Q9C313:Q9C314:Q9C315:Q9C316:Q9C317:Q9C318:Q9C319:Q9C320:Q9C321:Q9C322:Q9C323:Q9C324:Q9C325:Q9C326:Q9C327:Q9C328:Q9C329:Q9C330:Q9C331:Q9C332:Q9C333:Q9C334:Q9C335:Q9C336:Q9C337:Q9C338:Q9C339:Q9C340:Q9C341:Q9C342:Q9C343:Q9C344:Q9C345:Q9C346:Q9C347:Q9C348:Q9C349:Q9C350:Q9C351:Q9C352:Q9C353:Q9C354:Q9C355:Q9C356:Q9C357:Q9C358:Q9C359:Q9C360:Q9C361:Q9C362:Q9C363:Q9C364:Q9C365:Q9C366:Q9C367:Q9C368:Q9C369:Q9C370:Q9C371:Q9C372:Q9C373:Q9C374:Q9C375:Q9C376:Q9C377:Q9C378:Q9C379:Q9C380:Q9C381:Q9C382:Q9C383:Q9C384:Q9C385:Q9C386:Q9C387:Q9C388:Q9C389:Q9C390:Q9C391:Q9C392:Q9C393:Q9C394:Q9C395:Q9C396:Q9C397:Q9C398:Q9C399:Q9C3A0:Q9C3A1:Q9C3A2:Q9C3A3:Q9C3A4:Q9C3A5:Q9C3A6:Q9C3A7:Q9C3A8:Q9C3A9:Q9C3B0:Q9C3B1:Q9C3B2:Q9C3B3:Q9C3B4:Q9C3B5:Q9C3B6:Q9C3B7:Q9C3B8:Q9C3B9:Q9C3C0:Q9C3C1:Q9C3C2:Q9C3C3:Q9C3C4:Q9C3C5:Q9C3C6:Q9C3C7:Q9C3C8:Q9C3C9:Q9C3D0:Q9C3D1:Q9C3D2:Q9C3D3:Q9C3D4:Q9C3D5:Q9C3D6:Q9C3D7:Q9C3D8:Q9C3D9:Q9C3E0:Q9C3E1:Q9C3E2:Q9C3E3:Q9C3E4:Q9C3E5:Q9C3E6:Q9C3E7:Q9C3E8:Q9C3E9:Q9C3F0:Q9C3F1:Q9C3F2:Q9C3F3:Q9C3F4:Q9C3F5:Q9C3F6:Q9C3F7:Q9C3F8:Q9C3F9:Q9C3G0:Q9C3G1:Q9C3G2:Q9C3G3:Q9C3G4:Q9C3G5:Q9C3G6:Q9C3G7:Q9C3G8:Q9C3G9:Q9C3H0:Q9C3H1:Q9C3H2:Q9C3H3:Q9C3H4:Q9C3H5:Q9C3H6:Q9C3H7:Q9C3H8:Q9C3H9:Q9C3I0:Q9C3I1:Q9C3I2:Q9C3I3:Q9C3I4:Q9C3I5:Q9C3I6:Q9C3I7:Q9C3I8:Q9C3I9:Q9C3J0:Q9C3J1:Q9C3J2:Q9C3J3:Q9C3J4:Q9C3J5:Q9C3J6:Q9C3J7:Q9C3J8:Q9C3J9:Q9C3K0:Q9C3K1:Q9C3K2:Q9C3K3:Q9C3K4:Q9C3K5:Q9C3K6:Q9C3K7:Q9C3K8:Q9C3K9:Q9C3L0:Q9C3L1:Q9C3L2:Q9C3L3:Q9C3L4:Q9C3L5:Q9C3L6:Q9C3L7:Q9C3L8:Q9C3L9:Q9C3M0:Q9C3M1:Q9C3M2:Q9C3M3:Q9C3M4:Q9C3M5:Q9C3M6:Q9C3M7:Q9C3M8:Q9C3M9:Q9C3N0:Q9C3N1:Q9C3N2:Q9C3N3:Q9C3N4:Q9C3N5:Q9C3N6:Q9C3N7:Q9C3N8:Q9C3N9:Q9C3P0:Q9C3P1:Q9C3P2:Q9C3P3:Q9C3P4:Q9C3P5:Q9C3P6:Q9C3P7:Q9C3P8:Q9C3P9:Q9C3Q0:Q9C3Q1:Q9C3Q2:Q9C3Q3:Q9C3Q4:Q9C3Q5:Q9C3Q6:Q9C3Q7:Q9C3Q8:Q9C3Q9:Q9C3R0:Q9C3R1:Q9C3R2:Q9C3R3:Q9C3R4:Q9C3R5:Q9C3R6:Q9C3R7:Q9C3R8:Q9C3R9:Q9C3S0:Q9C3S1:Q9C3S2:Q9C3S3:Q9C3S4:Q9C3S5:Q9C3S6:Q9C3S7:Q9C3S8:Q9C3S9:Q9C3T0:Q9C3T1:Q9C3T2:Q9C3T3:Q9C3T4:Q9C3T5:Q9C3T6:Q9C3T7:Q9C3T8:Q9C3T9:Q9C3U0:Q9C3U1:Q9C3U2:Q9C3U3:Q9C3U4:Q9C3U5:Q9C3U6:Q9C3U7:Q9C3U8:Q9C3U9:Q9C3V0:Q9C3V1:Q9C3V2:Q9C3V3:Q9C3V4:Q9C3V5:Q9C3V6:Q9C3V7:Q9C3V8:Q9C3V9:Q9C3W0:Q9C3W1:Q9C3W2:Q9C3W3:Q9C3W4:Q9C3W5:Q9C3W6:Q9C3W7:Q9C3W8:Q9C3W9:Q9C3X0:Q9C3X1:Q9C3X2:Q9C3X3:Q9C3X4:Q9C3X5:Q9C3X6:Q9C3X7:Q9C3X8:Q9C3X9:Q9C3Y0:Q9C3Y1:Q9C3Y2:Q9C3Y3:Q9C490:Q9C491:Q9C492:Q9C493:Q9C494:Q96TS4:Q96TS7:Q96TS8:Q96TS9:Q96TT0:Q96TT1:Q96TT2:Q96TT3:Q96TT4:Q96TT5:Q96TT6:Q96V49:Q96VV9:Q96VW0:Q96VW1:Q96VW2:Q96VW3:Q96VW4:Q96VW5:Q96VW6:Q96VW7:Q96VW8:Q96VW9:Q96VX0:Q96VX1:Q96VX2:Q96VX3:Q96VX4:Q96VX5:Q96VX6:Q96VX7:Q96VX8:Q96VX9:Q96VY0:Q96VY1:Q96VY2:Q96VY3:Q96VY4:Q96VY5:Q96VY6:Q96VY7:Q96WI2:Q96WI3:Q96WI4:Q96WI5:Q96WK2:Q96WK4:Q96WY5:Q96WY6:Q8TG64:Q8TGW1:Q8X127:Q8X128:Q8X1P7:Q8X1P8:Q8X1P9:Q8X1Q0:Q8X1Q1:Q8X1Q2:Q8X1Q3:Q8X1Q4:Q8X1Q5:Q8X1Q6:Q8X1Q7:Q8X1Q8:Q8X1Q9:Q8X1R0:Q8X1R1:Q8X1R2:Q8X1R3:Q8X1R4:Q8X1R5:Q6DN93:Q6DN94:O15560:O36003:O96373:Q8SWN8:Q69BM6:Q69BM7:Q69BM8:Q69BM9:Q69BN0:Q69BN1:Q69BN2:Q69BN3:Q69BN4:Q69BN5:Q69BN6:Q69BN7:Q69BN8:Q69BN9:Q69BP0:Q69BP1:Q69BP2:Q69BP3:O02562:O15593:O17477:O18677:O61569:O76493:O76950:O77444:O96104:O96540:O96543:O96778:O96864:P90623:P91877:P91881:Q16942:Q23856:Q25665:Q6JE12:Q6JE13:Q6JE14:Q6JUF1:Q6JUF2:Q6JXH9:Q6JXI0:Q6JXI1:Q6JXI2:Q6JXI3:Q6JXI4:Q6PTC1:Q6PTC2:Q6QAN2:Q6QD58:Q6QUV6:Q6R8F9:Q6RYC7:Q6SQL0:Q6SQL1:Q6SQL2:Q6SQL3:Q6SQL4:Q6SQL5:Q6SQL6:Q6SQL7:Q6SQL8:Q6SQL9:Q6SQM0:Q6SQM1:Q6SR52:Q6T599:Q6T5A0:Q6T5A1:Q6TP33:Q6TY06:Q6U1K1:Q6UUX0:Q6VBE4:Q6VQP9:Q6WE46:Q6WE47:Q6WE48:Q6WE49:Q6WE50:Q6WE51:Q6WE52:Q6WE53:Q6WE54:Q6WE55:Q6X4V4:Q6X4W2:Q6X4W3:Q6YAT7:Q6ZYL2:Q71TT8:Q76BI5:Q76IH7:Q76L00:Q76L01:Q76L02:Q7JND9:Q7JNQ7:Q7KXS8:Q7M3Y5:Q7RME1:Q7RR33:Q7RTH2:Q27119:Q27120:Q27201:Q27264:Q7YTV5:Q7YZD7:Q7Z001:Q7Z0V7:Q86GJ1:Q86M27:Q86PP6:Q86R54:Q86R55:Q86R56:Q86R57:Q86R58:Q86R59:Q86R60:Q86R61:Q86R62:Q86R63:Q86R64:Q86R65:Q86R96:Q86SB7:Q8I2A2:Q8I4X0:Q8I921:Q8I9W1:Q8I9W2:Q8I9W3:Q8I9W4:Q8I9W5:Q8I9W6:Q8I9W7:Q8I9W8:Q8I9W9:Q8I9X0:Q8I9X1:Q8I9X2:Q8I9X3:Q8I9X4:Q8I9X5:Q8I9X6:Q8I9X7:Q8I9X8:Q8I9X9:Q8I9Y0:Q8I9Y1:Q8I9Y2:Q8I9Y3:Q8I9Y4:Q8I9Y5:Q8I9Y6:Q8I9Y7:Q8I9Y8:Q8I9Y9:Q8I9Z0:Q8I9Z1:Q8I9Z2:Q8I9Z3:Q8I9Z4:Q8I9Z5:Q8I9Z6:Q8I9Z7:Q8I9Z8:Q8I9Z9:Q8IA00:Q8IA01:Q8IAC1:Q8IAC3:Q8ISA3:Q8ISR2:Q8IT74:Q8MTG0:Q8MWR3:Q8N0K7:Q8N0K8:Q8N0K9:Q8N0L0:Q8N0L1:Q8N0L2:Q8N0L3:Q8N0L4:Q8N0L5:Q8N0L6:Q8N0L7:Q8N0L8:Q8N0L9:Q8N0M0:Q8N0M1:Q8N0M2:Q8N0M3:Q9TVS2:Q9TWC0:Q9TXG0:Q9TYD6:Q9U0F8:Q9U5I2:Q9U5Q9:Q9U612:Q9U6L9:Q9U9B5:Q9XZB9:Q9XZN8:Q9XZN9:Q9XZP0:Q9XZP1:Q9Y018:Q9Y019:Q9Y0D6:Q9NA03:Q9NAS3:Q9NBX9:Q9NBY0:Q9NBY1:Q9NBY2:Q9NBY3:Q9NBY4:Q9NBY5:Q9NBY6:Q9NBY7:Q9NBY8:Q9NBY9:Q9NBZ0:Q9NBZ1:Q9NBZ2:Q9NBZ3:Q9NBZ4:Q9NBZ5:Q9NBZ6:Q9NBZ7:Q9NBZ8:Q9NBZ9:Q9NC00:Q9NC01:Q9NC02:Q9NC03:Q9NC04:Q9NC05:Q9NC06:Q9NC07:Q9NC08:Q9NC09:Q9NC10:Q9NC11:Q9NC12:Q9NC13:Q9NC14:Q9NC15:Q9NC16:Q9NC17:Q9NC18:Q9NC19:Q9NC20:Q9NC21:Q9NC22:Q9NC23:Q9NC24:Q9NC25:Q9NC26:Q9NC27:Q9NC28:Q9NC29:Q9NC30:Q9NC31:Q9NC32:Q9NC33:Q9NC34:Q9NC35:Q9NC36:Q9NC37:Q9NC38:Q9NC39:Q9NC40:Q9NC41:Q9NC42:Q9NC43:Q9NC44:Q9NC45:Q9NC46:Q9NC47:Q9NC48:Q9NC49:Q9NC50:Q9NC51:Q9NC52:Q9NC53:Q9NC54:Q9NC55:Q9NC56:Q9NC57:Q9NC58:Q9NC59:Q9NC60:Q9NG06:Q9NG07:Q9NG08:Q9NG09:Q9NJ12:Q9BMB2:Q9BME5:Q9BMF8:Q9BML9:Q9GR83:Q94695:Q95PD6:Q95UU0:Q95V17:Q95V64:Q95YG5:Q963K0:Q966R4:Q966S3:Q967H7:Q968U3:Q968U4:Q968U5:Q8T4J7:Q8T4J8:Q8T6A7:Q8T6P7:Q8T8D0:Q7JIS3:Q7JIS4:Q7JIS5:Q7JIS6:Q7JIS7:Q7JIS8:Q7JIS9:Q7JIT0:Q7JIT1:Q28539:Q28916:Q9GJV1:Q9GJV2:Q9GJV3:Q9GMH3:O03989:O04115:O22011:O23951:O48669:O64457:O65063:O65204:O65317:O81221:O96713:P93485:P93633:P93634:P93635:P93636:P93637:P93638:P93639:P93775:P94018:P94096:Q6I6J8:Q6JXH3:Q6JXH4:Q6JXH5:Q6JXH6:Q6JXH7:Q6JXH8:Q6L655:Q6PX70:Q6PZE5:Q6TDT2:Q6TER2:Q6TP34:Q6UDA0:Q6YNE7:Q71T19:Q75LK6:Q766D6:Q76D36:Q76D37:Q76K86:Q7DMB2:Q7G144:Q7G145:Q7X9B5:Q7XAK3:Q7XAT4:Q7XAT5:Q7XZI7:Q7XZI8:Q7XZI9:Q7XZJ0:Q7XZJ1:Q7XZJ2:Q7XZJ3:Q7XZJ4:Q7XZJ5:Q7XZJ6:Q7XZJ7:Q7XZJ8:Q7XZJ9:Q7XZK0:Q7XZK1:Q40656:Q40946:Q40947:Q40952:Q40981:Q41211:Q43471:Q84JJ5:Q84KL8:Q84KM1:Q84KM3:Q84KM4:Q84KM5:Q84KM6:Q84KN0:Q84KN2:Q84KN9:Q84LA4:Q84MH6:Q84QI1:Q852Q7:Q8GU33:Q8GU34:Q8GUQ6:Q8GZE2:Q8GZT1:Q8H0D0:Q8H0E3:Q8H0E4:Q8H0E5:Q8H0E6:Q8H1A1:Q8H1L9:Q8H1Y3:Q8H6A3:Q8LP74:Q9SAR7:Q9SAR8:Q9SLY3:Q9SPI7:Q9SSU4:Q9SWF3:Q9SWW7:Q9SWW8:Q9SWW9:Q9SWY0:Q9SXV5:Q9XHH1:Q9ZQT0:Q9ZRW1:Q9ZSD7:Q9ZTP9:Q9LKG2:Q9LKG3:Q9LKG5:Q9M729:Q9AXK4:Q9FNT9:Q9FNU0:Q9FT34:Q9FUG1:Q9FUG2:Q9FUS4:Q9FUV0:Q9FUV1:Q9FUV2:Q9FUV3:Q9FUV4:Q9FZ16:Q9FZL7:Q93XI7:Q947D0:Q948X5:Q94ET5:Q94G12:Q94GX5:Q94IG8:Q94IG9:Q94IH0:Q94IH1:Q94IH2:Q94IH3:Q94IH4:Q96405:Q96406:Q96438:Q96439:Q96440:Q96441:Q96442:Q96443:Q96444:Q96445:Q96446:Q96447:Q96448:Q8S3L4:Q8S3L5:Q8S4R2:Q8W226:Q6F4H4:Q6F5I1:Q8BF61:Q8BF62:O93402:Q6XNL8:Q6YI33:Q6GXE6:Q9YGY6:Q9PVN1:Q9DF22:Q9DFB8:Q90WC5:Q90YX9:Q91037:AAQ88309:AAQ89578:AAF34686:CAC28718:BAC67664:BAC67664:AAQ24502:AAQ24838:BAC82632:BAC82633:AAL60594:AAQ74875:BAC99043:AAQ92368:BAC98507:CAE01402:CAE01403:CAE01404:CAE01405:CAE01406:CAE01407:CAE01408:CAE01409:CAE01410:AAQ81898:AAQ81899:AAQ81900:AAQ81901:AAQ81902:AAQ81903:AAQ81904:AAQ81905:AAQ81906:AAQ81907:AAQ81908:AAQ81909:AAQ81910:AAQ81911:AAQ87935:AAQ87936:AAQ87937:AAQ87938:BAC55128:AAQ99154:AAR01976:AAO23661:AAR11389:AAR11390:AAR11391:AAR13285:AAR13286:AAR13287:AAQ14245:AAR13014:AAR29059:AAR83295:AAQ55798:AAQ55799:AAQ55800:AAQ55801:AAQ55802:AAQ55803:AAQ55804:AAQ55805:AAQ55806:AAQ55807:BAD02941:AAN65430:AAR88397:AAR88568
FE65                                             not opted             188      1.150   SVM        ABB1_HUMAN:ABB1_MOUSE:ABB1_RAT:Q99MK3

__________________________________________________________________________________________________________________________________________

ID: 16541106
Regulation of <n>RNA polymerase</n> III transcription during hypertrophic growth. The cell division-independent growth of terminally differentiated cardiomyocytes is commonly associated with cardiovascular disease. We demonstrate that it is accompanied by a substantial rise in transcription by <n>RNA polymerase</n> (<n>pol</n>) III, which produces essential components of the biosynthetic apparatus, including 5S rRNA and tRNAs. This increase in transcription is achieved by changes in both the activity and level of the essential <n>pol</n> III-specific transcription factor <n>TFIIIB</n>. <n>Erk</n> and <n>c-Myc</n>, which directly activate <n>TFIIIB</n> in proliferating fibroblasts, also induce <n>pol</n> III transcription in growing cardiomyocytes. Furthermore, hypertrophic stimulation increases expression of the essential <n>TFIIIB</n> subunit <n>Brf1</n>, an effect not seen when fibroblasts proliferate. <n>Erk</n> mediates this induction of <n>Brf1</n> expression and therefore contributes in at least two ways to <n>pol</n> III transcriptional activation during hypertrophy. Increased production of tRNA and 5S rRNA will contribute to the enhanced translational capacity required to sustain hypertrophic growth.


The following protein names could be found by NLProt:

NAME                                             ORGANISM            TXT-POS    SCORE   METHOD     DB-ID(S)
RNA polymerase                                   not opted               3      0.001   dictionary RRPL_BUNYW:RRPL_HANTV:RRPO_LYCVA:RRPO_LYCVW:RRPL_TOSV:RRPO_TACV:RRPL_UUK:Q50842:Q50845:P78989:Q16941:Q25543:Q27190:Q95WT2:O20533:O21375:O47884:O99882:O99883:Q70BU3:Q31854:Q33533:Q85H35:Q9TFX8:Q9TJN7:Q9TJT4:Q9TJT5:Q9TJT6:Q9TJT7:Q9TJU3:Q9TJZ1:Q9TJZ2:Q9TM48:Q9TM49:Q9XM74:Q9XNK2:Q9GBS0:Q9GBS1:Q94QR5:Q38559:Q858N4:Q9T145:Q8W723:O82070:Q39553:Q8L6F8:Q8L6F9:P95644:Q6QEK6:Q6QEK7:Q6QEK8:Q6QEK9:Q6QEL0:Q6QEL1:Q6QEL2:Q6QEL3:Q6QEL4:Q6QEL5:Q6QEL6:Q6QEL7:Q6QEL8:Q6QEL9:Q6QEM0:Q6QEM1:Q6QEM2:Q6QEM3:Q6QEM4:Q6QEM5:Q6QEM6:Q6QEM7:Q6QEM8:Q6QEM9:Q6QEN0:Q6QEN1:Q6QEN2:Q6QEN3:Q6QEN4:Q6QEN5:Q6QEN6:Q6QEN7:Q6QEN8:Q6QEN9:Q6QEP0:Q6QEP1:Q6QEP2:Q6QEP3:Q6QEP4:Q6QEP5:Q6QEP6:Q6QEP7:Q6QEP8:Q6QEP9:Q6QEQ4:Q6QEQ5:Q6QEQ6:Q6QEQ7:Q6QEQ8:Q6QEQ9:Q6QER0:Q6QER1:Q6QER2:Q6QER3:Q6QER4:Q6QER5:Q6QER6:Q6QER7:Q6QER8:Q6QER9:Q6QES0:Q6QES1:Q6QES2:Q6QES3:Q6QES4:Q6QES5:Q6QES6:Q6QES7:Q6QES8:Q6QES9:Q6QET0:Q6QET1:Q6QET2:Q6QET3:Q6QET4:Q6QET5:Q6QET6:Q6QET7:Q6QET8:Q6QET9:Q6QEU0:Q6QEU3:Q6QEU4:Q6QEU5:Q6QEU6:Q6QEU7:Q6QEU8:Q6QEU9:Q6QEV0:Q6QEV1:Q6QEV2:Q6QEV3:Q6QEV4:Q6QEV5:Q6QEV6:Q6WKW5:Q6WL11:Q6WL18:Q6WL19:Q6WL20:Q6WL21:Q6WL22:Q6WL23:Q6WL24:Q6WL25:Q6WL26:Q6WL27:Q6WL28:Q6WL29:Q6WL30:Q6WL31:Q6WL32:Q6WL33:Q6WL34:Q6WL35:Q6WL36:Q6WL37:Q6WL38:Q6WL39:Q6WL40:Q6WL41:Q6WL42:Q6WL43:Q6WL44:Q6WL45:Q6WL46:Q6WL47:Q6WL48:Q6WL49:Q6WL50:Q6WL51:Q6WL52:Q6WL53:Q6WL54:Q6WL55:Q6WL57:Q6WL58:Q6WL59:Q6WL60:Q6WL61:Q6WL62:Q6WL63:Q6WL64:Q6WL65:Q6WL66:Q6WL67:Q6WL68:Q6WL69:Q6WL70:Q6WL71:Q6WL72:Q6WL73:Q6WL74:Q6WL75:Q6WL76:Q6WL77:Q6WL78:Q6WL79:Q6WL80:Q6WL81:Q46350:Q46352:Q46353:Q46354:Q46355:Q46356:Q46357:Q46358:Q46359:Q46360:Q46361:Q46362:Q55347:O09518:O10386:O10451:O10452:O10453:O10454:O11388:O12346:O12372:O12662:O12851:O37355:O39662:O39852:O39918:O39933:O40960:O55262:O55263:O55558:O55559:O55560:O55561:O56250:O72119:O72485:O72486:O72487:O89163:O90150:O90151:O90152:O90707:O92618:Q04156:Q6J742:Q6J743:Q6J744:Q6J745:Q6J746:Q6J747:Q6J748:Q6PU45:Q6SJE7:Q6SJE8:Q6V8V7:Q6V8V8:Q6V8V9:Q6V8W0:Q6V8W1:Q6V8W2:Q6V8W3:Q6V8W4:Q6V8W5:Q6V8W6:Q6V8W7:Q6V8W8:Q6V8W9:Q6V8X0:Q6V8X1:Q6V8X2:Q6V8X3:Q6V8X4:Q6V8X5:Q6V8X6:Q6V8X7:Q6XK17:Q701T4:Q701U5:Q701U7:Q702N6:Q704Z5:Q704Z6:Q709B4:Q709B5:Q709B6:Q709B7:Q709B8:Q709B9:Q709C0:Q709C1:Q709C2:Q709C3:Q70Z42:Q76PN7:Q76TC7:Q76TC8:Q76TC9:Q76TD0:Q76TD1:Q76TD2:Q76TD3:Q76TD4:Q76TD5:Q76TD6:Q76TD7:Q76TD8:Q77RI2:Q77SJ8:Q77X60:Q77X81:Q785C5:Q785C6:Q785C7:Q785C8:Q785C9:Q785D0:Q785D1:Q785D2:Q785H4:Q7T6B6:Q7T7C6:Q7T7C7:Q7T7C8:Q7T7C9:Q7T7D0:Q7T7D1:Q7T7D2:Q7T7D3:Q7T7D4:Q7T7D5:Q7T7D6:Q7T7D7:Q7T7D8:Q7T7D9:Q7T7E0:Q7T7E1:Q7T7E2:Q7T7E3:Q7T7E4:Q7T7E5:Q7T7E6:Q7T7E7:Q7T7E8:Q7T7E9:Q7T7F0:Q7T7F1:Q7T7F2:Q7T7F3:Q7T7F4:Q7T7F5:Q7T7F6:Q7T7F7:Q7T7F8:Q7T7F9:Q7T7G0:Q7T7G1:Q7T7G2:Q7T7G3:Q7T7G4:Q7T7G5:Q7T7G6:Q7T7G7:Q7T7G8:Q7T7G9:Q7T7H0:Q7T7H1:Q7T7H2:Q7T863:Q7TAH7:Q7TAH8:Q7TAH9:Q7TAI0:Q7TAI1:Q7TAI2:Q7TAI3:Q7TAI4:Q7TAI5:Q7TAI6:Q7TAI7:Q7TAI8:Q7TAI9:Q7TAJ0:Q7TAJ1:Q7TAJ2:Q7TAJ3:Q7TAJ4:Q7TAJ5:Q7TAJ6:Q7TAJ7:Q7TAJ8:Q7THD4:Q7THD5:Q7THD6:Q7THD7:Q7THD8:Q7THD9:Q7THE0:Q7THE1:Q7THE2:Q7THE3:Q7THE4:Q7THE5:Q7THE6:Q7THE7:Q7THE8:Q66109:Q66183:Q66299:Q66300:Q66301:Q66302:Q66407:Q68247:Q68248:Q68249:Q68250:Q68251:Q68252:Q68253:Q68254:Q68255:Q68256:Q68257:Q68258:Q68259:Q68260:Q68261:Q68262:Q68263:Q68264:Q68265:Q68266:Q68267:Q68268:Q68269:Q68270:Q68271:Q68272:Q68273:Q68274:Q68275:Q68276:Q68277:Q68278:Q68279:Q68280:Q68281:Q68282:Q68283:Q68284:Q68382:Q68383:Q68384:Q68510:Q68548:Q68549:Q68587:Q68588:Q68589:Q68927:Q68928:Q68930:Q68931:Q68932:Q68933:Q68934:Q68935:Q68936:Q68937:Q68938:Q68939:Q68941:Q68942:Q68943:Q68944:Q68945:Q68946:Q68947:Q6GYH9:Q6GYI0:Q6GYI1:Q6GYI2:Q6GYI4:Q80A74:Q80A75:Q80A77:Q80A78:Q80A79:Q80A80:Q80A81:Q80DQ5:Q80DQ6:Q80DQ7:Q80DQ8:Q80DQ9:Q80DR0:Q80DR1:Q80DR2:Q80DR3:Q80DR4:Q80DR5:Q80DR6:Q80DR7:Q80DR8:Q80DR9:Q80G17:Q80GC4:Q80J40:Q80J41:Q80J42:Q80J43:Q80J44:Q80J45:Q80J46:Q80PU4:Q80PU5:Q80PU6:Q80R16:Q81081:Q81874:Q82128:Q82139:Q82142:Q82146:Q82147:Q82148:Q82150:Q82153:Q82155:Q82169:Q82447:Q82448:Q82449:Q82685:Q82707:Q83656:Q83746:Q83747:Q83748:Q83749:Q83750:Q83751:Q83752:Q83753:Q83754:Q83755:Q83756:Q83757:Q83858:Q83872:Q83873:Q83875:Q83879:Q83881:Q84807:Q85431:Q86777:Q86908:Q87023:Q87025:Q87027:Q88289:Q88290:Q88293:Q88294:Q88295:Q88296:Q88298:Q88299:Q88300:Q89666:Q8B390:Q8B391:Q8B392:Q8B393:Q8B394:Q8B4K3:Q8B4K4:Q8B4K5:Q8B4K6:Q8B4K7:Q8B4K8:Q8B4K9:Q8B4L0:Q8B4L1:Q8B4L2:Q8B4L3:Q8B4L4:Q8B4L5:Q8B4L6:Q8B4L7:Q8B4L8:Q8B4L9:Q8B4M0:Q8B4M1:Q8B4M2:Q8B5B9:Q8B5N2:Q8BB07:Q8BCE5:Q8BCE6:Q8BCE7:Q8BCE8:Q8BCE9:Q8BCF0:Q8BCF1:Q8BDF5:Q8JJU1:Q8JK66:Q8JTI6:Q8JTI7:Q8JTI8:Q8JTI9:Q8JVA6:Q8JVG0:Q8JVG1:Q8JVG2:Q8JVG3:Q8JVG4:Q8JVG5:Q8JVG6:Q8JVG7:Q8JVG8:Q8JVG9:Q8JVH0:Q8JVH1:Q8JVH2:Q8JVH3:Q8JVH4:Q8JVH5:Q8JVH6:Q8JVH7:Q8JVH8:Q8JVH9:Q8JVI0:Q8JVI1:Q8JVI2:Q8JVI3:Q8JVI4:Q8JVI5:Q8JVI6:Q8JVI7:Q8JVI8:Q8JVI9:Q8JVJ0:Q8JVJ1:Q8JVJ2:Q8JVJ3:Q8JVJ4:Q8JVJ5:Q8JVJ6:Q8JVJ7:Q8JVJ8:Q8JVJ9:Q8JVK0:Q8JVK1:Q8JVK2:Q8JVK3:Q8JZI0:Q9W7S6:Q9W8A5:Q9W8B3:Q9W8H3:Q9W8R5:Q9W8U3:Q9W984:Q9W9Z8:Q9WA19:Q9WAX5:Q9WAX6:Q9WAX7:Q9WB16:Q9WB17:Q9WB18:Q9WB19:Q9WB20:Q9WB21:Q9WB22:Q9WB23:Q9WB24:Q9WMH4:Q9WMH5:Q9WNW1:Q9WPY6:Q9WPY7:Q9WPY8:Q9WPY9:Q9WPZ0:Q9WPZ1:Q9WPZ2:Q9WPZ3:Q9YJ00:Q9YXE8:Q9YXM3:Q9YXM4:Q9YXM5:Q9YYH7:Q9ICX4:Q9ICX5:Q9ICX6:Q9ICX7:Q9ICY0:Q9ICZ8:Q9IJU6:Q9IJU7:Q9IJU8:Q9IJU9:Q9IJV0:Q9IJV1:Q9IJV2:Q9IJV3:Q9IJV4:Q9IJV5:Q9IJV6:Q9ILI5:Q9IN52:Q9IN53:Q9IN61:Q9IN62:Q9IN63:Q9IN64:Q9IN65:Q9IN66:Q9IN67:Q9IN68:Q9IN69:Q9IN70:Q9ING3:Q9ING4:Q9ING5:Q9ING6:Q9ING7:Q9ING8:Q9ING9:Q9INH0:Q9INH1:Q9INH2:Q9INN8:Q9IPM9:Q9IPN0:Q9IPN1:Q9IPN2:Q9IPN3:Q9IPN4:Q9IPN5:Q9IPN6:Q9IPN7:Q9IPN8:Q9IPN9:Q9IPP0:Q9IPP1:Q9IPP2:Q9IPP3:Q9IVY5:Q9IVY6:Q9IVY7:Q9IVY8:Q9IVY9:Q9IVZ0:Q9IVZ1:Q9IVZ2:Q9IWC6:Q9IWC7:Q9IX01:Q9IX02:Q9IX03:Q9IX04:Q9IX05:Q9IX06:Q9IX07:Q9IX08:Q9IX09:Q9IX10:Q9IX11:Q9IX12:Q9IX13:Q9IX14:Q9IX15:Q9IX16:Q9IX17:Q9IX18:Q9IX19:Q9IX20:Q9IX21:Q9IX22:Q9IX23:Q9IX24:Q9IX25:Q9IX26:Q9IX27:Q9IX28:Q9IX29:Q9IX30:Q9JA01:Q9JE44:Q9JE45:Q9JFN3:Q9PY65:Q9PY66:Q9PY67:Q9PY68:Q9PYA5:Q9PYA8:Q9Q2Q4:Q9Q2T8:Q9Q2T9:Q9QAG6:Q9QAG7:Q9QBH1:Q9QBH5:Q9QIZ2:Q9QIZ3:Q9QJV4:Q9QJW0:Q9QLM2:Q9QLM3:Q9QLM4:Q9QLM5:Q9QM13:Q9QM14:Q9QM80:Q9QMG2:Q9QMG3:Q9QMG4:Q9QMG5:Q9QMG6:Q9QMG7:Q9QMG8:Q9QMG9:Q995N9:Q995P0:Q995P1:Q995P2:Q995P3:Q995P4:Q995Q1:Q995Q2:Q997F0:Q99AV5:Q99AV6:Q99HN5:Q99HN6:Q99HN7:Q99HP1:Q99HP4:Q99HP9:Q99I35:Q9DJV5:Q9DKZ2:Q9DSG1:Q9DXF0:Q9DXH8:Q9DXY7:Q9DXY8:Q9DXY9:Q9DXZ0:Q9E005:Q9E7S9:Q9E7T0:Q9E7T1:Q9E7T2:Q9E7T3:Q9E7T4:Q9E822:Q9E823:Q9E824:Q9E825:Q9E874:Q9E948:Q913Z4:Q914E5:Q917V7:Q917W0:Q917W3:Q917W6:Q917W9:Q917X2:Q917X5:Q917X8:Q917Y1:Q917Y4:Q917Y7:Q917Z0:Q917Z3:Q917Z6:Q917Z9:Q918A2:Q918A5:Q918A8:Q918B1:Q918B4:Q918B7:Q918C0:Q918C3:Q918C6:Q918C9:Q918D2:Q91AU1:Q91BP7:Q91H10:Q91H13:Q91I66:Q91QY4:Q91TX2:Q91TX3:Q91TX4:Q91TX5:Q91TX6:Q91TX7:Q91TX8:Q91TX9:Q91TY0:Q91TY1:Q91TY2:Q91TY3:Q91TY4:Q91TY5:Q91TY6:Q91TY7:Q91TY8:Q91TY9:Q91TZ0:Q91TZ1:Q91TZ2:Q91TZ3:Q91TZ4:Q91TZ5:Q91TZ6:Q91TZ7:Q91TZ8:Q91TZ9:Q91U00:Q91U01:Q91U02:Q91U03:Q91U04:Q91U05:Q91U06:Q91U07:Q91U08:Q91U09:Q91U10:Q91U11:Q91U12:Q91U13:Q91U14:Q91U15:Q96861:Q8QRL9:Q8QTI8:Q8QW51:Q8QW52:Q8QW53:Q8QW54:Q8QW55:Q8QW56:Q8QW59:Q8QW60:Q8QW61:Q8QW62:Q8QW63:Q8QW64:Q8QW65:Q8QW66:Q8QW68:Q8QW70:Q8QW71:Q8QW73:Q8QW74:Q8QW75:Q8QW76:Q8QW77:Q8QW79:Q8QW81:Q8QW83:Q8QW85:Q8QW87:Q8QW89:Q8QW91:Q8QW93:Q8QW95:Q8QW97:Q8QW99:Q8QXK9:Q8V1L8:Q8V280:Q8V3V0:Q8V3V1:Q8V3V2:Q8V3V3:Q8V3V4:Q8V3V5:Q8V3V6:Q8V3V7:Q8V3V8:Q8V3V9:Q8V3W0:Q8V3W1:Q8V3W2:Q8V3W3:Q8V3W4:Q8V3W5:Q8V3W6:Q8V3W7:Q8V714:Q8V716:Q8V9D0:Q8V9D1:Q8V9D2:Q8V9D3:Q8V9D4:Q8V9D5:Q8V9D6:Q8V9D7:Q8V9D8:Q8V9D9:Q8V9E0:Q8V9E1:Q8V9E2:Q8V9E3:Q8V9E4:Q8V9E5:Q8V9Z1:Q8VA22:Q8VA23:Q8VA24:Q8VA25:Q6EW74:Q6EW75:Q6EW76:Q6EW77:Q6EW78:Q6EW79:Q6EW80:Q6EW81:Q6EW82:Q6EW83:Q6EW84:Q6EW85:Q6EW86:Q6EW87:Q6EW88:Q6EW89:Q6EW90:Q6EW91:Q6EW92:Q6EW93:Q6EW94:Q6EW95:Q6EW96:Q6EW97:Q6EW98:Q6EW99:Q6EWA0:Q6EWA1:Q6EWA2:Q6EWA3:Q6EWA4:Q6EWA5:Q6EWA6:Q6EWA7:Q6EWA8:Q6EWA9:Q6EWB0:Q6EWB1:Q6EWB2:Q6EWB3:Q6EWB4:Q6EWB5:Q6EWB6:Q6EWB7:Q6EWB8:Q6EWB9:Q6EWC0:Q6EWC1:Q6EWC2:Q6EWC3:Q6EWC4:Q6EWC5:Q6EWC6:Q6EWC7:Q6EWC8:Q6EWC9:Q6EWD0:Q6EWD1:Q6EWD2:Q6EWD3:Q6EWD4:Q6EWD5:Q6EWD6:Q6EWD7:Q6EWD8:Q6EWD9:Q6EWE0:Q6EWE1:Q6EWE2:Q6EWE3:Q6EWE4:Q6EWE5:Q6EWE6:Q6EWE7:Q6EWE8:Q6EWE9:Q6EWF0:Q6EWF1:Q6EWF2:Q6EWF3:Q6EWF4:Q6EWF5:Q6EWF6:Q6EWF7:Q6EWF8:Q6EWF9:Q6EWG0:Q6EWG1:Q6EWG2:Q703G8:AAQ79842:AAQ79843:AAQ79844:AAQ79845:AAQ79846:AAQ79847:AAQ79848:AAQ79849:AAQ79850:AAQ79851:AAQ79852:AAQ79853:AAQ79854:AAQ79855:AAQ79856:AAQ79857:AAQ79858:AAQ79859:AAQ79860:AAQ79861:AAQ79862:CAC86264:AAQ73462:AAR19400:AAR19401:CAE52834:AAP57740:CAF04463:CAF04464
RNA polymerase                                   not opted              39      0.001   dictionary RRPL_BUNYW:RRPL_HANTV:RRPO_LYCVA:RRPO_LYCVW:RRPL_TOSV:RRPO_TACV:RRPL_UUK:Q50842:Q50845:P78989:Q16941:Q25543:Q27190:Q95WT2:O20533:O21375:O47884:O99882:O99883:Q70BU3:Q31854:Q33533:Q85H35:Q9TFX8:Q9TJN7:Q9TJT4:Q9TJT5:Q9TJT6:Q9TJT7:Q9TJU3:Q9TJZ1:Q9TJZ2:Q9TM48:Q9TM49:Q9XM74:Q9XNK2:Q9GBS0:Q9GBS1:Q94QR5:Q38559:Q858N4:Q9T145:Q8W723:O82070:Q39553:Q8L6F8:Q8L6F9:P95644:Q6QEK6:Q6QEK7:Q6QEK8:Q6QEK9:Q6QEL0:Q6QEL1:Q6QEL2:Q6QEL3:Q6QEL4:Q6QEL5:Q6QEL6:Q6QEL7:Q6QEL8:Q6QEL9:Q6QEM0:Q6QEM1:Q6QEM2:Q6QEM3:Q6QEM4:Q6QEM5:Q6QEM6:Q6QEM7:Q6QEM8:Q6QEM9:Q6QEN0:Q6QEN1:Q6QEN2:Q6QEN3:Q6QEN4:Q6QEN5:Q6QEN6:Q6QEN7:Q6QEN8:Q6QEN9:Q6QEP0:Q6QEP1:Q6QEP2:Q6QEP3:Q6QEP4:Q6QEP5:Q6QEP6:Q6QEP7:Q6QEP8:Q6QEP9:Q6QEQ4:Q6QEQ5:Q6QEQ6:Q6QEQ7:Q6QEQ8:Q6QEQ9:Q6QER0:Q6QER1:Q6QER2:Q6QER3:Q6QER4:Q6QER5:Q6QER6:Q6QER7:Q6QER8:Q6QER9:Q6QES0:Q6QES1:Q6QES2:Q6QES3:Q6QES4:Q6QES5:Q6QES6:Q6QES7:Q6QES8:Q6QES9:Q6QET0:Q6QET1:Q6QET2:Q6QET3:Q6QET4:Q6QET5:Q6QET6:Q6QET7:Q6QET8:Q6QET9:Q6QEU0:Q6QEU3:Q6QEU4:Q6QEU5:Q6QEU6:Q6QEU7:Q6QEU8:Q6QEU9:Q6QEV0:Q6QEV1:Q6QEV2:Q6QEV3:Q6QEV4:Q6QEV5:Q6QEV6:Q6WKW5:Q6WL11:Q6WL18:Q6WL19:Q6WL20:Q6WL21:Q6WL22:Q6WL23:Q6WL24:Q6WL25:Q6WL26:Q6WL27:Q6WL28:Q6WL29:Q6WL30:Q6WL31:Q6WL32:Q6WL33:Q6WL34:Q6WL35:Q6WL36:Q6WL37:Q6WL38:Q6WL39:Q6WL40:Q6WL41:Q6WL42:Q6WL43:Q6WL44:Q6WL45:Q6WL46:Q6WL47:Q6WL48:Q6WL49:Q6WL50:Q6WL51:Q6WL52:Q6WL53:Q6WL54:Q6WL55:Q6WL57:Q6WL58:Q6WL59:Q6WL60:Q6WL61:Q6WL62:Q6WL63:Q6WL64:Q6WL65:Q6WL66:Q6WL67:Q6WL68:Q6WL69:Q6WL70:Q6WL71:Q6WL72:Q6WL73:Q6WL74:Q6WL75:Q6WL76:Q6WL77:Q6WL78:Q6WL79:Q6WL80:Q6WL81:Q46350:Q46352:Q46353:Q46354:Q46355:Q46356:Q46357:Q46358:Q46359:Q46360:Q46361:Q46362:Q55347:O09518:O10386:O10451:O10452:O10453:O10454:O11388:O12346:O12372:O12662:O12851:O37355:O39662:O39852:O39918:O39933:O40960:O55262:O55263:O55558:O55559:O55560:O55561:O56250:O72119:O72485:O72486:O72487:O89163:O90150:O90151:O90152:O90707:O92618:Q04156:Q6J742:Q6J743:Q6J744:Q6J745:Q6J746:Q6J747:Q6J748:Q6PU45:Q6SJE7:Q6SJE8:Q6V8V7:Q6V8V8:Q6V8V9:Q6V8W0:Q6V8W1:Q6V8W2:Q6V8W3:Q6V8W4:Q6V8W5:Q6V8W6:Q6V8W7:Q6V8W8:Q6V8W9:Q6V8X0:Q6V8X1:Q6V8X2:Q6V8X3:Q6V8X4:Q6V8X5:Q6V8X6:Q6V8X7:Q6XK17:Q701T4:Q701U5:Q701U7:Q702N6:Q704Z5:Q704Z6:Q709B4:Q709B5:Q709B6:Q709B7:Q709B8:Q709B9:Q709C0:Q709C1:Q709C2:Q709C3:Q70Z42:Q76PN7:Q76TC7:Q76TC8:Q76TC9:Q76TD0:Q76TD1:Q76TD2:Q76TD3:Q76TD4:Q76TD5:Q76TD6:Q76TD7:Q76TD8:Q77RI2:Q77SJ8:Q77X60:Q77X81:Q785C5:Q785C6:Q785C7:Q785C8:Q785C9:Q785D0:Q785D1:Q785D2:Q785H4:Q7T6B6:Q7T7C6:Q7T7C7:Q7T7C8:Q7T7C9:Q7T7D0:Q7T7D1:Q7T7D2:Q7T7D3:Q7T7D4:Q7T7D5:Q7T7D6:Q7T7D7:Q7T7D8:Q7T7D9:Q7T7E0:Q7T7E1:Q7T7E2:Q7T7E3:Q7T7E4:Q7T7E5:Q7T7E6:Q7T7E7:Q7T7E8:Q7T7E9:Q7T7F0:Q7T7F1:Q7T7F2:Q7T7F3:Q7T7F4:Q7T7F5:Q7T7F6:Q7T7F7:Q7T7F8:Q7T7F9:Q7T7G0:Q7T7G1:Q7T7G2:Q7T7G3:Q7T7G4:Q7T7G5:Q7T7G6:Q7T7G7:Q7T7G8:Q7T7G9:Q7T7H0:Q7T7H1:Q7T7H2:Q7T863:Q7TAH7:Q7TAH8:Q7TAH9:Q7TAI0:Q7TAI1:Q7TAI2:Q7TAI3:Q7TAI4:Q7TAI5:Q7TAI6:Q7TAI7:Q7TAI8:Q7TAI9:Q7TAJ0:Q7TAJ1:Q7TAJ2:Q7TAJ3:Q7TAJ4:Q7TAJ5:Q7TAJ6:Q7TAJ7:Q7TAJ8:Q7THD4:Q7THD5:Q7THD6:Q7THD7:Q7THD8:Q7THD9:Q7THE0:Q7THE1:Q7THE2:Q7THE3:Q7THE4:Q7THE5:Q7THE6:Q7THE7:Q7THE8:Q66109:Q66183:Q66299:Q66300:Q66301:Q66302:Q66407:Q68247:Q68248:Q68249:Q68250:Q68251:Q68252:Q68253:Q68254:Q68255:Q68256:Q68257:Q68258:Q68259:Q68260:Q68261:Q68262:Q68263:Q68264:Q68265:Q68266:Q68267:Q68268:Q68269:Q68270:Q68271:Q68272:Q68273:Q68274:Q68275:Q68276:Q68277:Q68278:Q68279:Q68280:Q68281:Q68282:Q68283:Q68284:Q68382:Q68383:Q68384:Q68510:Q68548:Q68549:Q68587:Q68588:Q68589:Q68927:Q68928:Q68930:Q68931:Q68932:Q68933:Q68934:Q68935:Q68936:Q68937:Q68938:Q68939:Q68941:Q68942:Q68943:Q68944:Q68945:Q68946:Q68947:Q6GYH9:Q6GYI0:Q6GYI1:Q6GYI2:Q6GYI4:Q80A74:Q80A75:Q80A77:Q80A78:Q80A79:Q80A80:Q80A81:Q80DQ5:Q80DQ6:Q80DQ7:Q80DQ8:Q80DQ9:Q80DR0:Q80DR1:Q80DR2:Q80DR3:Q80DR4:Q80DR5:Q80DR6:Q80DR7:Q80DR8:Q80DR9:Q80G17:Q80GC4:Q80J40:Q80J41:Q80J42:Q80J43:Q80J44:Q80J45:Q80J46:Q80PU4:Q80PU5:Q80PU6:Q80R16:Q81081:Q81874:Q82128:Q82139:Q82142:Q82146:Q82147:Q82148:Q82150:Q82153:Q82155:Q82169:Q82447:Q82448:Q82449:Q82685:Q82707:Q83656:Q83746:Q83747:Q83748:Q83749:Q83750:Q83751:Q83752:Q83753:Q83754:Q83755:Q83756:Q83757:Q83858:Q83872:Q83873:Q83875:Q83879:Q83881:Q84807:Q85431:Q86777:Q86908:Q87023:Q87025:Q87027:Q88289:Q88290:Q88293:Q88294:Q88295:Q88296:Q88298:Q88299:Q88300:Q89666:Q8B390:Q8B391:Q8B392:Q8B393:Q8B394:Q8B4K3:Q8B4K4:Q8B4K5:Q8B4K6:Q8B4K7:Q8B4K8:Q8B4K9:Q8B4L0:Q8B4L1:Q8B4L2:Q8B4L3:Q8B4L4:Q8B4L5:Q8B4L6:Q8B4L7:Q8B4L8:Q8B4L9:Q8B4M0:Q8B4M1:Q8B4M2:Q8B5B9:Q8B5N2:Q8BB07:Q8BCE5:Q8BCE6:Q8BCE7:Q8BCE8:Q8BCE9:Q8BCF0:Q8BCF1:Q8BDF5:Q8JJU1:Q8JK66:Q8JTI6:Q8JTI7:Q8JTI8:Q8JTI9:Q8JVA6:Q8JVG0:Q8JVG1:Q8JVG2:Q8JVG3:Q8JVG4:Q8JVG5:Q8JVG6:Q8JVG7:Q8JVG8:Q8JVG9:Q8JVH0:Q8JVH1:Q8JVH2:Q8JVH3:Q8JVH4:Q8JVH5:Q8JVH6:Q8JVH7:Q8JVH8:Q8JVH9:Q8JVI0:Q8JVI1:Q8JVI2:Q8JVI3:Q8JVI4:Q8JVI5:Q8JVI6:Q8JVI7:Q8JVI8:Q8JVI9:Q8JVJ0:Q8JVJ1:Q8JVJ2:Q8JVJ3:Q8JVJ4:Q8JVJ5:Q8JVJ6:Q8JVJ7:Q8JVJ8:Q8JVJ9:Q8JVK0:Q8JVK1:Q8JVK2:Q8JVK3:Q8JZI0:Q9W7S6:Q9W8A5:Q9W8B3:Q9W8H3:Q9W8R5:Q9W8U3:Q9W984:Q9W9Z8:Q9WA19:Q9WAX5:Q9WAX6:Q9WAX7:Q9WB16:Q9WB17:Q9WB18:Q9WB19:Q9WB20:Q9WB21:Q9WB22:Q9WB23:Q9WB24:Q9WMH4:Q9WMH5:Q9WNW1:Q9WPY6:Q9WPY7:Q9WPY8:Q9WPY9:Q9WPZ0:Q9WPZ1:Q9WPZ2:Q9WPZ3:Q9YJ00:Q9YXE8:Q9YXM3:Q9YXM4:Q9YXM5:Q9YYH7:Q9ICX4:Q9ICX5:Q9ICX6:Q9ICX7:Q9ICY0:Q9ICZ8:Q9IJU6:Q9IJU7:Q9IJU8:Q9IJU9:Q9IJV0:Q9IJV1:Q9IJV2:Q9IJV3:Q9IJV4:Q9IJV5:Q9IJV6:Q9ILI5:Q9IN52:Q9IN53:Q9IN61:Q9IN62:Q9IN63:Q9IN64:Q9IN65:Q9IN66:Q9IN67:Q9IN68:Q9IN69:Q9IN70:Q9ING3:Q9ING4:Q9ING5:Q9ING6:Q9ING7:Q9ING8:Q9ING9:Q9INH0:Q9INH1:Q9INH2:Q9INN8:Q9IPM9:Q9IPN0:Q9IPN1:Q9IPN2:Q9IPN3:Q9IPN4:Q9IPN5:Q9IPN6:Q9IPN7:Q9IPN8:Q9IPN9:Q9IPP0:Q9IPP1:Q9IPP2:Q9IPP3:Q9IVY5:Q9IVY6:Q9IVY7:Q9IVY8:Q9IVY9:Q9IVZ0:Q9IVZ1:Q9IVZ2:Q9IWC6:Q9IWC7:Q9IX01:Q9IX02:Q9IX03:Q9IX04:Q9IX05:Q9IX06:Q9IX07:Q9IX08:Q9IX09:Q9IX10:Q9IX11:Q9IX12:Q9IX13:Q9IX14:Q9IX15:Q9IX16:Q9IX17:Q9IX18:Q9IX19:Q9IX20:Q9IX21:Q9IX22:Q9IX23:Q9IX24:Q9IX25:Q9IX26:Q9IX27:Q9IX28:Q9IX29:Q9IX30:Q9JA01:Q9JE44:Q9JE45:Q9JFN3:Q9PY65:Q9PY66:Q9PY67:Q9PY68:Q9PYA5:Q9PYA8:Q9Q2Q4:Q9Q2T8:Q9Q2T9:Q9QAG6:Q9QAG7:Q9QBH1:Q9QBH5:Q9QIZ2:Q9QIZ3:Q9QJV4:Q9QJW0:Q9QLM2:Q9QLM3:Q9QLM4:Q9QLM5:Q9QM13:Q9QM14:Q9QM80:Q9QMG2:Q9QMG3:Q9QMG4:Q9QMG5:Q9QMG6:Q9QMG7:Q9QMG8:Q9QMG9:Q995N9:Q995P0:Q995P1:Q995P2:Q995P3:Q995P4:Q995Q1:Q995Q2:Q997F0:Q99AV5:Q99AV6:Q99HN5:Q99HN6:Q99HN7:Q99HP1:Q99HP4:Q99HP9:Q99I35:Q9DJV5:Q9DKZ2:Q9DSG1:Q9DXF0:Q9DXH8:Q9DXY7:Q9DXY8:Q9DXY9:Q9DXZ0:Q9E005:Q9E7S9:Q9E7T0:Q9E7T1:Q9E7T2:Q9E7T3:Q9E7T4:Q9E822:Q9E823:Q9E824:Q9E825:Q9E874:Q9E948:Q913Z4:Q914E5:Q917V7:Q917W0:Q917W3:Q917W6:Q917W9:Q917X2:Q917X5:Q917X8:Q917Y1:Q917Y4:Q917Y7:Q917Z0:Q917Z3:Q917Z6:Q917Z9:Q918A2:Q918A5:Q918A8:Q918B1:Q918B4:Q918B7:Q918C0:Q918C3:Q918C6:Q918C9:Q918D2:Q91AU1:Q91BP7:Q91H10:Q91H13:Q91I66:Q91QY4:Q91TX2:Q91TX3:Q91TX4:Q91TX5:Q91TX6:Q91TX7:Q91TX8:Q91TX9:Q91TY0:Q91TY1:Q91TY2:Q91TY3:Q91TY4:Q91TY5:Q91TY6:Q91TY7:Q91TY8:Q91TY9:Q91TZ0:Q91TZ1:Q91TZ2:Q91TZ3:Q91TZ4:Q91TZ5:Q91TZ6:Q91TZ7:Q91TZ8:Q91TZ9:Q91U00:Q91U01:Q91U02:Q91U03:Q91U04:Q91U05:Q91U06:Q91U07:Q91U08:Q91U09:Q91U10:Q91U11:Q91U12:Q91U13:Q91U14:Q91U15:Q96861:Q8QRL9:Q8QTI8:Q8QW51:Q8QW52:Q8QW53:Q8QW54:Q8QW55:Q8QW56:Q8QW59:Q8QW60:Q8QW61:Q8QW62:Q8QW63:Q8QW64:Q8QW65:Q8QW66:Q8QW68:Q8QW70:Q8QW71:Q8QW73:Q8QW74:Q8QW75:Q8QW76:Q8QW77:Q8QW79:Q8QW81:Q8QW83:Q8QW85:Q8QW87:Q8QW89:Q8QW91:Q8QW93:Q8QW95:Q8QW97:Q8QW99:Q8QXK9:Q8V1L8:Q8V280:Q8V3V0:Q8V3V1:Q8V3V2:Q8V3V3:Q8V3V4:Q8V3V5:Q8V3V6:Q8V3V7:Q8V3V8:Q8V3V9:Q8V3W0:Q8V3W1:Q8V3W2:Q8V3W3:Q8V3W4:Q8V3W5:Q8V3W6:Q8V3W7:Q8V714:Q8V716:Q8V9D0:Q8V9D1:Q8V9D2:Q8V9D3:Q8V9D4:Q8V9D5:Q8V9D6:Q8V9D7:Q8V9D8:Q8V9D9:Q8V9E0:Q8V9E1:Q8V9E2:Q8V9E3:Q8V9E4:Q8V9E5:Q8V9Z1:Q8VA22:Q8VA23:Q8VA24:Q8VA25:Q6EW74:Q6EW75:Q6EW76:Q6EW77:Q6EW78:Q6EW79:Q6EW80:Q6EW81:Q6EW82:Q6EW83:Q6EW84:Q6EW85:Q6EW86:Q6EW87:Q6EW88:Q6EW89:Q6EW90:Q6EW91:Q6EW92:Q6EW93:Q6EW94:Q6EW95:Q6EW96:Q6EW97:Q6EW98:Q6EW99:Q6EWA0:Q6EWA1:Q6EWA2:Q6EWA3:Q6EWA4:Q6EWA5:Q6EWA6:Q6EWA7:Q6EWA8:Q6EWA9:Q6EWB0:Q6EWB1:Q6EWB2:Q6EWB3:Q6EWB4:Q6EWB5:Q6EWB6:Q6EWB7:Q6EWB8:Q6EWB9:Q6EWC0:Q6EWC1:Q6EWC2:Q6EWC3:Q6EWC4:Q6EWC5:Q6EWC6:Q6EWC7:Q6EWC8:Q6EWC9:Q6EWD0:Q6EWD1:Q6EWD2:Q6EWD3:Q6EWD4:Q6EWD5:Q6EWD6:Q6EWD7:Q6EWD8:Q6EWD9:Q6EWE0:Q6EWE1:Q6EWE2:Q6EWE3:Q6EWE4:Q6EWE5:Q6EWE6:Q6EWE7:Q6EWE8:Q6EWE9:Q6EWF0:Q6EWF1:Q6EWF2:Q6EWF3:Q6EWF4:Q6EWF5:Q6EWF6:Q6EWF7:Q6EWF8:Q6EWF9:Q6EWG0:Q6EWG1:Q6EWG2:Q703G8:AAQ79842:AAQ79843:AAQ79844:AAQ79845:AAQ79846:AAQ79847:AAQ79848:AAQ79849:AAQ79850:AAQ79851:AAQ79852:AAQ79853:AAQ79854:AAQ79855:AAQ79856:AAQ79857:AAQ79858:AAQ79859:AAQ79860:AAQ79861:AAQ79862:CAC86264:AAQ73462:AAR19400:AAR19401:CAE52834:AAP57740:CAF04463:CAF04464
pol                                              not opted              42      1.252   SVM        RRPL_BUNYW:RRPL_HANTV:RRPO_LYCVA:RRPO_LYCVW:RRPL_TOSV:RRPO_TACV:RRPL_UUK:Q50842:Q50845:P78989:Q16941:Q25543:Q27190:Q95WT2:O20533:O21375:O47884:O99882:O99883:Q70BU3:Q31854:Q33533:Q85H35:Q9TFX8:Q9TJN7:Q9TJT4:Q9TJT5:Q9TJT6:Q9TJT7:Q9TJU3:Q9TJZ1:Q9TJZ2:Q9TM48:Q9TM49:Q9XM74:Q9XNK2:Q9GBS0:Q9GBS1:Q94QR5:Q38559:Q858N4:Q9T145:Q8W723:O82070:Q39553:Q8L6F8:Q8L6F9:P95644:Q6QEK6:Q6QEK7:Q6QEK8:Q6QEK9:Q6QEL0:Q6QEL1:Q6QEL2:Q6QEL3:Q6QEL4:Q6QEL5:Q6QEL6:Q6QEL7:Q6QEL8:Q6QEL9:Q6QEM0:Q6QEM1:Q6QEM2:Q6QEM3:Q6QEM4:Q6QEM5:Q6QEM6:Q6QEM7:Q6QEM8:Q6QEM9:Q6QEN0:Q6QEN1:Q6QEN2:Q6QEN3:Q6QEN4:Q6QEN5:Q6QEN6:Q6QEN7:Q6QEN8:Q6QEN9:Q6QEP0:Q6QEP1:Q6QEP2:Q6QEP3:Q6QEP4:Q6QEP5:Q6QEP6:Q6QEP7:Q6QEP8:Q6QEP9:Q6QEQ4:Q6QEQ5:Q6QEQ6:Q6QEQ7:Q6QEQ8:Q6QEQ9:Q6QER0:Q6QER1:Q6QER2:Q6QER3:Q6QER4:Q6QER5:Q6QER6:Q6QER7:Q6QER8:Q6QER9:Q6QES0:Q6QES1:Q6QES2:Q6QES3:Q6QES4:Q6QES5:Q6QES6:Q6QES7:Q6QES8:Q6QES9:Q6QET0:Q6QET1:Q6QET2:Q6QET3:Q6QET4:Q6QET5:Q6QET6:Q6QET7:Q6QET8:Q6QET9:Q6QEU0:Q6QEU3:Q6QEU4:Q6QEU5:Q6QEU6:Q6QEU7:Q6QEU8:Q6QEU9:Q6QEV0:Q6QEV1:Q6QEV2:Q6QEV3:Q6QEV4:Q6QEV5:Q6QEV6:Q6WKW5:Q6WL11:Q6WL18:Q6WL19:Q6WL20:Q6WL21:Q6WL22:Q6WL23:Q6WL24:Q6WL25:Q6WL26:Q6WL27:Q6WL28:Q6WL29:Q6WL30:Q6WL31:Q6WL32:Q6WL33:Q6WL34:Q6WL35:Q6WL36:Q6WL37:Q6WL38:Q6WL39:Q6WL40:Q6WL41:Q6WL42:Q6WL43:Q6WL44:Q6WL45:Q6WL46:Q6WL47:Q6WL48:Q6WL49:Q6WL50:Q6WL51:Q6WL52:Q6WL53:Q6WL54:Q6WL55:Q6WL57:Q6WL58:Q6WL59:Q6WL60:Q6WL61:Q6WL62:Q6WL63:Q6WL64:Q6WL65:Q6WL66:Q6WL67:Q6WL68:Q6WL69:Q6WL70:Q6WL71:Q6WL72:Q6WL73:Q6WL74:Q6WL75:Q6WL76:Q6WL77:Q6WL78:Q6WL79:Q6WL80:Q6WL81:Q46350:Q46352:Q46353:Q46354:Q46355:Q46356:Q46357:Q46358:Q46359:Q46360:Q46361:Q46362:Q55347:O09518:O10386:O10451:O10452:O10453:O10454:O11388:O12346:O12372:O12662:O12851:O37355:O39662:O39852:O39918:O39933:O40960:O55262:O55263:O55558:O55559:O55560:O55561:O56250:O72119:O72485:O72486:O72487:O89163:O90150:O90151:O90152:O90707:O92618:Q04156:Q6J742:Q6J743:Q6J744:Q6J745:Q6J746:Q6J747:Q6J748:Q6PU45:Q6SJE7:Q6SJE8:Q6V8V7:Q6V8V8:Q6V8V9:Q6V8W0:Q6V8W1:Q6V8W2:Q6V8W3:Q6V8W4:Q6V8W5:Q6V8W6:Q6V8W7:Q6V8W8:Q6V8W9:Q6V8X0:Q6V8X1:Q6V8X2:Q6V8X3:Q6V8X4:Q6V8X5:Q6V8X6:Q6V8X7:Q6XK17:Q701T4:Q701U5:Q701U7:Q702N6:Q704Z5:Q704Z6:Q709B4:Q709B5:Q709B6:Q709B7:Q709B8:Q709B9:Q709C0:Q709C1:Q709C2:Q709C3:Q70Z42:Q76PN7:Q76TC7:Q76TC8:Q76TC9:Q76TD0:Q76TD1:Q76TD2:Q76TD3:Q76TD4:Q76TD5:Q76TD6:Q76TD7:Q76TD8:Q77RI2:Q77SJ8:Q77X60:Q77X81:Q785C5:Q785C6:Q785C7:Q785C8:Q785C9:Q785D0:Q785D1:Q785D2:Q785H4:Q7T6B6:Q7T7C6:Q7T7C7:Q7T7C8:Q7T7C9:Q7T7D0:Q7T7D1:Q7T7D2:Q7T7D3:Q7T7D4:Q7T7D5:Q7T7D6:Q7T7D7:Q7T7D8:Q7T7D9:Q7T7E0:Q7T7E1:Q7T7E2:Q7T7E3:Q7T7E4:Q7T7E5:Q7T7E6:Q7T7E7:Q7T7E8:Q7T7E9:Q7T7F0:Q7T7F1:Q7T7F2:Q7T7F3:Q7T7F4:Q7T7F5:Q7T7F6:Q7T7F7:Q7T7F8:Q7T7F9:Q7T7G0:Q7T7G1:Q7T7G2:Q7T7G3:Q7T7G4:Q7T7G5:Q7T7G6:Q7T7G7:Q7T7G8:Q7T7G9:Q7T7H0:Q7T7H1:Q7T7H2:Q7T863:Q7TAH7:Q7TAH8:Q7TAH9:Q7TAI0:Q7TAI1:Q7TAI2:Q7TAI3:Q7TAI4:Q7TAI5:Q7TAI6:Q7TAI7:Q7TAI8:Q7TAI9:Q7TAJ0:Q7TAJ1:Q7TAJ2:Q7TAJ3:Q7TAJ4:Q7TAJ5:Q7TAJ6:Q7TAJ7:Q7TAJ8:Q7THD4:Q7THD5:Q7THD6:Q7THD7:Q7THD8:Q7THD9:Q7THE0:Q7THE1:Q7THE2:Q7THE3:Q7THE4:Q7THE5:Q7THE6:Q7THE7:Q7THE8:Q66109:Q66183:Q66299:Q66300:Q66301:Q66302:Q66407:Q68247:Q68248:Q68249:Q68250:Q68251:Q68252:Q68253:Q68254:Q68255:Q68256:Q68257:Q68258:Q68259:Q68260:Q68261:Q68262:Q68263:Q68264:Q68265:Q68266:Q68267:Q68268:Q68269:Q68270:Q68271:Q68272:Q68273:Q68274:Q68275:Q68276:Q68277:Q68278:Q68279:Q68280:Q68281:Q68282:Q68283:Q68284:Q68382:Q68383:Q68384:Q68510:Q68548:Q68549:Q68587:Q68588:Q68589:Q68927:Q68928:Q68930:Q68931:Q68932:Q68933:Q68934:Q68935:Q68936:Q68937:Q68938:Q68939:Q68941:Q68942:Q68943:Q68944:Q68945:Q68946:Q68947:Q6GYH9:Q6GYI0:Q6GYI1:Q6GYI2:Q6GYI4:Q80A74:Q80A75:Q80A77:Q80A78:Q80A79:Q80A80:Q80A81:Q80DQ5:Q80DQ6:Q80DQ7:Q80DQ8:Q80DQ9:Q80DR0:Q80DR1:Q80DR2:Q80DR3:Q80DR4:Q80DR5:Q80DR6:Q80DR7:Q80DR8:Q80DR9:Q80G17:Q80GC4:Q80J40:Q80J41:Q80J42:Q80J43:Q80J44:Q80J45:Q80J46:Q80PU4:Q80PU5:Q80PU6:Q80R16:Q81081:Q81874:Q82128:Q82139:Q82142:Q82146:Q82147:Q82148:Q82150:Q82153:Q82155:Q82169:Q82447:Q82448:Q82449:Q82685:Q82707:Q83656:Q83746:Q83747:Q83748:Q83749:Q83750:Q83751:Q83752:Q83753:Q83754:Q83755:Q83756:Q83757:Q83858:Q83872:Q83873:Q83875:Q83879:Q83881:Q84807:Q85431:Q86777:Q86908:Q87023:Q87025:Q87027:Q88289:Q88290:Q88293:Q88294:Q88295:Q88296:Q88298:Q88299:Q88300:Q89666:Q8B390:Q8B391:Q8B392:Q8B393:Q8B394:Q8B4K3:Q8B4K4:Q8B4K5:Q8B4K6:Q8B4K7:Q8B4K8:Q8B4K9:Q8B4L0:Q8B4L1:Q8B4L2:Q8B4L3:Q8B4L4:Q8B4L5:Q8B4L6:Q8B4L7:Q8B4L8:Q8B4L9:Q8B4M0:Q8B4M1:Q8B4M2:Q8B5B9:Q8B5N2:Q8BB07:Q8BCE5:Q8BCE6:Q8BCE7:Q8BCE8:Q8BCE9:Q8BCF0:Q8BCF1:Q8BDF5:Q8JJU1:Q8JK66:Q8JTI6:Q8JTI7:Q8JTI8:Q8JTI9:Q8JVA6:Q8JVG0:Q8JVG1:Q8JVG2:Q8JVG3:Q8JVG4:Q8JVG5:Q8JVG6:Q8JVG7:Q8JVG8:Q8JVG9:Q8JVH0:Q8JVH1:Q8JVH2:Q8JVH3:Q8JVH4:Q8JVH5:Q8JVH6:Q8JVH7:Q8JVH8:Q8JVH9:Q8JVI0:Q8JVI1:Q8JVI2:Q8JVI3:Q8JVI4:Q8JVI5:Q8JVI6:Q8JVI7:Q8JVI8:Q8JVI9:Q8JVJ0:Q8JVJ1:Q8JVJ2:Q8JVJ3:Q8JVJ4:Q8JVJ5:Q8JVJ6:Q8JVJ7:Q8JVJ8:Q8JVJ9:Q8JVK0:Q8JVK1:Q8JVK2:Q8JVK3:Q8JZI0:Q9W7S6:Q9W8A5:Q9W8B3:Q9W8H3:Q9W8R5:Q9W8U3:Q9W984:Q9W9Z8:Q9WA19:Q9WAX5:Q9WAX6:Q9WAX7:Q9WB16:Q9WB17:Q9WB18:Q9WB19:Q9WB20:Q9WB21:Q9WB22:Q9WB23:Q9WB24:Q9WMH4:Q9WMH5:Q9WNW1:Q9WPY6:Q9WPY7:Q9WPY8:Q9WPY9:Q9WPZ0:Q9WPZ1:Q9WPZ2:Q9WPZ3:Q9YJ00:Q9YXE8:Q9YXM3:Q9YXM4:Q9YXM5:Q9YYH7:Q9ICX4:Q9ICX5:Q9ICX6:Q9ICX7:Q9ICY0:Q9ICZ8:Q9IJU6:Q9IJU7:Q9IJU8:Q9IJU9:Q9IJV0:Q9IJV1:Q9IJV2:Q9IJV3:Q9IJV4:Q9IJV5:Q9IJV6:Q9ILI5:Q9IN52:Q9IN53:Q9IN61:Q9IN62:Q9IN63:Q9IN64:Q9IN65:Q9IN66:Q9IN67:Q9IN68:Q9IN69:Q9IN70:Q9ING3:Q9ING4:Q9ING5:Q9ING6:Q9ING7:Q9ING8:Q9ING9:Q9INH0:Q9INH1:Q9INH2:Q9INN8:Q9IPM9:Q9IPN0:Q9IPN1:Q9IPN2:Q9IPN3:Q9IPN4:Q9IPN5:Q9IPN6:Q9IPN7:Q9IPN8:Q9IPN9:Q9IPP0:Q9IPP1:Q9IPP2:Q9IPP3:Q9IVY5:Q9IVY6:Q9IVY7:Q9IVY8:Q9IVY9:Q9IVZ0:Q9IVZ1:Q9IVZ2:Q9IWC6:Q9IWC7:Q9IX01:Q9IX02:Q9IX03:Q9IX04:Q9IX05:Q9IX06:Q9IX07:Q9IX08:Q9IX09:Q9IX10:Q9IX11:Q9IX12:Q9IX13:Q9IX14:Q9IX15:Q9IX16:Q9IX17:Q9IX18:Q9IX19:Q9IX20:Q9IX21:Q9IX22:Q9IX23:Q9IX24:Q9IX25:Q9IX26:Q9IX27:Q9IX28:Q9IX29:Q9IX30:Q9JA01:Q9JE44:Q9JE45:Q9JFN3:Q9PY65:Q9PY66:Q9PY67:Q9PY68:Q9PYA5:Q9PYA8:Q9Q2Q4:Q9Q2T8:Q9Q2T9:Q9QAG6:Q9QAG7:Q9QBH1:Q9QBH5:Q9QIZ2:Q9QIZ3:Q9QJV4:Q9QJW0:Q9QLM2:Q9QLM3:Q9QLM4:Q9QLM5:Q9QM13:Q9QM14:Q9QM80:Q9QMG2:Q9QMG3:Q9QMG4:Q9QMG5:Q9QMG6:Q9QMG7:Q9QMG8:Q9QMG9:Q995N9:Q995P0:Q995P1:Q995P2:Q995P3:Q995P4:Q995Q1:Q995Q2:Q997F0:Q99AV5:Q99AV6:Q99HN5:Q99HN6:Q99HN7:Q99HP1:Q99HP4:Q99HP9:Q99I35:Q9DJV5:Q9DKZ2:Q9DSG1:Q9DXF0:Q9DXH8:Q9DXY7:Q9DXY8:Q9DXY9:Q9DXZ0:Q9E005:Q9E7S9:Q9E7T0:Q9E7T1:Q9E7T2:Q9E7T3:Q9E7T4:Q9E822:Q9E823:Q9E824:Q9E825:Q9E874:Q9E948:Q913Z4:Q914E5:Q917V7:Q917W0:Q917W3:Q917W6:Q917W9:Q917X2:Q917X5:Q917X8:Q917Y1:Q917Y4:Q917Y7:Q917Z0:Q917Z3:Q917Z6:Q917Z9:Q918A2:Q918A5:Q918A8:Q918B1:Q918B4:Q918B7:Q918C0:Q918C3:Q918C6:Q918C9:Q918D2:Q91AU1:Q91BP7:Q91H10:Q91H13:Q91I66:Q91QY4:Q91TX2:Q91TX3:Q91TX4:Q91TX5:Q91TX6:Q91TX7:Q91TX8:Q91TX9:Q91TY0:Q91TY1:Q91TY2:Q91TY3:Q91TY4:Q91TY5:Q91TY6:Q91TY7:Q91TY8:Q91TY9:Q91TZ0:Q91TZ1:Q91TZ2:Q91TZ3:Q91TZ4:Q91TZ5:Q91TZ6:Q91TZ7:Q91TZ8:Q91TZ9:Q91U00:Q91U01:Q91U02:Q91U03:Q91U04:Q91U05:Q91U06:Q91U07:Q91U08:Q91U09:Q91U10:Q91U11:Q91U12:Q91U13:Q91U14:Q91U15:Q96861:Q8QRL9:Q8QTI8:Q8QW51:Q8QW52:Q8QW53:Q8QW54:Q8QW55:Q8QW56:Q8QW59:Q8QW60:Q8QW61:Q8QW62:Q8QW63:Q8QW64:Q8QW65:Q8QW66:Q8QW68:Q8QW70:Q8QW71:Q8QW73:Q8QW74:Q8QW75:Q8QW76:Q8QW77:Q8QW79:Q8QW81:Q8QW83:Q8QW85:Q8QW87:Q8QW89:Q8QW91:Q8QW93:Q8QW95:Q8QW97:Q8QW99:Q8QXK9:Q8V1L8:Q8V280:Q8V3V0:Q8V3V1:Q8V3V2:Q8V3V3:Q8V3V4:Q8V3V5:Q8V3V6:Q8V3V7:Q8V3V8:Q8V3V9:Q8V3W0:Q8V3W1:Q8V3W2:Q8V3W3:Q8V3W4:Q8V3W5:Q8V3W6:Q8V3W7:Q8V714:Q8V716:Q8V9D0:Q8V9D1:Q8V9D2:Q8V9D3:Q8V9D4:Q8V9D5:Q8V9D6:Q8V9D7:Q8V9D8:Q8V9D9:Q8V9E0:Q8V9E1:Q8V9E2:Q8V9E3:Q8V9E4:Q8V9E5:Q8V9Z1:Q8VA22:Q8VA23:Q8VA24:Q8VA25:Q6EW74:Q6EW75:Q6EW76:Q6EW77:Q6EW78:Q6EW79:Q6EW80:Q6EW81:Q6EW82:Q6EW83:Q6EW84:Q6EW85:Q6EW86:Q6EW87:Q6EW88:Q6EW89:Q6EW90:Q6EW91:Q6EW92:Q6EW93:Q6EW94:Q6EW95:Q6EW96:Q6EW97:Q6EW98:Q6EW99:Q6EWA0:Q6EWA1:Q6EWA2:Q6EWA3:Q6EWA4:Q6EWA5:Q6EWA6:Q6EWA7:Q6EWA8:Q6EWA9:Q6EWB0:Q6EWB1:Q6EWB2:Q6EWB3:Q6EWB4:Q6EWB5:Q6EWB6:Q6EWB7:Q6EWB8:Q6EWB9:Q6EWC0:Q6EWC1:Q6EWC2:Q6EWC3:Q6EWC4:Q6EWC5:Q6EWC6:Q6EWC7:Q6EWC8:Q6EWC9:Q6EWD0:Q6EWD1:Q6EWD2:Q6EWD3:Q6EWD4:Q6EWD5:Q6EWD6:Q6EWD7:Q6EWD8:Q6EWD9:Q6EWE0:Q6EWE1:Q6EWE2:Q6EWE3:Q6EWE4:Q6EWE5:Q6EWE6:Q6EWE7:Q6EWE8:Q6EWE9:Q6EWF0:Q6EWF1:Q6EWF2:Q6EWF3:Q6EWF4:Q6EWF5:Q6EWF6:Q6EWF7:Q6EWF8:Q6EWF9:Q6EWG0:Q6EWG1:Q6EWG2:Q703G8:AAQ79842:AAQ79843:AAQ79844:AAQ79845:AAQ79846:AAQ79847:AAQ79848:AAQ79849:AAQ79850:AAQ79851:AAQ79852:AAQ79853:AAQ79854:AAQ79855:AAQ79856:AAQ79857:AAQ79858:AAQ79859:AAQ79860:AAQ79861:AAQ79862:CAC86264:AAQ73462:AAR19400:AAR19401:CAE52834:AAP57740:CAF04463:CAF04464
pol                                              not opted              78      0.081   SVM        RRPL_BUNYW:RRPL_HANTV:RRPO_LYCVA:RRPO_LYCVW:RRPL_TOSV:RRPO_TACV:RRPL_UUK:Q50842:Q50845:P78989:Q16941:Q25543:Q27190:Q95WT2:O20533:O21375:O47884:O99882:O99883:Q70BU3:Q31854:Q33533:Q85H35:Q9TFX8:Q9TJN7:Q9TJT4:Q9TJT5:Q9TJT6:Q9TJT7:Q9TJU3:Q9TJZ1:Q9TJZ2:Q9TM48:Q9TM49:Q9XM74:Q9XNK2:Q9GBS0:Q9GBS1:Q94QR5:Q38559:Q858N4:Q9T145:Q8W723:O82070:Q39553:Q8L6F8:Q8L6F9:P95644:Q6QEK6:Q6QEK7:Q6QEK8:Q6QEK9:Q6QEL0:Q6QEL1:Q6QEL2:Q6QEL3:Q6QEL4:Q6QEL5:Q6QEL6:Q6QEL7:Q6QEL8:Q6QEL9:Q6QEM0:Q6QEM1:Q6QEM2:Q6QEM3:Q6QEM4:Q6QEM5:Q6QEM6:Q6QEM7:Q6QEM8:Q6QEM9:Q6QEN0:Q6QEN1:Q6QEN2:Q6QEN3:Q6QEN4:Q6QEN5:Q6QEN6:Q6QEN7:Q6QEN8:Q6QEN9:Q6QEP0:Q6QEP1:Q6QEP2:Q6QEP3:Q6QEP4:Q6QEP5:Q6QEP6:Q6QEP7:Q6QEP8:Q6QEP9:Q6QEQ4:Q6QEQ5:Q6QEQ6:Q6QEQ7:Q6QEQ8:Q6QEQ9:Q6QER0:Q6QER1:Q6QER2:Q6QER3:Q6QER4:Q6QER5:Q6QER6:Q6QER7:Q6QER8:Q6QER9:Q6QES0:Q6QES1:Q6QES2:Q6QES3:Q6QES4:Q6QES5:Q6QES6:Q6QES7:Q6QES8:Q6QES9:Q6QET0:Q6QET1:Q6QET2:Q6QET3:Q6QET4:Q6QET5:Q6QET6:Q6QET7:Q6QET8:Q6QET9:Q6QEU0:Q6QEU3:Q6QEU4:Q6QEU5:Q6QEU6:Q6QEU7:Q6QEU8:Q6QEU9:Q6QEV0:Q6QEV1:Q6QEV2:Q6QEV3:Q6QEV4:Q6QEV5:Q6QEV6:Q6WKW5:Q6WL11:Q6WL18:Q6WL19:Q6WL20:Q6WL21:Q6WL22:Q6WL23:Q6WL24:Q6WL25:Q6WL26:Q6WL27:Q6WL28:Q6WL29:Q6WL30:Q6WL31:Q6WL32:Q6WL33:Q6WL34:Q6WL35:Q6WL36:Q6WL37:Q6WL38:Q6WL39:Q6WL40:Q6WL41:Q6WL42:Q6WL43:Q6WL44:Q6WL45:Q6WL46:Q6WL47:Q6WL48:Q6WL49:Q6WL50:Q6WL51:Q6WL52:Q6WL53:Q6WL54:Q6WL55:Q6WL57:Q6WL58:Q6WL59:Q6WL60:Q6WL61:Q6WL62:Q6WL63:Q6WL64:Q6WL65:Q6WL66:Q6WL67:Q6WL68:Q6WL69:Q6WL70:Q6WL71:Q6WL72:Q6WL73:Q6WL74:Q6WL75:Q6WL76:Q6WL77:Q6WL78:Q6WL79:Q6WL80:Q6WL81:Q46350:Q46352:Q46353:Q46354:Q46355:Q46356:Q46357:Q46358:Q46359:Q46360:Q46361:Q46362:Q55347:O09518:O10386:O10451:O10452:O10453:O10454:O11388:O12346:O12372:O12662:O12851:O37355:O39662:O39852:O39918:O39933:O40960:O55262:O55263:O55558:O55559:O55560:O55561:O56250:O72119:O72485:O72486:O72487:O89163:O90150:O90151:O90152:O90707:O92618:Q04156:Q6J742:Q6J743:Q6J744:Q6J745:Q6J746:Q6J747:Q6J748:Q6PU45:Q6SJE7:Q6SJE8:Q6V8V7:Q6V8V8:Q6V8V9:Q6V8W0:Q6V8W1:Q6V8W2:Q6V8W3:Q6V8W4:Q6V8W5:Q6V8W6:Q6V8W7:Q6V8W8:Q6V8W9:Q6V8X0:Q6V8X1:Q6V8X2:Q6V8X3:Q6V8X4:Q6V8X5:Q6V8X6:Q6V8X7:Q6XK17:Q701T4:Q701U5:Q701U7:Q702N6:Q704Z5:Q704Z6:Q709B4:Q709B5:Q709B6:Q709B7:Q709B8:Q709B9:Q709C0:Q709C1:Q709C2:Q709C3:Q70Z42:Q76PN7:Q76TC7:Q76TC8:Q76TC9:Q76TD0:Q76TD1:Q76TD2:Q76TD3:Q76TD4:Q76TD5:Q76TD6:Q76TD7:Q76TD8:Q77RI2:Q77SJ8:Q77X60:Q77X81:Q785C5:Q785C6:Q785C7:Q785C8:Q785C9:Q785D0:Q785D1:Q785D2:Q785H4:Q7T6B6:Q7T7C6:Q7T7C7:Q7T7C8:Q7T7C9:Q7T7D0:Q7T7D1:Q7T7D2:Q7T7D3:Q7T7D4:Q7T7D5:Q7T7D6:Q7T7D7:Q7T7D8:Q7T7D9:Q7T7E0:Q7T7E1:Q7T7E2:Q7T7E3:Q7T7E4:Q7T7E5:Q7T7E6:Q7T7E7:Q7T7E8:Q7T7E9:Q7T7F0:Q7T7F1:Q7T7F2:Q7T7F3:Q7T7F4:Q7T7F5:Q7T7F6:Q7T7F7:Q7T7F8:Q7T7F9:Q7T7G0:Q7T7G1:Q7T7G2:Q7T7G3:Q7T7G4:Q7T7G5:Q7T7G6:Q7T7G7:Q7T7G8:Q7T7G9:Q7T7H0:Q7T7H1:Q7T7H2:Q7T863:Q7TAH7:Q7TAH8:Q7TAH9:Q7TAI0:Q7TAI1:Q7TAI2:Q7TAI3:Q7TAI4:Q7TAI5:Q7TAI6:Q7TAI7:Q7TAI8:Q7TAI9:Q7TAJ0:Q7TAJ1:Q7TAJ2:Q7TAJ3:Q7TAJ4:Q7TAJ5:Q7TAJ6:Q7TAJ7:Q7TAJ8:Q7THD4:Q7THD5:Q7THD6:Q7THD7:Q7THD8:Q7THD9:Q7THE0:Q7THE1:Q7THE2:Q7THE3:Q7THE4:Q7THE5:Q7THE6:Q7THE7:Q7THE8:Q66109:Q66183:Q66299:Q66300:Q66301:Q66302:Q66407:Q68247:Q68248:Q68249:Q68250:Q68251:Q68252:Q68253:Q68254:Q68255:Q68256:Q68257:Q68258:Q68259:Q68260:Q68261:Q68262:Q68263:Q68264:Q68265:Q68266:Q68267:Q68268:Q68269:Q68270:Q68271:Q68272:Q68273:Q68274:Q68275:Q68276:Q68277:Q68278:Q68279:Q68280:Q68281:Q68282:Q68283:Q68284:Q68382:Q68383:Q68384:Q68510:Q68548:Q68549:Q68587:Q68588:Q68589:Q68927:Q68928:Q68930:Q68931:Q68932:Q68933:Q68934:Q68935:Q68936:Q68937:Q68938:Q68939:Q68941:Q68942:Q68943:Q68944:Q68945:Q68946:Q68947:Q6GYH9:Q6GYI0:Q6GYI1:Q6GYI2:Q6GYI4:Q80A74:Q80A75:Q80A77:Q80A78:Q80A79:Q80A80:Q80A81:Q80DQ5:Q80DQ6:Q80DQ7:Q80DQ8:Q80DQ9:Q80DR0:Q80DR1:Q80DR2:Q80DR3:Q80DR4:Q80DR5:Q80DR6:Q80DR7:Q80DR8:Q80DR9:Q80G17:Q80GC4:Q80J40:Q80J41:Q80J42:Q80J43:Q80J44:Q80J45:Q80J46:Q80PU4:Q80PU5:Q80PU6:Q80R16:Q81081:Q81874:Q82128:Q82139:Q82142:Q82146:Q82147:Q82148:Q82150:Q82153:Q82155:Q82169:Q82447:Q82448:Q82449:Q82685:Q82707:Q83656:Q83746:Q83747:Q83748:Q83749:Q83750:Q83751:Q83752:Q83753:Q83754:Q83755:Q83756:Q83757:Q83858:Q83872:Q83873:Q83875:Q83879:Q83881:Q84807:Q85431:Q86777:Q86908:Q87023:Q87025:Q87027:Q88289:Q88290:Q88293:Q88294:Q88295:Q88296:Q88298:Q88299:Q88300:Q89666:Q8B390:Q8B391:Q8B392:Q8B393:Q8B394:Q8B4K3:Q8B4K4:Q8B4K5:Q8B4K6:Q8B4K7:Q8B4K8:Q8B4K9:Q8B4L0:Q8B4L1:Q8B4L2:Q8B4L3:Q8B4L4:Q8B4L5:Q8B4L6:Q8B4L7:Q8B4L8:Q8B4L9:Q8B4M0:Q8B4M1:Q8B4M2:Q8B5B9:Q8B5N2:Q8BB07:Q8BCE5:Q8BCE6:Q8BCE7:Q8BCE8:Q8BCE9:Q8BCF0:Q8BCF1:Q8BDF5:Q8JJU1:Q8JK66:Q8JTI6:Q8JTI7:Q8JTI8:Q8JTI9:Q8JVA6:Q8JVG0:Q8JVG1:Q8JVG2:Q8JVG3:Q8JVG4:Q8JVG5:Q8JVG6:Q8JVG7:Q8JVG8:Q8JVG9:Q8JVH0:Q8JVH1:Q8JVH2:Q8JVH3:Q8JVH4:Q8JVH5:Q8JVH6:Q8JVH7:Q8JVH8:Q8JVH9:Q8JVI0:Q8JVI1:Q8JVI2:Q8JVI3:Q8JVI4:Q8JVI5:Q8JVI6:Q8JVI7:Q8JVI8:Q8JVI9:Q8JVJ0:Q8JVJ1:Q8JVJ2:Q8JVJ3:Q8JVJ4:Q8JVJ5:Q8JVJ6:Q8JVJ7:Q8JVJ8:Q8JVJ9:Q8JVK0:Q8JVK1:Q8JVK2:Q8JVK3:Q8JZI0:Q9W7S6:Q9W8A5:Q9W8B3:Q9W8H3:Q9W8R5:Q9W8U3:Q9W984:Q9W9Z8:Q9WA19:Q9WAX5:Q9WAX6:Q9WAX7:Q9WB16:Q9WB17:Q9WB18:Q9WB19:Q9WB20:Q9WB21:Q9WB22:Q9WB23:Q9WB24:Q9WMH4:Q9WMH5:Q9WNW1:Q9WPY6:Q9WPY7:Q9WPY8:Q9WPY9:Q9WPZ0:Q9WPZ1:Q9WPZ2:Q9WPZ3:Q9YJ00:Q9YXE8:Q9YXM3:Q9YXM4:Q9YXM5:Q9YYH7:Q9ICX4:Q9ICX5:Q9ICX6:Q9ICX7:Q9ICY0:Q9ICZ8:Q9IJU6:Q9IJU7:Q9IJU8:Q9IJU9:Q9IJV0:Q9IJV1:Q9IJV2:Q9IJV3:Q9IJV4:Q9IJV5:Q9IJV6:Q9ILI5:Q9IN52:Q9IN53:Q9IN61:Q9IN62:Q9IN63:Q9IN64:Q9IN65:Q9IN66:Q9IN67:Q9IN68:Q9IN69:Q9IN70:Q9ING3:Q9ING4:Q9ING5:Q9ING6:Q9ING7:Q9ING8:Q9ING9:Q9INH0:Q9INH1:Q9INH2:Q9INN8:Q9IPM9:Q9IPN0:Q9IPN1:Q9IPN2:Q9IPN3:Q9IPN4:Q9IPN5:Q9IPN6:Q9IPN7:Q9IPN8:Q9IPN9:Q9IPP0:Q9IPP1:Q9IPP2:Q9IPP3:Q9IVY5:Q9IVY6:Q9IVY7:Q9IVY8:Q9IVY9:Q9IVZ0:Q9IVZ1:Q9IVZ2:Q9IWC6:Q9IWC7:Q9IX01:Q9IX02:Q9IX03:Q9IX04:Q9IX05:Q9IX06:Q9IX07:Q9IX08:Q9IX09:Q9IX10:Q9IX11:Q9IX12:Q9IX13:Q9IX14:Q9IX15:Q9IX16:Q9IX17:Q9IX18:Q9IX19:Q9IX20:Q9IX21:Q9IX22:Q9IX23:Q9IX24:Q9IX25:Q9IX26:Q9IX27:Q9IX28:Q9IX29:Q9IX30:Q9JA01:Q9JE44:Q9JE45:Q9JFN3:Q9PY65:Q9PY66:Q9PY67:Q9PY68:Q9PYA5:Q9PYA8:Q9Q2Q4:Q9Q2T8:Q9Q2T9:Q9QAG6:Q9QAG7:Q9QBH1:Q9QBH5:Q9QIZ2:Q9QIZ3:Q9QJV4:Q9QJW0:Q9QLM2:Q9QLM3:Q9QLM4:Q9QLM5:Q9QM13:Q9QM14:Q9QM80:Q9QMG2:Q9QMG3:Q9QMG4:Q9QMG5:Q9QMG6:Q9QMG7:Q9QMG8:Q9QMG9:Q995N9:Q995P0:Q995P1:Q995P2:Q995P3:Q995P4:Q995Q1:Q995Q2:Q997F0:Q99AV5:Q99AV6:Q99HN5:Q99HN6:Q99HN7:Q99HP1:Q99HP4:Q99HP9:Q99I35:Q9DJV5:Q9DKZ2:Q9DSG1:Q9DXF0:Q9DXH8:Q9DXY7:Q9DXY8:Q9DXY9:Q9DXZ0:Q9E005:Q9E7S9:Q9E7T0:Q9E7T1:Q9E7T2:Q9E7T3:Q9E7T4:Q9E822:Q9E823:Q9E824:Q9E825:Q9E874:Q9E948:Q913Z4:Q914E5:Q917V7:Q917W0:Q917W3:Q917W6:Q917W9:Q917X2:Q917X5:Q917X8:Q917Y1:Q917Y4:Q917Y7:Q917Z0:Q917Z3:Q917Z6:Q917Z9:Q918A2:Q918A5:Q918A8:Q918B1:Q918B4:Q918B7:Q918C0:Q918C3:Q918C6:Q918C9:Q918D2:Q91AU1:Q91BP7:Q91H10:Q91H13:Q91I66:Q91QY4:Q91TX2:Q91TX3:Q91TX4:Q91TX5:Q91TX6:Q91TX7:Q91TX8:Q91TX9:Q91TY0:Q91TY1:Q91TY2:Q91TY3:Q91TY4:Q91TY5:Q91TY6:Q91TY7:Q91TY8:Q91TY9:Q91TZ0:Q91TZ1:Q91TZ2:Q91TZ3:Q91TZ4:Q91TZ5:Q91TZ6:Q91TZ7:Q91TZ8:Q91TZ9:Q91U00:Q91U01:Q91U02:Q91U03:Q91U04:Q91U05:Q91U06:Q91U07:Q91U08:Q91U09:Q91U10:Q91U11:Q91U12:Q91U13:Q91U14:Q91U15:Q96861:Q8QRL9:Q8QTI8:Q8QW51:Q8QW52:Q8QW53:Q8QW54:Q8QW55:Q8QW56:Q8QW59:Q8QW60:Q8QW61:Q8QW62:Q8QW63:Q8QW64:Q8QW65:Q8QW66:Q8QW68:Q8QW70:Q8QW71:Q8QW73:Q8QW74:Q8QW75:Q8QW76:Q8QW77:Q8QW79:Q8QW81:Q8QW83:Q8QW85:Q8QW87:Q8QW89:Q8QW91:Q8QW93:Q8QW95:Q8QW97:Q8QW99:Q8QXK9:Q8V1L8:Q8V280:Q8V3V0:Q8V3V1:Q8V3V2:Q8V3V3:Q8V3V4:Q8V3V5:Q8V3V6:Q8V3V7:Q8V3V8:Q8V3V9:Q8V3W0:Q8V3W1:Q8V3W2:Q8V3W3:Q8V3W4:Q8V3W5:Q8V3W6:Q8V3W7:Q8V714:Q8V716:Q8V9D0:Q8V9D1:Q8V9D2:Q8V9D3:Q8V9D4:Q8V9D5:Q8V9D6:Q8V9D7:Q8V9D8:Q8V9D9:Q8V9E0:Q8V9E1:Q8V9E2:Q8V9E3:Q8V9E4:Q8V9E5:Q8V9Z1:Q8VA22:Q8VA23:Q8VA24:Q8VA25:Q6EW74:Q6EW75:Q6EW76:Q6EW77:Q6EW78:Q6EW79:Q6EW80:Q6EW81:Q6EW82:Q6EW83:Q6EW84:Q6EW85:Q6EW86:Q6EW87:Q6EW88:Q6EW89:Q6EW90:Q6EW91:Q6EW92:Q6EW93:Q6EW94:Q6EW95:Q6EW96:Q6EW97:Q6EW98:Q6EW99:Q6EWA0:Q6EWA1:Q6EWA2:Q6EWA3:Q6EWA4:Q6EWA5:Q6EWA6:Q6EWA7:Q6EWA8:Q6EWA9:Q6EWB0:Q6EWB1:Q6EWB2:Q6EWB3:Q6EWB4:Q6EWB5:Q6EWB6:Q6EWB7:Q6EWB8:Q6EWB9:Q6EWC0:Q6EWC1:Q6EWC2:Q6EWC3:Q6EWC4:Q6EWC5:Q6EWC6:Q6EWC7:Q6EWC8:Q6EWC9:Q6EWD0:Q6EWD1:Q6EWD2:Q6EWD3:Q6EWD4:Q6EWD5:Q6EWD6:Q6EWD7:Q6EWD8:Q6EWD9:Q6EWE0:Q6EWE1:Q6EWE2:Q6EWE3:Q6EWE4:Q6EWE5:Q6EWE6:Q6EWE7:Q6EWE8:Q6EWE9:Q6EWF0:Q6EWF1:Q6EWF2:Q6EWF3:Q6EWF4:Q6EWF5:Q6EWF6:Q6EWF7:Q6EWF8:Q6EWF9:Q6EWG0:Q6EWG1:Q6EWG2:Q703G8:AAQ79842:AAQ79843:AAQ79844:AAQ79845:AAQ79846:AAQ79847:AAQ79848:AAQ79849:AAQ79850:AAQ79851:AAQ79852:AAQ79853:AAQ79854:AAQ79855:AAQ79856:AAQ79857:AAQ79858:AAQ79859:AAQ79860:AAQ79861:AAQ79862:CAC86264:AAQ73462:AAR19400:AAR19401:CAE52834:AAP57740:CAF04463:CAF04464
TFIIIB                                           not opted              82      0.937   projected  TF3B_CANAL:TF3B_KLULA:TF3B_SCHPO:TF3B_YEAST:Q7XJM5
Erk                                              not opted              84      1.110   SVM        EPB2_HUMAN:EPB2_HUMAN
c-Myc                                            not opted              86      1.213   SVM        MYC_ASTVU:MYC_BRARE:MYC_CALJA:MYC_CANFA:MYC_CARAU:MYC_CHICK:MYC_FELCA:MYC_HUMAN:MYC_HYLLA:MYC_MARMO:MYC_MOUSE:MYC_ONCMY:MYC_PANTR:MYC_PIG:MYC_RAT:MYC_SHEEP:O97499:Q28239:O88594:Q6WDD2:Q6WDD3:Q6WDD4:Q6WDD5:Q6WDD6:Q6WDD7:Q6WDD8:Q6WDD9:Q6WDE0:Q6WDE1:Q6WDE2:Q6WDE3:Q6WDE4:Q6WDE5:Q6WDE6:Q6WDE7:Q6WDE8:Q6WDE9:Q6WDF0:Q6WDF1:Q6WDF2:Q6WDF3:Q6WDF4:Q6WDF5:Q6WDF6:Q6WDF7:Q6WDF8:Q6WDF9:Q6WDG0:Q6XCZ2:Q6XCZ3:Q6XCZ4:Q6XCZ5:Q6XCZ6:Q6XCZ7:Q6XCZ8:Q6XCZ9:Q6XD00:Q6XD01:Q6XD02:Q6XD03:Q6XD04:Q6XD05:Q6XD06:Q6XD07:Q6XD08:Q6XD09:Q6XD10:Q6XD11:Q6XD12:Q6XD13:Q6XD14:Q6XD15:Q6XD16:Q6XD17:Q6XD18:Q6XD19:Q6XD20:Q6XD21:Q6XD22:Q6XD23:Q6XD24:Q6XD25:Q6XD26:Q6XD27:Q6XGC3:Q6XGC4:Q6XGC5:Q6XGC6:Q6XGC7:Q6XGC8:Q7T232:Q7T233:Q7T234:Q7T235:Q7T236:Q7T237:Q7T238:Q7T239:Q7T240:Q7T241:Q7T242:Q7T243:Q7T244:Q7T245:Q8AXE2:Q8AXE3:Q8AXE4:Q8AXE5:Q8AXE6:Q8AXE7:Q8AXE8:Q8AXE9:Q8AXF0:Q8AXF1:Q8AXF2:Q8AXF3:Q8JFY8:Q8JI78:Q8JI79:Q8JI80:Q8JI81:Q8JI82:Q8JI83:Q8JI84:Q8JI85:Q8JI86:Q8JI87:Q8JI88:Q8JI89:Q8JI90:Q8JI91:Q8JI92:Q8JI93:Q8JI94:Q8JI95:Q8JI96:Q8JI97:Q8JI98:Q8JI99:Q8JIA0:Q8JIA1:Q8JIA2:Q8JIA3:Q8JIA4:Q9DGD0:Q91446:Q8QH96:Q8QH97:Q8QH98:Q8QH99:Q8QHA0:Q8QHA1:Q8QHA2:AAQ01026:AAQ01027:AAQ01028:AAQ01029:AAQ01030:AAQ01031:AAQ01032:AAQ01033:AAQ01034:AAQ01035:AAQ01036:AAQ01037:AAQ01038:AAQ01039:AAQ01040:AAQ01041:AAQ01042:AAQ01043:AAQ01044:AAQ01045:AAQ01046:AAQ01047:AAQ01048:AAQ01049:AAQ01050:AAQ01051:AAQ01052:AAQ01053:AAQ01054:AAQ01055:AAQ01056:AAQ01057:AAQ01058:AAQ01059:AAQ01060:AAQ01061:AAQ01062:AAQ01063:AAQ01064:AAQ01065:AAQ01066:AAQ01067:AAQ01068:AAQ01069:AAQ01070:AAQ01071:AAQ01072:AAQ01073:AAQ01074:AAQ01075:AAQ01076:AAQ01077:AAQ01078:AAQ01079:AAQ01080:AAQ01081:AAQ01082:AAQ01083:AAQ01084:AAQ01085:AAQ01086:AAQ01087:AAQ01088:AAQ01089:AAQ01090:AAQ01091:AAQ01092:AAQ01093:AAQ01094:AAQ01095:AAQ01096:AAQ01097:AAQ01098:AAQ01099:AAQ01100:AAQ01101:AAQ01102:AAQ01103:AAQ01104:AAQ01105:AAQ01106:AAQ01107:AAQ01108:AAQ01109:AAQ01110:AAQ01111:AAQ01112:AAQ01113:AAQ01114:AAQ01115:AAQ01116:AAQ01117:AAQ01118:AAQ01119:AAQ01120:AAQ01121:AAQ01122:AAQ01123:AAQ01124:AAQ01125:AAQ01126:AAQ01127:AAQ01128:AAQ01129:AAQ01130:AAQ01131:AAQ01132:AAQ01133:AAQ01134:AAQ01135:CAA46984:AAP55512:AAP55513:AAP55514:AAP55515:AAP55516:AAP55517:AAP55518:AAP55519:AAP55520:AAP55521:AAP55522:AAP55523:AAP55524:AAP55525:AAP55526:AAP55527:AAP55528:AAP55529:AAP55530:AAP55531:AAP55532:AAP55533:AAP55534:AAP55535:AAP55536:AAP55537:AAP55538:AAP32761:AAP32762:AAP32763:AAP32764:AAP32765:AAP32766
TFIIIB                                           not opted              91      0.937   SVM        TF3B_CANAL:TF3B_KLULA:TF3B_SCHPO:TF3B_YEAST:Q7XJM5
pol                                              not opted              98      0.465   SVM        RRPL_BUNYW:RRPL_HANTV:RRPO_LYCVA:RRPO_LYCVW:RRPL_TOSV:RRPO_TACV:RRPL_UUK:Q50842:Q50845:P78989:Q16941:Q25543:Q27190:Q95WT2:O20533:O21375:O47884:O99882:O99883:Q70BU3:Q31854:Q33533:Q85H35:Q9TFX8:Q9TJN7:Q9TJT4:Q9TJT5:Q9TJT6:Q9TJT7:Q9TJU3:Q9TJZ1:Q9TJZ2:Q9TM48:Q9TM49:Q9XM74:Q9XNK2:Q9GBS0:Q9GBS1:Q94QR5:Q38559:Q858N4:Q9T145:Q8W723:O82070:Q39553:Q8L6F8:Q8L6F9:P95644:Q6QEK6:Q6QEK7:Q6QEK8:Q6QEK9:Q6QEL0:Q6QEL1:Q6QEL2:Q6QEL3:Q6QEL4:Q6QEL5:Q6QEL6:Q6QEL7:Q6QEL8:Q6QEL9:Q6QEM0:Q6QEM1:Q6QEM2:Q6QEM3:Q6QEM4:Q6QEM5:Q6QEM6:Q6QEM7:Q6QEM8:Q6QEM9:Q6QEN0:Q6QEN1:Q6QEN2:Q6QEN3:Q6QEN4:Q6QEN5:Q6QEN6:Q6QEN7:Q6QEN8:Q6QEN9:Q6QEP0:Q6QEP1:Q6QEP2:Q6QEP3:Q6QEP4:Q6QEP5:Q6QEP6:Q6QEP7:Q6QEP8:Q6QEP9:Q6QEQ4:Q6QEQ5:Q6QEQ6:Q6QEQ7:Q6QEQ8:Q6QEQ9:Q6QER0:Q6QER1:Q6QER2:Q6QER3:Q6QER4:Q6QER5:Q6QER6:Q6QER7:Q6QER8:Q6QER9:Q6QES0:Q6QES1:Q6QES2:Q6QES3:Q6QES4:Q6QES5:Q6QES6:Q6QES7:Q6QES8:Q6QES9:Q6QET0:Q6QET1:Q6QET2:Q6QET3:Q6QET4:Q6QET5:Q6QET6:Q6QET7:Q6QET8:Q6QET9:Q6QEU0:Q6QEU3:Q6QEU4:Q6QEU5:Q6QEU6:Q6QEU7:Q6QEU8:Q6QEU9:Q6QEV0:Q6QEV1:Q6QEV2:Q6QEV3:Q6QEV4:Q6QEV5:Q6QEV6:Q6WKW5:Q6WL11:Q6WL18:Q6WL19:Q6WL20:Q6WL21:Q6WL22:Q6WL23:Q6WL24:Q6WL25:Q6WL26:Q6WL27:Q6WL28:Q6WL29:Q6WL30:Q6WL31:Q6WL32:Q6WL33:Q6WL34:Q6WL35:Q6WL36:Q6WL37:Q6WL38:Q6WL39:Q6WL40:Q6WL41:Q6WL42:Q6WL43:Q6WL44:Q6WL45:Q6WL46:Q6WL47:Q6WL48:Q6WL49:Q6WL50:Q6WL51:Q6WL52:Q6WL53:Q6WL54:Q6WL55:Q6WL57:Q6WL58:Q6WL59:Q6WL60:Q6WL61:Q6WL62:Q6WL63:Q6WL64:Q6WL65:Q6WL66:Q6WL67:Q6WL68:Q6WL69:Q6WL70:Q6WL71:Q6WL72:Q6WL73:Q6WL74:Q6WL75:Q6WL76:Q6WL77:Q6WL78:Q6WL79:Q6WL80:Q6WL81:Q46350:Q46352:Q46353:Q46354:Q46355:Q46356:Q46357:Q46358:Q46359:Q46360:Q46361:Q46362:Q55347:O09518:O10386:O10451:O10452:O10453:O10454:O11388:O12346:O12372:O12662:O12851:O37355:O39662:O39852:O39918:O39933:O40960:O55262:O55263:O55558:O55559:O55560:O55561:O56250:O72119:O72485:O72486:O72487:O89163:O90150:O90151:O90152:O90707:O92618:Q04156:Q6J742:Q6J743:Q6J744:Q6J745:Q6J746:Q6J747:Q6J748:Q6PU45:Q6SJE7:Q6SJE8:Q6V8V7:Q6V8V8:Q6V8V9:Q6V8W0:Q6V8W1:Q6V8W2:Q6V8W3:Q6V8W4:Q6V8W5:Q6V8W6:Q6V8W7:Q6V8W8:Q6V8W9:Q6V8X0:Q6V8X1:Q6V8X2:Q6V8X3:Q6V8X4:Q6V8X5:Q6V8X6:Q6V8X7:Q6XK17:Q701T4:Q701U5:Q701U7:Q702N6:Q704Z5:Q704Z6:Q709B4:Q709B5:Q709B6:Q709B7:Q709B8:Q709B9:Q709C0:Q709C1:Q709C2:Q709C3:Q70Z42:Q76PN7:Q76TC7:Q76TC8:Q76TC9:Q76TD0:Q76TD1:Q76TD2:Q76TD3:Q76TD4:Q76TD5:Q76TD6:Q76TD7:Q76TD8:Q77RI2:Q77SJ8:Q77X60:Q77X81:Q785C5:Q785C6:Q785C7:Q785C8:Q785C9:Q785D0:Q785D1:Q785D2:Q785H4:Q7T6B6:Q7T7C6:Q7T7C7:Q7T7C8:Q7T7C9:Q7T7D0:Q7T7D1:Q7T7D2:Q7T7D3:Q7T7D4:Q7T7D5:Q7T7D6:Q7T7D7:Q7T7D8:Q7T7D9:Q7T7E0:Q7T7E1:Q7T7E2:Q7T7E3:Q7T7E4:Q7T7E5:Q7T7E6:Q7T7E7:Q7T7E8:Q7T7E9:Q7T7F0:Q7T7F1:Q7T7F2:Q7T7F3:Q7T7F4:Q7T7F5:Q7T7F6:Q7T7F7:Q7T7F8:Q7T7F9:Q7T7G0:Q7T7G1:Q7T7G2:Q7T7G3:Q7T7G4:Q7T7G5:Q7T7G6:Q7T7G7:Q7T7G8:Q7T7G9:Q7T7H0:Q7T7H1:Q7T7H2:Q7T863:Q7TAH7:Q7TAH8:Q7TAH9:Q7TAI0:Q7TAI1:Q7TAI2:Q7TAI3:Q7TAI4:Q7TAI5:Q7TAI6:Q7TAI7:Q7TAI8:Q7TAI9:Q7TAJ0:Q7TAJ1:Q7TAJ2:Q7TAJ3:Q7TAJ4:Q7TAJ5:Q7TAJ6:Q7TAJ7:Q7TAJ8:Q7THD4:Q7THD5:Q7THD6:Q7THD7:Q7THD8:Q7THD9:Q7THE0:Q7THE1:Q7THE2:Q7THE3:Q7THE4:Q7THE5:Q7THE6:Q7THE7:Q7THE8:Q66109:Q66183:Q66299:Q66300:Q66301:Q66302:Q66407:Q68247:Q68248:Q68249:Q68250:Q68251:Q68252:Q68253:Q68254:Q68255:Q68256:Q68257:Q68258:Q68259:Q68260:Q68261:Q68262:Q68263:Q68264:Q68265:Q68266:Q68267:Q68268:Q68269:Q68270:Q68271:Q68272:Q68273:Q68274:Q68275:Q68276:Q68277:Q68278:Q68279:Q68280:Q68281:Q68282:Q68283:Q68284:Q68382:Q68383:Q68384:Q68510:Q68548:Q68549:Q68587:Q68588:Q68589:Q68927:Q68928:Q68930:Q68931:Q68932:Q68933:Q68934:Q68935:Q68936:Q68937:Q68938:Q68939:Q68941:Q68942:Q68943:Q68944:Q68945:Q68946:Q68947:Q6GYH9:Q6GYI0:Q6GYI1:Q6GYI2:Q6GYI4:Q80A74:Q80A75:Q80A77:Q80A78:Q80A79:Q80A80:Q80A81:Q80DQ5:Q80DQ6:Q80DQ7:Q80DQ8:Q80DQ9:Q80DR0:Q80DR1:Q80DR2:Q80DR3:Q80DR4:Q80DR5:Q80DR6:Q80DR7:Q80DR8:Q80DR9:Q80G17:Q80GC4:Q80J40:Q80J41:Q80J42:Q80J43:Q80J44:Q80J45:Q80J46:Q80PU4:Q80PU5:Q80PU6:Q80R16:Q81081:Q81874:Q82128:Q82139:Q82142:Q82146:Q82147:Q82148:Q82150:Q82153:Q82155:Q82169:Q82447:Q82448:Q82449:Q82685:Q82707:Q83656:Q83746:Q83747:Q83748:Q83749:Q83750:Q83751:Q83752:Q83753:Q83754:Q83755:Q83756:Q83757:Q83858:Q83872:Q83873:Q83875:Q83879:Q83881:Q84807:Q85431:Q86777:Q86908:Q87023:Q87025:Q87027:Q88289:Q88290:Q88293:Q88294:Q88295:Q88296:Q88298:Q88299:Q88300:Q89666:Q8B390:Q8B391:Q8B392:Q8B393:Q8B394:Q8B4K3:Q8B4K4:Q8B4K5:Q8B4K6:Q8B4K7:Q8B4K8:Q8B4K9:Q8B4L0:Q8B4L1:Q8B4L2:Q8B4L3:Q8B4L4:Q8B4L5:Q8B4L6:Q8B4L7:Q8B4L8:Q8B4L9:Q8B4M0:Q8B4M1:Q8B4M2:Q8B5B9:Q8B5N2:Q8BB07:Q8BCE5:Q8BCE6:Q8BCE7:Q8BCE8:Q8BCE9:Q8BCF0:Q8BCF1:Q8BDF5:Q8JJU1:Q8JK66:Q8JTI6:Q8JTI7:Q8JTI8:Q8JTI9:Q8JVA6:Q8JVG0:Q8JVG1:Q8JVG2:Q8JVG3:Q8JVG4:Q8JVG5:Q8JVG6:Q8JVG7:Q8JVG8:Q8JVG9:Q8JVH0:Q8JVH1:Q8JVH2:Q8JVH3:Q8JVH4:Q8JVH5:Q8JVH6:Q8JVH7:Q8JVH8:Q8JVH9:Q8JVI0:Q8JVI1:Q8JVI2:Q8JVI3:Q8JVI4:Q8JVI5:Q8JVI6:Q8JVI7:Q8JVI8:Q8JVI9:Q8JVJ0:Q8JVJ1:Q8JVJ2:Q8JVJ3:Q8JVJ4:Q8JVJ5:Q8JVJ6:Q8JVJ7:Q8JVJ8:Q8JVJ9:Q8JVK0:Q8JVK1:Q8JVK2:Q8JVK3:Q8JZI0:Q9W7S6:Q9W8A5:Q9W8B3:Q9W8H3:Q9W8R5:Q9W8U3:Q9W984:Q9W9Z8:Q9WA19:Q9WAX5:Q9WAX6:Q9WAX7:Q9WB16:Q9WB17:Q9WB18:Q9WB19:Q9WB20:Q9WB21:Q9WB22:Q9WB23:Q9WB24:Q9WMH4:Q9WMH5:Q9WNW1:Q9WPY6:Q9WPY7:Q9WPY8:Q9WPY9:Q9WPZ0:Q9WPZ1:Q9WPZ2:Q9WPZ3:Q9YJ00:Q9YXE8:Q9YXM3:Q9YXM4:Q9YXM5:Q9YYH7:Q9ICX4:Q9ICX5:Q9ICX6:Q9ICX7:Q9ICY0:Q9ICZ8:Q9IJU6:Q9IJU7:Q9IJU8:Q9IJU9:Q9IJV0:Q9IJV1:Q9IJV2:Q9IJV3:Q9IJV4:Q9IJV5:Q9IJV6:Q9ILI5:Q9IN52:Q9IN53:Q9IN61:Q9IN62:Q9IN63:Q9IN64:Q9IN65:Q9IN66:Q9IN67:Q9IN68:Q9IN69:Q9IN70:Q9ING3:Q9ING4:Q9ING5:Q9ING6:Q9ING7:Q9ING8:Q9ING9:Q9INH0:Q9INH1:Q9INH2:Q9INN8:Q9IPM9:Q9IPN0:Q9IPN1:Q9IPN2:Q9IPN3:Q9IPN4:Q9IPN5:Q9IPN6:Q9IPN7:Q9IPN8:Q9IPN9:Q9IPP0:Q9IPP1:Q9IPP2:Q9IPP3:Q9IVY5:Q9IVY6:Q9IVY7:Q9IVY8:Q9IVY9:Q9IVZ0:Q9IVZ1:Q9IVZ2:Q9IWC6:Q9IWC7:Q9IX01:Q9IX02:Q9IX03:Q9IX04:Q9IX05:Q9IX06:Q9IX07:Q9IX08:Q9IX09:Q9IX10:Q9IX11:Q9IX12:Q9IX13:Q9IX14:Q9IX15:Q9IX16:Q9IX17:Q9IX18:Q9IX19:Q9IX20:Q9IX21:Q9IX22:Q9IX23:Q9IX24:Q9IX25:Q9IX26:Q9IX27:Q9IX28:Q9IX29:Q9IX30:Q9JA01:Q9JE44:Q9JE45:Q9JFN3:Q9PY65:Q9PY66:Q9PY67:Q9PY68:Q9PYA5:Q9PYA8:Q9Q2Q4:Q9Q2T8:Q9Q2T9:Q9QAG6:Q9QAG7:Q9QBH1:Q9QBH5:Q9QIZ2:Q9QIZ3:Q9QJV4:Q9QJW0:Q9QLM2:Q9QLM3:Q9QLM4:Q9QLM5:Q9QM13:Q9QM14:Q9QM80:Q9QMG2:Q9QMG3:Q9QMG4:Q9QMG5:Q9QMG6:Q9QMG7:Q9QMG8:Q9QMG9:Q995N9:Q995P0:Q995P1:Q995P2:Q995P3:Q995P4:Q995Q1:Q995Q2:Q997F0:Q99AV5:Q99AV6:Q99HN5:Q99HN6:Q99HN7:Q99HP1:Q99HP4:Q99HP9:Q99I35:Q9DJV5:Q9DKZ2:Q9DSG1:Q9DXF0:Q9DXH8:Q9DXY7:Q9DXY8:Q9DXY9:Q9DXZ0:Q9E005:Q9E7S9:Q9E7T0:Q9E7T1:Q9E7T2:Q9E7T3:Q9E7T4:Q9E822:Q9E823:Q9E824:Q9E825:Q9E874:Q9E948:Q913Z4:Q914E5:Q917V7:Q917W0:Q917W3:Q917W6:Q917W9:Q917X2:Q917X5:Q917X8:Q917Y1:Q917Y4:Q917Y7:Q917Z0:Q917Z3:Q917Z6:Q917Z9:Q918A2:Q918A5:Q918A8:Q918B1:Q918B4:Q918B7:Q918C0:Q918C3:Q918C6:Q918C9:Q918D2:Q91AU1:Q91BP7:Q91H10:Q91H13:Q91I66:Q91QY4:Q91TX2:Q91TX3:Q91TX4:Q91TX5:Q91TX6:Q91TX7:Q91TX8:Q91TX9:Q91TY0:Q91TY1:Q91TY2:Q91TY3:Q91TY4:Q91TY5:Q91TY6:Q91TY7:Q91TY8:Q91TY9:Q91TZ0:Q91TZ1:Q91TZ2:Q91TZ3:Q91TZ4:Q91TZ5:Q91TZ6:Q91TZ7:Q91TZ8:Q91TZ9:Q91U00:Q91U01:Q91U02:Q91U03:Q91U04:Q91U05:Q91U06:Q91U07:Q91U08:Q91U09:Q91U10:Q91U11:Q91U12:Q91U13:Q91U14:Q91U15:Q96861:Q8QRL9:Q8QTI8:Q8QW51:Q8QW52:Q8QW53:Q8QW54:Q8QW55:Q8QW56:Q8QW59:Q8QW60:Q8QW61:Q8QW62:Q8QW63:Q8QW64:Q8QW65:Q8QW66:Q8QW68:Q8QW70:Q8QW71:Q8QW73:Q8QW74:Q8QW75:Q8QW76:Q8QW77:Q8QW79:Q8QW81:Q8QW83:Q8QW85:Q8QW87:Q8QW89:Q8QW91:Q8QW93:Q8QW95:Q8QW97:Q8QW99:Q8QXK9:Q8V1L8:Q8V280:Q8V3V0:Q8V3V1:Q8V3V2:Q8V3V3:Q8V3V4:Q8V3V5:Q8V3V6:Q8V3V7:Q8V3V8:Q8V3V9:Q8V3W0:Q8V3W1:Q8V3W2:Q8V3W3:Q8V3W4:Q8V3W5:Q8V3W6:Q8V3W7:Q8V714:Q8V716:Q8V9D0:Q8V9D1:Q8V9D2:Q8V9D3:Q8V9D4:Q8V9D5:Q8V9D6:Q8V9D7:Q8V9D8:Q8V9D9:Q8V9E0:Q8V9E1:Q8V9E2:Q8V9E3:Q8V9E4:Q8V9E5:Q8V9Z1:Q8VA22:Q8VA23:Q8VA24:Q8VA25:Q6EW74:Q6EW75:Q6EW76:Q6EW77:Q6EW78:Q6EW79:Q6EW80:Q6EW81:Q6EW82:Q6EW83:Q6EW84:Q6EW85:Q6EW86:Q6EW87:Q6EW88:Q6EW89:Q6EW90:Q6EW91:Q6EW92:Q6EW93:Q6EW94:Q6EW95:Q6EW96:Q6EW97:Q6EW98:Q6EW99:Q6EWA0:Q6EWA1:Q6EWA2:Q6EWA3:Q6EWA4:Q6EWA5:Q6EWA6:Q6EWA7:Q6EWA8:Q6EWA9:Q6EWB0:Q6EWB1:Q6EWB2:Q6EWB3:Q6EWB4:Q6EWB5:Q6EWB6:Q6EWB7:Q6EWB8:Q6EWB9:Q6EWC0:Q6EWC1:Q6EWC2:Q6EWC3:Q6EWC4:Q6EWC5:Q6EWC6:Q6EWC7:Q6EWC8:Q6EWC9:Q6EWD0:Q6EWD1:Q6EWD2:Q6EWD3:Q6EWD4:Q6EWD5:Q6EWD6:Q6EWD7:Q6EWD8:Q6EWD9:Q6EWE0:Q6EWE1:Q6EWE2:Q6EWE3:Q6EWE4:Q6EWE5:Q6EWE6:Q6EWE7:Q6EWE8:Q6EWE9:Q6EWF0:Q6EWF1:Q6EWF2:Q6EWF3:Q6EWF4:Q6EWF5:Q6EWF6:Q6EWF7:Q6EWF8:Q6EWF9:Q6EWG0:Q6EWG1:Q6EWG2:Q703G8:AAQ79842:AAQ79843:AAQ79844:AAQ79845:AAQ79846:AAQ79847:AAQ79848:AAQ79849:AAQ79850:AAQ79851:AAQ79852:AAQ79853:AAQ79854:AAQ79855:AAQ79856:AAQ79857:AAQ79858:AAQ79859:AAQ79860:AAQ79861:AAQ79862:CAC86264:AAQ73462:AAR19400:AAR19401:CAE52834:AAP57740:CAF04463:CAF04464
TFIIIB                                           not opted             114      0.293   SVM        TF3B_CANAL:TF3B_KLULA:TF3B_SCHPO:TF3B_YEAST:Q7XJM5
Brf1                                             not opted             116      0.543   SVM        TF3B_CANAL:TISB_HUMAN:TF3B_HUMAN:TF3B_KLULA:TF3B_KLULA:TISB_MOUSE:TISB_RAT:TF3B_SCHPO:TF3B_YEAST:BAC86024
Erk                                              not opted             126      0.744   SVM        EPB2_HUMAN:EPB2_HUMAN
Brf1                                             not opted             131      1.247   SVM        TF3B_CANAL:TISB_HUMAN:TF3B_HUMAN:TF3B_KLULA:TF3B_KLULA:TISB_MOUSE:TISB_RAT:TF3B_SCHPO:TF3B_YEAST:BAC86024
pol                                              not opted             142      0.544   SVM        RRPL_BUNYW:RRPL_HANTV:RRPO_LYCVA:RRPO_LYCVW:RRPL_TOSV:RRPO_TACV:RRPL_UUK:Q50842:Q50845:P78989:Q16941:Q25543:Q27190:Q95WT2:O20533:O21375:O47884:O99882:O99883:Q70BU3:Q31854:Q33533:Q85H35:Q9TFX8:Q9TJN7:Q9TJT4:Q9TJT5:Q9TJT6:Q9TJT7:Q9TJU3:Q9TJZ1:Q9TJZ2:Q9TM48:Q9TM49:Q9XM74:Q9XNK2:Q9GBS0:Q9GBS1:Q94QR5:Q38559:Q858N4:Q9T145:Q8W723:O82070:Q39553:Q8L6F8:Q8L6F9:P95644:Q6QEK6:Q6QEK7:Q6QEK8:Q6QEK9:Q6QEL0:Q6QEL1:Q6QEL2:Q6QEL3:Q6QEL4:Q6QEL5:Q6QEL6:Q6QEL7:Q6QEL8:Q6QEL9:Q6QEM0:Q6QEM1:Q6QEM2:Q6QEM3:Q6QEM4:Q6QEM5:Q6QEM6:Q6QEM7:Q6QEM8:Q6QEM9:Q6QEN0:Q6QEN1:Q6QEN2:Q6QEN3:Q6QEN4:Q6QEN5:Q6QEN6:Q6QEN7:Q6QEN8:Q6QEN9:Q6QEP0:Q6QEP1:Q6QEP2:Q6QEP3:Q6QEP4:Q6QEP5:Q6QEP6:Q6QEP7:Q6QEP8:Q6QEP9:Q6QEQ4:Q6QEQ5:Q6QEQ6:Q6QEQ7:Q6QEQ8:Q6QEQ9:Q6QER0:Q6QER1:Q6QER2:Q6QER3:Q6QER4:Q6QER5:Q6QER6:Q6QER7:Q6QER8:Q6QER9:Q6QES0:Q6QES1:Q6QES2:Q6QES3:Q6QES4:Q6QES5:Q6QES6:Q6QES7:Q6QES8:Q6QES9:Q6QET0:Q6QET1:Q6QET2:Q6QET3:Q6QET4:Q6QET5:Q6QET6:Q6QET7:Q6QET8:Q6QET9:Q6QEU0:Q6QEU3:Q6QEU4:Q6QEU5:Q6QEU6:Q6QEU7:Q6QEU8:Q6QEU9:Q6QEV0:Q6QEV1:Q6QEV2:Q6QEV3:Q6QEV4:Q6QEV5:Q6QEV6:Q6WKW5:Q6WL11:Q6WL18:Q6WL19:Q6WL20:Q6WL21:Q6WL22:Q6WL23:Q6WL24:Q6WL25:Q6WL26:Q6WL27:Q6WL28:Q6WL29:Q6WL30:Q6WL31:Q6WL32:Q6WL33:Q6WL34:Q6WL35:Q6WL36:Q6WL37:Q6WL38:Q6WL39:Q6WL40:Q6WL41:Q6WL42:Q6WL43:Q6WL44:Q6WL45:Q6WL46:Q6WL47:Q6WL48:Q6WL49:Q6WL50:Q6WL51:Q6WL52:Q6WL53:Q6WL54:Q6WL55:Q6WL57:Q6WL58:Q6WL59:Q6WL60:Q6WL61:Q6WL62:Q6WL63:Q6WL64:Q6WL65:Q6WL66:Q6WL67:Q6WL68:Q6WL69:Q6WL70:Q6WL71:Q6WL72:Q6WL73:Q6WL74:Q6WL75:Q6WL76:Q6WL77:Q6WL78:Q6WL79:Q6WL80:Q6WL81:Q46350:Q46352:Q46353:Q46354:Q46355:Q46356:Q46357:Q46358:Q46359:Q46360:Q46361:Q46362:Q55347:O09518:O10386:O10451:O10452:O10453:O10454:O11388:O12346:O12372:O12662:O12851:O37355:O39662:O39852:O39918:O39933:O40960:O55262:O55263:O55558:O55559:O55560:O55561:O56250:O72119:O72485:O72486:O72487:O89163:O90150:O90151:O90152:O90707:O92618:Q04156:Q6J742:Q6J743:Q6J744:Q6J745:Q6J746:Q6J747:Q6J748:Q6PU45:Q6SJE7:Q6SJE8:Q6V8V7:Q6V8V8:Q6V8V9:Q6V8W0:Q6V8W1:Q6V8W2:Q6V8W3:Q6V8W4:Q6V8W5:Q6V8W6:Q6V8W7:Q6V8W8:Q6V8W9:Q6V8X0:Q6V8X1:Q6V8X2:Q6V8X3:Q6V8X4:Q6V8X5:Q6V8X6:Q6V8X7:Q6XK17:Q701T4:Q701U5:Q701U7:Q702N6:Q704Z5:Q704Z6:Q709B4:Q709B5:Q709B6:Q709B7:Q709B8:Q709B9:Q709C0:Q709C1:Q709C2:Q709C3:Q70Z42:Q76PN7:Q76TC7:Q76TC8:Q76TC9:Q76TD0:Q76TD1:Q76TD2:Q76TD3:Q76TD4:Q76TD5:Q76TD6:Q76TD7:Q76TD8:Q77RI2:Q77SJ8:Q77X60:Q77X81:Q785C5:Q785C6:Q785C7:Q785C8:Q785C9:Q785D0:Q785D1:Q785D2:Q785H4:Q7T6B6:Q7T7C6:Q7T7C7:Q7T7C8:Q7T7C9:Q7T7D0:Q7T7D1:Q7T7D2:Q7T7D3:Q7T7D4:Q7T7D5:Q7T7D6:Q7T7D7:Q7T7D8:Q7T7D9:Q7T7E0:Q7T7E1:Q7T7E2:Q7T7E3:Q7T7E4:Q7T7E5:Q7T7E6:Q7T7E7:Q7T7E8:Q7T7E9:Q7T7F0:Q7T7F1:Q7T7F2:Q7T7F3:Q7T7F4:Q7T7F5:Q7T7F6:Q7T7F7:Q7T7F8:Q7T7F9:Q7T7G0:Q7T7G1:Q7T7G2:Q7T7G3:Q7T7G4:Q7T7G5:Q7T7G6:Q7T7G7:Q7T7G8:Q7T7G9:Q7T7H0:Q7T7H1:Q7T7H2:Q7T863:Q7TAH7:Q7TAH8:Q7TAH9:Q7TAI0:Q7TAI1:Q7TAI2:Q7TAI3:Q7TAI4:Q7TAI5:Q7TAI6:Q7TAI7:Q7TAI8:Q7TAI9:Q7TAJ0:Q7TAJ1:Q7TAJ2:Q7TAJ3:Q7TAJ4:Q7TAJ5:Q7TAJ6:Q7TAJ7:Q7TAJ8:Q7THD4:Q7THD5:Q7THD6:Q7THD7:Q7THD8:Q7THD9:Q7THE0:Q7THE1:Q7THE2:Q7THE3:Q7THE4:Q7THE5:Q7THE6:Q7THE7:Q7THE8:Q66109:Q66183:Q66299:Q66300:Q66301:Q66302:Q66407:Q68247:Q68248:Q68249:Q68250:Q68251:Q68252:Q68253:Q68254:Q68255:Q68256:Q68257:Q68258:Q68259:Q68260:Q68261:Q68262:Q68263:Q68264:Q68265:Q68266:Q68267:Q68268:Q68269:Q68270:Q68271:Q68272:Q68273:Q68274:Q68275:Q68276:Q68277:Q68278:Q68279:Q68280:Q68281:Q68282:Q68283:Q68284:Q68382:Q68383:Q68384:Q68510:Q68548:Q68549:Q68587:Q68588:Q68589:Q68927:Q68928:Q68930:Q68931:Q68932:Q68933:Q68934:Q68935:Q68936:Q68937:Q68938:Q68939:Q68941:Q68942:Q68943:Q68944:Q68945:Q68946:Q68947:Q6GYH9:Q6GYI0:Q6GYI1:Q6GYI2:Q6GYI4:Q80A74:Q80A75:Q80A77:Q80A78:Q80A79:Q80A80:Q80A81:Q80DQ5:Q80DQ6:Q80DQ7:Q80DQ8:Q80DQ9:Q80DR0:Q80DR1:Q80DR2:Q80DR3:Q80DR4:Q80DR5:Q80DR6:Q80DR7:Q80DR8:Q80DR9:Q80G17:Q80GC4:Q80J40:Q80J41:Q80J42:Q80J43:Q80J44:Q80J45:Q80J46:Q80PU4:Q80PU5:Q80PU6:Q80R16:Q81081:Q81874:Q82128:Q82139:Q82142:Q82146:Q82147:Q82148:Q82150:Q82153:Q82155:Q82169:Q82447:Q82448:Q82449:Q82685:Q82707:Q83656:Q83746:Q83747:Q83748:Q83749:Q83750:Q83751:Q83752:Q83753:Q83754:Q83755:Q83756:Q83757:Q83858:Q83872:Q83873:Q83875:Q83879:Q83881:Q84807:Q85431:Q86777:Q86908:Q87023:Q87025:Q87027:Q88289:Q88290:Q88293:Q88294:Q88295:Q88296:Q88298:Q88299:Q88300:Q89666:Q8B390:Q8B391:Q8B392:Q8B393:Q8B394:Q8B4K3:Q8B4K4:Q8B4K5:Q8B4K6:Q8B4K7:Q8B4K8:Q8B4K9:Q8B4L0:Q8B4L1:Q8B4L2:Q8B4L3:Q8B4L4:Q8B4L5:Q8B4L6:Q8B4L7:Q8B4L8:Q8B4L9:Q8B4M0:Q8B4M1:Q8B4M2:Q8B5B9:Q8B5N2:Q8BB07:Q8BCE5:Q8BCE6:Q8BCE7:Q8BCE8:Q8BCE9:Q8BCF0:Q8BCF1:Q8BDF5:Q8JJU1:Q8JK66:Q8JTI6:Q8JTI7:Q8JTI8:Q8JTI9:Q8JVA6:Q8JVG0:Q8JVG1:Q8JVG2:Q8JVG3:Q8JVG4:Q8JVG5:Q8JVG6:Q8JVG7:Q8JVG8:Q8JVG9:Q8JVH0:Q8JVH1:Q8JVH2:Q8JVH3:Q8JVH4:Q8JVH5:Q8JVH6:Q8JVH7:Q8JVH8:Q8JVH9:Q8JVI0:Q8JVI1:Q8JVI2:Q8JVI3:Q8JVI4:Q8JVI5:Q8JVI6:Q8JVI7:Q8JVI8:Q8JVI9:Q8JVJ0:Q8JVJ1:Q8JVJ2:Q8JVJ3:Q8JVJ4:Q8JVJ5:Q8JVJ6:Q8JVJ7:Q8JVJ8:Q8JVJ9:Q8JVK0:Q8JVK1:Q8JVK2:Q8JVK3:Q8JZI0:Q9W7S6:Q9W8A5:Q9W8B3:Q9W8H3:Q9W8R5:Q9W8U3:Q9W984:Q9W9Z8:Q9WA19:Q9WAX5:Q9WAX6:Q9WAX7:Q9WB16:Q9WB17:Q9WB18:Q9WB19:Q9WB20:Q9WB21:Q9WB22:Q9WB23:Q9WB24:Q9WMH4:Q9WMH5:Q9WNW1:Q9WPY6:Q9WPY7:Q9WPY8:Q9WPY9:Q9WPZ0:Q9WPZ1:Q9WPZ2:Q9WPZ3:Q9YJ00:Q9YXE8:Q9YXM3:Q9YXM4:Q9YXM5:Q9YYH7:Q9ICX4:Q9ICX5:Q9ICX6:Q9ICX7:Q9ICY0:Q9ICZ8:Q9IJU6:Q9IJU7:Q9IJU8:Q9IJU9:Q9IJV0:Q9IJV1:Q9IJV2:Q9IJV3:Q9IJV4:Q9IJV5:Q9IJV6:Q9ILI5:Q9IN52:Q9IN53:Q9IN61:Q9IN62:Q9IN63:Q9IN64:Q9IN65:Q9IN66:Q9IN67:Q9IN68:Q9IN69:Q9IN70:Q9ING3:Q9ING4:Q9ING5:Q9ING6:Q9ING7:Q9ING8:Q9ING9:Q9INH0:Q9INH1:Q9INH2:Q9INN8:Q9IPM9:Q9IPN0:Q9IPN1:Q9IPN2:Q9IPN3:Q9IPN4:Q9IPN5:Q9IPN6:Q9IPN7:Q9IPN8:Q9IPN9:Q9IPP0:Q9IPP1:Q9IPP2:Q9IPP3:Q9IVY5:Q9IVY6:Q9IVY7:Q9IVY8:Q9IVY9:Q9IVZ0:Q9IVZ1:Q9IVZ2:Q9IWC6:Q9IWC7:Q9IX01:Q9IX02:Q9IX03:Q9IX04:Q9IX05:Q9IX06:Q9IX07:Q9IX08:Q9IX09:Q9IX10:Q9IX11:Q9IX12:Q9IX13:Q9IX14:Q9IX15:Q9IX16:Q9IX17:Q9IX18:Q9IX19:Q9IX20:Q9IX21:Q9IX22:Q9IX23:Q9IX24:Q9IX25:Q9IX26:Q9IX27:Q9IX28:Q9IX29:Q9IX30:Q9JA01:Q9JE44:Q9JE45:Q9JFN3:Q9PY65:Q9PY66:Q9PY67:Q9PY68:Q9PYA5:Q9PYA8:Q9Q2Q4:Q9Q2T8:Q9Q2T9:Q9QAG6:Q9QAG7:Q9QBH1:Q9QBH5:Q9QIZ2:Q9QIZ3:Q9QJV4:Q9QJW0:Q9QLM2:Q9QLM3:Q9QLM4:Q9QLM5:Q9QM13:Q9QM14:Q9QM80:Q9QMG2:Q9QMG3:Q9QMG4:Q9QMG5:Q9QMG6:Q9QMG7:Q9QMG8:Q9QMG9:Q995N9:Q995P0:Q995P1:Q995P2:Q995P3:Q995P4:Q995Q1:Q995Q2:Q997F0:Q99AV5:Q99AV6:Q99HN5:Q99HN6:Q99HN7:Q99HP1:Q99HP4:Q99HP9:Q99I35:Q9DJV5:Q9DKZ2:Q9DSG1:Q9DXF0:Q9DXH8:Q9DXY7:Q9DXY8:Q9DXY9:Q9DXZ0:Q9E005:Q9E7S9:Q9E7T0:Q9E7T1:Q9E7T2:Q9E7T3:Q9E7T4:Q9E822:Q9E823:Q9E824:Q9E825:Q9E874:Q9E948:Q913Z4:Q914E5:Q917V7:Q917W0:Q917W3:Q917W6:Q917W9:Q917X2:Q917X5:Q917X8:Q917Y1:Q917Y4:Q917Y7:Q917Z0:Q917Z3:Q917Z6:Q917Z9:Q918A2:Q918A5:Q918A8:Q918B1:Q918B4:Q918B7:Q918C0:Q918C3:Q918C6:Q918C9:Q918D2:Q91AU1:Q91BP7:Q91H10:Q91H13:Q91I66:Q91QY4:Q91TX2:Q91TX3:Q91TX4:Q91TX5:Q91TX6:Q91TX7:Q91TX8:Q91TX9:Q91TY0:Q91TY1:Q91TY2:Q91TY3:Q91TY4:Q91TY5:Q91TY6:Q91TY7:Q91TY8:Q91TY9:Q91TZ0:Q91TZ1:Q91TZ2:Q91TZ3:Q91TZ4:Q91TZ5:Q91TZ6:Q91TZ7:Q91TZ8:Q91TZ9:Q91U00:Q91U01:Q91U02:Q91U03:Q91U04:Q91U05:Q91U06:Q91U07:Q91U08:Q91U09:Q91U10:Q91U11:Q91U12:Q91U13:Q91U14:Q91U15:Q96861:Q8QRL9:Q8QTI8:Q8QW51:Q8QW52:Q8QW53:Q8QW54:Q8QW55:Q8QW56:Q8QW59:Q8QW60:Q8QW61:Q8QW62:Q8QW63:Q8QW64:Q8QW65:Q8QW66:Q8QW68:Q8QW70:Q8QW71:Q8QW73:Q8QW74:Q8QW75:Q8QW76:Q8QW77:Q8QW79:Q8QW81:Q8QW83:Q8QW85:Q8QW87:Q8QW89:Q8QW91:Q8QW93:Q8QW95:Q8QW97:Q8QW99:Q8QXK9:Q8V1L8:Q8V280:Q8V3V0:Q8V3V1:Q8V3V2:Q8V3V3:Q8V3V4:Q8V3V5:Q8V3V6:Q8V3V7:Q8V3V8:Q8V3V9:Q8V3W0:Q8V3W1:Q8V3W2:Q8V3W3:Q8V3W4:Q8V3W5:Q8V3W6:Q8V3W7:Q8V714:Q8V716:Q8V9D0:Q8V9D1:Q8V9D2:Q8V9D3:Q8V9D4:Q8V9D5:Q8V9D6:Q8V9D7:Q8V9D8:Q8V9D9:Q8V9E0:Q8V9E1:Q8V9E2:Q8V9E3:Q8V9E4:Q8V9E5:Q8V9Z1:Q8VA22:Q8VA23:Q8VA24:Q8VA25:Q6EW74:Q6EW75:Q6EW76:Q6EW77:Q6EW78:Q6EW79:Q6EW80:Q6EW81:Q6EW82:Q6EW83:Q6EW84:Q6EW85:Q6EW86:Q6EW87:Q6EW88:Q6EW89:Q6EW90:Q6EW91:Q6EW92:Q6EW93:Q6EW94:Q6EW95:Q6EW96:Q6EW97:Q6EW98:Q6EW99:Q6EWA0:Q6EWA1:Q6EWA2:Q6EWA3:Q6EWA4:Q6EWA5:Q6EWA6:Q6EWA7:Q6EWA8:Q6EWA9:Q6EWB0:Q6EWB1:Q6EWB2:Q6EWB3:Q6EWB4:Q6EWB5:Q6EWB6:Q6EWB7:Q6EWB8:Q6EWB9:Q6EWC0:Q6EWC1:Q6EWC2:Q6EWC3:Q6EWC4:Q6EWC5:Q6EWC6:Q6EWC7:Q6EWC8:Q6EWC9:Q6EWD0:Q6EWD1:Q6EWD2:Q6EWD3:Q6EWD4:Q6EWD5:Q6EWD6:Q6EWD7:Q6EWD8:Q6EWD9:Q6EWE0:Q6EWE1:Q6EWE2:Q6EWE3:Q6EWE4:Q6EWE5:Q6EWE6:Q6EWE7:Q6EWE8:Q6EWE9:Q6EWF0:Q6EWF1:Q6EWF2:Q6EWF3:Q6EWF4:Q6EWF5:Q6EWF6:Q6EWF7:Q6EWF8:Q6EWF9:Q6EWG0:Q6EWG1:Q6EWG2:Q703G8:AAQ79842:AAQ79843:AAQ79844:AAQ79845:AAQ79846:AAQ79847:AAQ79848:AAQ79849:AAQ79850:AAQ79851:AAQ79852:AAQ79853:AAQ79854:AAQ79855:AAQ79856:AAQ79857:AAQ79858:AAQ79859:AAQ79860:AAQ79861:AAQ79862:CAC86264:AAQ73462:AAR19400:AAR19401:CAE52834:AAP57740:CAF04463:CAF04464

__________________________________________________________________________________________________________________________________________

ID: 16541101
Endocrine functions of <n>bile acids</n>. <n>Bile acids</n> (<n>BAs</n>), a group of structurally diverse molecules that are primarily synthesized in the liver from cholesterol, are the chief components of bile. Besides their well-established roles in dietary lipid absorption and cholesterol homeostasis, it has recently emerged that <n>BAs</n> are also signaling molecules, with systemic endocrine functions. <n>BAs</n> activate <n>mitogen-activated protein kinase</n> pathways, are ligands for the G-protein-coupled receptor <n>TGR5</n>, and activate nuclear hormone receptors such as <n>farnesoid X receptor</n> alpha. Through activation of these diverse signaling pathways, <n>BAs</n> can regulate their own enterohepatic circulation, but also triglyceride, cholesterol, energy, and glucose homeostasis. Thus, BA-controlled signaling pathways are promising novel drug targets to treat common metabolic diseases, such as obesity, type II diabetes, hyperlipidemia, and atherosclerosis.


The following protein names could be found by NLProt:

NAME                                             ORGANISM            TXT-POS    SCORE   METHOD     DB-ID(S)
Bile acids                                       not opted               4      1.080   projected  no ID found
Bile acids                                       not opted               7      1.080   abbr.-ext. no ID found
BAs                                              not opted              10      1.080   SVM        no ID found
BAs                                              not opted              53      0.889   SVM        no ID found
BAs                                              not opted              64      0.208   SVM        no ID found
mitogen-activated protein kinase                 not opted              66      1.240   SVM        MAPK_FUSSO:MK01_XENLA:O94737:Q6PWX2:Q702W0:Q75Q66:Q7Z8D0:Q7Z8F0:Q7Z8F1:Q7ZA49:Q875L0:Q876L7:Q9UVK6:Q9UVN7:Q9UW09:Q9HF91:Q9HGU2:Q9C137:Q9C4B0:Q96X31:Q8TGA9:Q8X125:Q6SCK6:Q7RMK4:Q8ITG7:Q8MXZ5:Q9N9G2:Q9NLC5:Q7XY04:Q7Y1Y6:Q39020:Q84L94:Q84L95:Q84L96:Q84XZ3:Q84XZ4:Q8GT86:Q8GUX5:Q8GZR5:Q8LT15:Q8LT16:Q8LT17:Q8LT18:Q9LD35:Q9LUC3:Q9M4L2:Q9M534:Q9FXT7:Q6EIX6:Q7X992:Q84UI5:Q8AYI0:AAQ24633
TGR5                                             not opted              77      0.523   SVM        no ID found
farnesoid X receptor                             not opted              86      0.001   dictionary Q8JHU2
BAs                                              not opted              99      0.591   SVM        no ID found

__________________________________________________________________________________________________________________________________________

ID: 16260779
The streptococcal lipoprotein <n>rotamase A</n> (<n>SlrA</n>) is a functional peptidyl-prolyl isomerase involved in pneumococcal colonization. streptococcus pneumoniae expresses two surface-exposed lipoproteins, <n>PpmA</n> and <n>SlrA</n>, which share homology with distinct families of peptidyl-prolyl <n>isomerases</n> (<n>PPIases</n>). In this study, we demonstrated for the first time that the lipoprotein <n>cyclophilin</n>, <n>SlrA</n>, can catalyze the cis-trans isomerization of proline containing <n>tetrapeptides</n> and that <n>SlrA</n> contributes to pneumococcal colonization. The substrate specificity of <n>SlrA</n> is typical for prokaryotic and <n>eukaryotic cyclophilins</n>, with Suc-Ala-Ala-Pro-Phe-p-nitroanilide (pNA) being the most rapidly catalyzed substrate. In a mouse pneumonia model the <n>slrA</n> knock-out D39DeltaslrA did not cause significant differences in the survival times of mice compared with the isogenic wild-type strain. In contrast, a detailed analysis of bacterial outgrowth over time in the nasopharynx, airways, lungs, blood, and spleen showed a rapid elimination of <n>slrA</n> mutants from the upper airways but did not reveal significant differences in the lungs, blood, and spleen. These results suggested that <n>SlrA</n> is involved in colonization but does not contribute significantly to invasive pneumococcal disease. In cell culture infection experiments, the absence of <n>SlrA</n> impaired adherence to pneumococcal disease-specific epithelial and endothelial non-professional cell lines. Adherence of the <n>slrA</n> mutant could not be restored by exogenously added <n>SlrA</n>. Strikingly, deficiency in <n>SlrA</n> did not reduce binding activity to host target proteins, but resulted in enhanced uptake by professional phagocytes. In conclusion, <n>SlrA</n> is a functional, <n>cyclophilin-type</n> <n>PPIase</n> and contributes to pneumococcal virulence in the first stage of infection, namely, colonization of the upper airways, most likely by modulating the biological function of important virulence proteins.


The following protein names could be found by NLProt:

NAME                                             ORGANISM            TXT-POS    SCORE   METHOD     DB-ID(S)
rotamase A                                       not opted               4      0.564   SVM        MIP_CHLTR:PPIA_ECOLI:PPIA_ERWCH:PPIA_MYCLE:PPIA_PSEAE:PPIA_SALTY:PPIA_STRCH:Q7BYR6:Q7N9E8:Q821A4:Q8Y079
SlrA                                             not opted               7      1.081   SVM        MIP_CHLTR:PPIA_ECOLI:PPIA_ERWCH:PPIA_MYCLE:PPIA_PSEAE:PPIA_SALTY:PPIA_STRCH:Q7BYR6:Q7N9E8:Q821A4:Q8Y079
PpmA                                             not opted              25      0.800   SVM        no ID found
SlrA                                             not opted              27      0.968   SVM        MIP_CHLTR:PPIA_ECOLI:PPIA_ERWCH:PPIA_MYCLE:PPIA_PSEAE:PPIA_SALTY:PPIA_STRCH:Q7BYR6:Q7N9E8:Q821A4:Q8Y079
isomerases                                       not opted              37      0.469   SVM        no ID found
PPIases                                          not opted              39      0.937   SVM        no ID found
cyclophilin                                      not opted              55      0.579   SVM        CYP1_ARATH:CYP2_ARATH:CYP4_ARATH:CYPH_ALLCE:CYP1_BRUMA:CYPH_BLAGE:CYPH_BRANA:CYPH_BETVE:CYPH_CANAL:CYPH_CATRO:CYPH_DROME:CYPH_ECHGR:CYPH_HEMPU:CYPH_LUPLU:CYPH_LYCES:CYPH_MAIZE:CYPH_NEUCR:CYPH_PARPR:FKB7_PINPS:CYPH_SCHMA:CYPH_SCHPO:CYPH_UROFA:CYPB_VICFA:FKB7_WHEAT:CYPH_YEAST:O93826:Q75UL3:Q9HFU2:Q9HFU3:Q99008:Q8SQZ8:Q71V99:Q86WF9:O02614:O15729:O76990:O96877:Q25756:Q76NN7:Q7RSH5:Q8I5Q4:Q9U1B6:Q9U6U5:Q9U9R3:Q9NAT5:Q9NAV5:Q9NJS4:Q9N0U4:Q9GK25:O22515:O22516:O65191:O80876:Q6TMX3:Q6YHJ9:Q7X7E8:Q7XY71:Q38867:Q39703:Q40493:Q41119:Q42406:Q84TK9:Q8L5T1:Q8LDP4:Q9XF12:Q9ZRQ9:Q9ZT54:Q9M530:Q9ATC5:Q93VG0:Q94F69:Q96417:Q8VX73:Q8W171:Q48822:Q938P7:Q938P8:Q938P9:Q7TYA2:Q9QZ91:Q9ERB9:Q9W7B3:Q8QGJ6:AAO64722:BAD01552:AAN72439:AAQ88274
SlrA                                             not opted              57      0.717   SVM        MIP_CHLTR:PPIA_ECOLI:PPIA_ERWCH:PPIA_MYCLE:PPIA_PSEAE:PPIA_SALTY:PPIA_STRCH:Q7BYR6:Q7N9E8:Q821A4:Q8Y079
tetrapeptides                                    not opted              67      0.281   SVM        no ID found
SlrA                                             not opted              70      0.584   SVM        MIP_CHLTR:PPIA_ECOLI:PPIA_ERWCH:PPIA_MYCLE:PPIA_PSEAE:PPIA_SALTY:PPIA_STRCH:Q7BYR6:Q7N9E8:Q821A4:Q8Y079
SlrA                                             not opted              80      1.002   SVM        MIP_CHLTR:PPIA_ECOLI:PPIA_ERWCH:PPIA_MYCLE:PPIA_PSEAE:PPIA_SALTY:PPIA_STRCH:Q7BYR6:Q7N9E8:Q821A4:Q8Y079
eukaryotic cyclophilins                          not opted              86      0.220   SVM        no ID found
slrA                                             not opted             107      0.703   SVM        MIP_CHLTR:PPIA_ECOLI:PPIA_ERWCH:PPIA_MYCLE:PPIA_PSEAE:PPIA_SALTY:PPIA_STRCH:Q7BYR6:Q7N9E8:Q821A4:Q8Y079
slrA                                             not opted             156      0.987   SVM        MIP_CHLTR:PPIA_ECOLI:PPIA_ERWCH:PPIA_MYCLE:PPIA_PSEAE:PPIA_SALTY:PPIA_STRCH:Q7BYR6:Q7N9E8:Q821A4:Q8Y079
SlrA                                             not opted             181      0.857   SVM        MIP_CHLTR:PPIA_ECOLI:PPIA_ERWCH:PPIA_MYCLE:PPIA_PSEAE:PPIA_SALTY:PPIA_STRCH:Q7BYR6:Q7N9E8:Q821A4:Q8Y079
SlrA                                             not opted             205      0.496   SVM        MIP_CHLTR:PPIA_ECOLI:PPIA_ERWCH:PPIA_MYCLE:PPIA_PSEAE:PPIA_SALTY:PPIA_STRCH:Q7BYR6:Q7N9E8:Q821A4:Q8Y079
slrA                                             not opted             221      1.183   SVM        MIP_CHLTR:PPIA_ECOLI:PPIA_ERWCH:PPIA_MYCLE:PPIA_PSEAE:PPIA_SALTY:PPIA_STRCH:Q7BYR6:Q7N9E8:Q821A4:Q8Y079
SlrA                                             not opted             230      0.112   SVM        MIP_CHLTR:PPIA_ECOLI:PPIA_ERWCH:PPIA_MYCLE:PPIA_PSEAE:PPIA_SALTY:PPIA_STRCH:Q7BYR6:Q7N9E8:Q821A4:Q8Y079
SlrA                                             not opted             236      1.038   SVM        MIP_CHLTR:PPIA_ECOLI:PPIA_ERWCH:PPIA_MYCLE:PPIA_PSEAE:PPIA_SALTY:PPIA_STRCH:Q7BYR6:Q7N9E8:Q821A4:Q8Y079
SlrA                                             not opted             259      0.814   SVM        MIP_CHLTR:PPIA_ECOLI:PPIA_ERWCH:PPIA_MYCLE:PPIA_PSEAE:PPIA_SALTY:PPIA_STRCH:Q7BYR6:Q7N9E8:Q821A4:Q8Y079
cyclophilin                                      not opted             264      0.579   projected  CYP1_ARATH:CYP2_ARATH:CYP4_ARATH:CYPH_ALLCE:CYP1_BRUMA:CYPH_BLAGE:CYPH_BRANA:CYPH_BETVE:CYPH_CANAL:CYPH_CATRO:CYPH_DROME:CYPH_ECHGR:CYPH_HEMPU:CYPH_LUPLU:CYPH_LYCES:CYPH_MAIZE:CYPH_NEUCR:CYPH_PARPR:FKB7_PINPS:CYPH_SCHMA:CYPH_SCHPO:CYPH_UROFA:CYPB_VICFA:FKB7_WHEAT:CYPH_YEAST:O93826:Q75UL3:Q9HFU2:Q9HFU3:Q99008:Q8SQZ8:Q71V99:Q86WF9:O02614:O15729:O76990:O96877:Q25756:Q76NN7:Q7RSH5:Q8I5Q4:Q9U1B6:Q9U6U5:Q9U9R3:Q9NAT5:Q9NAV5:Q9NJS4:Q9N0U4:Q9GK25:O22515:O22516:O65191:O80876:Q6TMX3:Q6YHJ9:Q7X7E8:Q7XY71:Q38867:Q39703:Q40493:Q41119:Q42406:Q84TK9:Q8L5T1:Q8LDP4:Q9XF12:Q9ZRQ9:Q9ZT54:Q9M530:Q9ATC5:Q93VG0:Q94F69:Q96417:Q8VX73:Q8W171:Q48822:Q938P7:Q938P8:Q938P9:Q7TYA2:Q9QZ91:Q9ERB9:Q9W7B3:Q8QGJ6:AAO64722:BAD01552:AAN72439:AAQ88274
PPIase                                           not opted             265      0.481   SVM        CYP1_ARATH:CYP2_ARATH:CYP4_ARATH:CYPH_ALLCE:FKBA_AERHY:PPIA_ACICA:SLYD_AERHY:FKB1_ARATH:FKB2_ARATH:FKB3_ARATH:FK21_ARATH:FK22_ARATH:TL20_ARATH:CYP1_BRUMA:CYP4_BOVIN:CYPB_BOVIN:CYPH_BLAGE:CYPH_BOVIN:CYPH_BRANA:CYPM_BOVIN:FKB1_BOVIN:FKB3_BOVIN:FKBA_BUCAI:CYPH_BETVE:FKB4_BOVIN:FKBA_BUCAP:PPIA_BOVIN:PPIB_BOVIN:PPID_BOVIN:PPIF_BOVIN:FKBA_BUCBP:CYP1_CAEEL:CYP2_CAEEL:CYP3_CAEEL:CYP4_CAEEL:CYP5_CAEEL:CYP6_CAEEL:CYP7_CAEEL:CYP8_CAEEL:CYP9_CAEEL:CYPA_CAEEL:CYPB_CAEEL:CYPB_CHICK:CYPH_CANAL:CYPH_CATRO:CYPH_CRILO:CYPR_CALVI:FKBP_CANAL:FKBP_CORGL:MIP_CHLTR:MIP_COXBU:MIP_CHLMU:MIP_CHLPN:PPIA_CRILO:PPIB_CHICK:CYPH_DROME:CYPR_DROME:FKB1_DROME:FKB4_DROME:CYPH_ECHGR:FKBA_ECOLI:FKBB_ECOLI:FKBX_ECOLI:SLYD_ECOLI:SURA_ECOLI:FKBA_ECO57:FKBA_ECOL6:CYP4_HUMAN:CYPB_HUMAN:CYPC_HUMAN:CYPH_HUMAN:CYPM_HUMAN:FKB1_HUMAN:FKB2_HUMAN:FKB3_HUMAN:FKB4_HUMAN:FKB5_HUMAN:FKBB_HUMAN:FKBY_HAEIN:SLYD_HAEIN:SLYD_HELPJ:SLYD_HELPY:CYP6_HUMAN:CYPH_HEMPU:CYPZ_HUMAN:FK10_HUMAN:FK11_HUMAN:FK14_HUMAN:FKB6_HUMAN:FKB7_HUMAN:FKB9_HUMAN:PPIA_HELPJ:PPIA_HELPY:PPIA_HUMAN:PPIB_HUMAN:PPIC_HUMAN:PPID_HUMAN:PPIF_HUMAN:PPL1_HUMAN:PPL2_HUMAN:CYPH_LUPLU:CYPH_LYCES:MIP_LEGLO:MIP_LEGMI:MIP_LEGPN:CYP4_MOUSE:CYP6_MOUSE:CYPB_MOUSE:CYPC_MOUSE:CYPH_MAIZE:CYPH_MOUSE:CYPM_MOUSE:CYPZ_MOUSE:FK10_MOUSE:FK11_MOUSE:FK14_MOUSE:FKB1_METJA:FKB1_MOUSE:FKB2_METJA:FKB2_MOUSE:FKB3_MOUSE:FKB4_MOUSE:FKB5_MOUSE:FKB6_MOUSE:FKB7_MOUSE:FKB9_MOUSE:FKBB_MOUSE:FKBP_METTL:FKBX_MOUSE:PPIA_MOUSE:PPIA_MYCTU:PPIB_MOUSE:PPIB_MYCLE:PPIB_MYCTU:PPIC_MOUSE:PPID_MOUSE:PPIF_MOUSE:PPL1_MOUSE:PPL2_MOUSE:CYPH_NEUCR:FK21_NEUCR:FKB2_NEUCR:FKBP_NEIMA:FKBP_NEIMB:FKBP_NEUCR:PPID_NEUCR:CYPB_ORPSP:CYPH_PARPR:FKB7_PINPS:FKBX_PSEFL:FKBZ_PSEAE:CYPB_RAT:CYPH_RAT:CYPM_RAT:FKB1_RAT:FKB3_RABIT:FKB4_RABIT:FKB4_RAT:FKBB_RAT:PPIA_RAT:PPIB_RAT:PPIF_RAT:CYP5_SCHPO:CYPB_SCHMA:CYPH_SCHMA:CYPH_SCHPO:FKB4_SCHPO:FKB4_SPOFR:FKBH_SCHPO:FKBP_SCHPO:FKBP_STRCH:PPI1_SYNY3:PPI2_SYNY3:PPI_STRCH:PPI_SYNP7:PPIB_SCHMA:TL20_SPIOL:YAV6_SCHPO:MIP_TRYCR:PPIB_TREPA:SLYD_TREPA:CYPH_UROFA:CYPB_VICFA:FKB2_VICFA:FKB3_VICFA:FKB7_WHEAT:FKB1_XENLA:CYP6_YEAST:CYP7_YEAST:CYP8_YEAST:CYPB_YEAST:CYPC_YEAST:CYPD_YEAST:CYPH_YEAST:CYPR_YEAST:FKB2_YEAST:FKB3_YEAST:FKB4_YEAST:FKBP_YEAST:Q9Y7F6:Q18445:Q86AH4:Q86J17:P83061:Q10724:P82575:Q7MAY0:Q7N8V5:Q7TYA2:Q82U07:Q82Y11:Q8Y1A6:O31248:Q6FB14:Q6FE91:Q8BMX6:BAC34686

__________________________________________________________________________________________________________________________________________

ID: 16260777
Decreased subunit stability as a novel mechanism for potassium current impairment by a <n>KCNQ2</n> C terminus mutation causing benign familial neonatal convulsions. <n>KCNQ2</n> and <n>KCNQ3</n> K+ channel subunits underlie the muscarinic-regulated K+ current (I(KM)), a widespread regulator of neuronal excitability. Mutations in <n>KCNQ2-</n> or KCNQ3-encoding genes cause benign familiar neonatal convulsions (BFNCs), a rare autosomal-dominant idiopathic epilepsy of the newborn. In the present study, we have investigated, by means of electrophysiological, biochemical, and immunocytochemical techniques in transiently transfected cells, the consequences prompted by a BFNC-causing 1-bp deletion (2043deltaT) in the <n>KCNQ2</n> gene; this frameshift mutation caused the substitution of the last 163 amino acids of the <n>KCNQ2</n> C terminus and the extension of the subunit by additional 56 residues. The 2043deltaT mutation abolished voltage-gated K+ currents produced upon homomeric expression of <n>KCNQ2</n> subunits, dramatically reduced the steady-state cellular levels of <n>KCNQ2</n> subunits, and prevented their delivery to the plasma membrane. Metabolic labeling experiments revealed that mutant <n>KCNQ2</n> subunits underwent faster degradation; <n>10-h</n> treatment with the proteasomal inhibitor <n>MG132</n> (20 microm) at least partially reversed such enhanced degradation. Co-expression with <n>KCNQ3</n> subunits reduced the degradation rate of mutant <n>KCNQ2</n> subunits and led to their expression on the plasma membrane. Finally, co-expression of <n>KCNQ2</n> 2043deltaT together with <n>KCNQ3</n> subunits generated functional voltage-gated K+ currents having pharmacological and biophysical properties of heteromeric channels. Collectively, the present results suggest that mutation-induced reduced stability of <n>KCNQ2</n> subunits may cause epilepsy in neonates.


The following protein names could be found by NLProt:

NAME                                             ORGANISM            TXT-POS    SCORE   METHOD     DB-ID(S)
KCNQ2                                            not opted              14      0.286   SVM        CIQ2_HUMAN:CIQ2_MOUSE:CIQ2_RAT:Q6UXV8:AAQ88556
KCNQ2                                            not opted              24      1.134   SVM        CIQ2_HUMAN:CIQ2_MOUSE:CIQ2_RAT:Q6UXV8:AAQ88556
KCNQ3                                            not opted              26      0.831   SVM        CIQ3_BOVIN:CIQ3_HUMAN:CIQ3_RAT
KCNQ2                                            not opted              48      1.145   projected  CIQ2_HUMAN:CIQ2_MOUSE:CIQ2_RAT:Q6UXV8:AAQ88556
KCNQ2                                            not opted             107      1.143   SVM        CIQ2_HUMAN:CIQ2_MOUSE:CIQ2_RAT:Q6UXV8:AAQ88556
KCNQ2                                            not opted             124      0.977   SVM        CIQ2_HUMAN:CIQ2_MOUSE:CIQ2_RAT:Q6UXV8:AAQ88556
KCNQ2                                            not opted             150      1.137   SVM        CIQ2_HUMAN:CIQ2_MOUSE:CIQ2_RAT:Q6UXV8:AAQ88556
KCNQ2                                            not opted             160      1.129   SVM        CIQ2_HUMAN:CIQ2_MOUSE:CIQ2_RAT:Q6UXV8:AAQ88556
KCNQ2                                            not opted             178      0.752   SVM        CIQ2_HUMAN:CIQ2_MOUSE:CIQ2_RAT:Q6UXV8:AAQ88556
10-h                                             not opted             184      0.441   SVM        no ID found
MG132                                            not opted             190      1.293   SVM        YHIT_MYCGE
KCNQ3                                            not opted             205      0.982   SVM        CIQ3_BOVIN:CIQ3_HUMAN:CIQ3_RAT
KCNQ2                                            not opted             213      0.852   SVM        CIQ2_HUMAN:CIQ2_MOUSE:CIQ2_RAT:Q6UXV8:AAQ88556
KCNQ2                                            not opted             229      0.726   SVM        CIQ2_HUMAN:CIQ2_MOUSE:CIQ2_RAT:Q6UXV8:AAQ88556
KCNQ3                                            not opted             233      1.043   SVM        CIQ3_BOVIN:CIQ3_HUMAN:CIQ3_RAT
KCNQ2                                            not opted             260      1.145   SVM        CIQ2_HUMAN:CIQ2_MOUSE:CIQ2_RAT:Q6UXV8:AAQ88556

__________________________________________________________________________________________________________________________________________

ID: 16541108
Surveillance of nuclear-restricted pre-ribosomes within a subnucleolar region of saccharomyces cerevisiae. We previously hypothesized that HEAT-repeat (Huntington, elongation A subunit, TOR) ribosome synthesis factors function in ribosome export. We report that the HEAT-repeat protein Sda1p is a component of late 60S pre-ribosomes and is required for nuclear export of both ribosomal subunits. In strains carrying the ts-lethal sda1-2 mutation, pre-60S particles were rapidly degraded following transfer to 37 degrees C. Polyadenylated forms of the 27S pre-rRNA and the 25S rRNA were detected, suggesting the involvement of the <n>Trf4p/Air/Mtr4p</n> polyadenylation complex (<n>TRAMP</n>). The absence of <n>Trf4p</n> suppressed polyadenylation and stabilized the pre-rRNA and rRNA. The absence of the nuclear <n>exosome</n> component <n>Rrp6p</n> also conferred RNA stabilization, with some hyperadenylation. We conclude that the nuclear-restricted pre-ribosomes are polyadenylated by <n>TRAMP</n> and degraded by the <n>exosome</n>. In sda1-2 strains at 37 degrees C, <n>pre-40S</n> and pre-60S ribosomes initially accumulated in the nucleoplasm, but then strongly concentrated in a subnucleolar focus, together with <n>exosome</n> and <n>TRAMP</n> components. Localization of pre-ribosomes to this focus was lost in sda1-2 strains lacking <n>Trf4p</n> or <n>Rrp6p</n>. We designate this nucleolar focus the No-body and propose that it represents a site of pre-ribosome surveillance.


The following protein names could be found by NLProt:

NAME                                             ORGANISM            TXT-POS    SCORE   METHOD     DB-ID(S)
Trf4p                                            not opted              97      0.428   projected  DERM_BOVIN:DERM_BIOGL:ZBE1_HUMAN:DERM_MOUSE:DERM_PIG
TRAMP                                            not opted             101      1.300   SVM        DERM_BOVIN:DERM_BIOGL:ZBE1_HUMAN:DERM_MOUSE:DERM_PIG
Trf4p                                            not opted             107      0.428   SVM        DERM_BOVIN:DERM_BIOGL:ZBE1_HUMAN:DERM_MOUSE:DERM_PIG
exosome                                          not opted             122      0.837   projected  no ID found
Rrp6p                                            not opted             124      0.187   SVM        no ID found
TRAMP                                            not opted             143      1.105   SVM        DERM_BOVIN:DERM_BIOGL:ZBE1_HUMAN:DERM_MOUSE:DERM_PIG
exosome                                          not opted             148      0.795   SVM        no ID found
pre-40S                                          not opted             158      0.004   SVM        no ID found
exosome                                          not opted             179      0.837   SVM        no ID found
TRAMP                                            not opted             181      1.138   SVM        DERM_BOVIN:DERM_BIOGL:ZBE1_HUMAN:DERM_MOUSE:DERM_PIG
Trf4p                                            not opted             196      0.134   SVM        DERM_BOVIN:DERM_BIOGL:ZBE1_HUMAN:DERM_MOUSE:DERM_PIG
Rrp6p                                            not opted             198      0.713   SVM        no ID found

__________________________________________________________________________________________________________________________________________

ID: 16541109
Structural insights into the mechanism and inhibition of eukaryotic O-GlcNAc hydrolysis. O-linked N-acetylglucosamine (O-GlcNAc) modification of specific serines/threonines on intracellular proteins in higher eukaryotes has been shown to directly regulate important processes such as the cell cycle, <n>insulin</n> sensitivity and transcription. The structure, molecular mechanisms of catalysis, protein substrate recognition/specificity of the eukaryotic <n>O-GlcNAc transferase</n> and <n>hydrolase</n> are largely unknown. Here we describe the crystal structure, enzymology and in vitro activity on human substrates of clostridium perfringens <n>NagJ</n>, a close homologue of human <n>O-GlcNAcase</n> (<n>OGA</n>), representing the first family 84 glycoside <n>hydrolase</n> structure. The structure reveals a deep active site pocket highly conserved with the human enzyme, compatible with binding of <n>O-GlcNAcylated</n> peptides. Together with mutagenesis data, the structure supports a variant of the substrate-assisted catalytic mechanism, involving two aspartic acids and an unusually positioned tyrosine. Insights into recognition of substrate come from a complex with the transition state mimic O-(2-acetamido-2-deoxy-D-glucopyranosylidene)amino-N-phenylcarbamate (Ki=5.4 nM). Strikingly, the enzyme is inhibited by the pseudosubstrate peptide Ala-Cys(-S-GlcNAc)-Ala, and has <n>OGA</n> activity against <n>O-GlcNAcylated</n> human proteins, suggesting that the enzyme is a suitable model for further studies into the function of human <n>OGA</n>.


The following protein names could be found by NLProt:

NAME                                             ORGANISM            TXT-POS    SCORE   METHOD     DB-ID(S)
insulin                                          not opted              42      0.525   SVM        INS_ACIGU:INS_ACOCA:INS_ALLMI:INS_AMICA:INS_ANGRO:INS_ANSAN:INS_BALBO:INS_BALPH:INS_CAMDR:INS_CAPHI:INS_CHIBR:INS_CROAT:INS_DIDMA:INS_ELEMA:INS_FELCA:INS_GADCA:INS_HYDCO:INS_HYSCR:INS_KATPE:INS_LEPSP:INS_MYOCO:INS_MYOSC:INS_ONCGO:INS_ORNAN:INS_PETMA:INS_PIAME:INS_PLAFE:INS_PROGU:INS_SQUAC:INS_TRASC:INS_ZAODH:Q8HZ80:Q8HZ81:Q7M0G1:Q7LZM9:AAP35454:AAN06935:AAN39451
O-GlcNAc transferase                             not opted              61      0.634   SVM        Q7UIN0
hydrolase                                        not opted              64      1.395   SVM        Q8PSZ2:Q8PTR3:Q8PX49:Q8PZG5:Q8TJZ1:Q9HHB5:P83691:P83692:Q7SID7:Q7SIG2:Q6RCE8:Q6WI96:Q7SID5:O85289:O86901:P83821:Q6QNU1:Q6WB42:Q6XYR2:Q6XYZ6:Q762G3:Q7P292:Q7P7P8:Q7P8A5:Q7P8L9:Q7SI98:Q7SIB5:Q7SID8:Q7SIE1:Q7SIE9:Q7SIG1:Q49005:Q6I4H1:Q8L179:Q8L184:Q8L192:Q9Z5U5:Q9L3R2:Q9APW4:Q93F92:Q93UV1:P84132:Q6HEJ0:Q6HI82:Q6HIF8:Q6HJQ3:Q6HKS5:Q6HM15:Q7D9U8:Q6ACD6:Q6AF15:Q6AFW6:Q6AG68:Q6AH83:O51382:Q6ML54:Q6NG05:Q72GG4:Q72HM1:Q72HP7:Q72KF6:Q72MS9:Q72QW0:Q72R78:Q72SD7:Q72UV4:Q7MUR0:Q87BI0:Q87E40:Q87EZ1:Q88W80:Q88Z80:Q890H6:Q891C8:Q895R8:Q89EW1:Q89GV1:Q89NJ2:Q8P3H5:Q8P413:Q8P4S0:Q8P6W1:Q8P793:Q8P8M3:Q8P8R2:Q8PC91:Q8PCD4:Q8PDG6:Q8PEW9:Q8PFJ5:Q8PFL4:Q8PH32:Q8PI61:Q8PIA4:Q8PIL2:Q8PK55:Q8PKK6:Q8PNX3:Q8PP14:Q8PQF3:Q8PQP0:Q9RUP0:Q8R650:Q8RF49:Q8RF66:Q8RGB4:Q8U6V8:Q8U861:Q8U8V8:Q8U8Z5:Q8U9B7:Q8UCI8:Q8UDC6:Q8UDF6:Q8UDR0:Q8UF28:Q8UFC6:Q8UH86:Q8UHB9:Q8UHM0:Q8UIB9:Q8UIM8:Q8UJI2:Q8UK27:Q8UK43:Q8XY32:Q6FZT7:Q6G3E1:Q814N0:Q816P0:Q818D3:Q819C3:Q819D3:Q819K1:Q81A17:Q81AY3:Q81BM9:Q81C53:Q81CV0:Q81CX3:Q81D79:Q81EC2:Q81FG6:Q81GM7:Q81HC9:Q81IV0:Q981H2:Q98NE9:Q98P42:Q9K6C4:Q9K9F5:Q9Z9S4:Q6A5Q4:Q7SID6:AAP58878:AAP84040:AAQ64126:CAE50258:AAR97637
NagJ                                             not opted              86      1.146   SVM        no ID found
O-GlcNAcase                                      not opted              93      1.796   SVM        Q8VIJ5
OGA                                              not opted              95      1.089   SVM        Q8VIJ5
hydrolase                                        not opted             104      1.395   projected  Q8PSZ2:Q8PTR3:Q8PX49:Q8PZG5:Q8TJZ1:Q9HHB5:P83691:P83692:Q7SID7:Q7SIG2:Q6RCE8:Q6WI96:Q7SID5:O85289:O86901:P83821:Q6QNU1:Q6WB42:Q6XYR2:Q6XYZ6:Q762G3:Q7P292:Q7P7P8:Q7P8A5:Q7P8L9:Q7SI98:Q7SIB5:Q7SID8:Q7SIE1:Q7SIE9:Q7SIG1:Q49005:Q6I4H1:Q8L179:Q8L184:Q8L192:Q9Z5U5:Q9L3R2:Q9APW4:Q93F92:Q93UV1:P84132:Q6HEJ0:Q6HI82:Q6HIF8:Q6HJQ3:Q6HKS5:Q6HM15:Q7D9U8:Q6ACD6:Q6AF15:Q6AFW6:Q6AG68:Q6AH83:O51382:Q6ML54:Q6NG05:Q72GG4:Q72HM1:Q72HP7:Q72KF6:Q72MS9:Q72QW0:Q72R78:Q72SD7:Q72UV4:Q7MUR0:Q87BI0:Q87E40:Q87EZ1:Q88W80:Q88Z80:Q890H6:Q891C8:Q895R8:Q89EW1:Q89GV1:Q89NJ2:Q8P3H5:Q8P413:Q8P4S0:Q8P6W1:Q8P793:Q8P8M3:Q8P8R2:Q8PC91:Q8PCD4:Q8PDG6:Q8PEW9:Q8PFJ5:Q8PFL4:Q8PH32:Q8PI61:Q8PIA4:Q8PIL2:Q8PK55:Q8PKK6:Q8PNX3:Q8PP14:Q8PQF3:Q8PQP0:Q9RUP0:Q8R650:Q8RF49:Q8RF66:Q8RGB4:Q8U6V8:Q8U861:Q8U8V8:Q8U8Z5:Q8U9B7:Q8UCI8:Q8UDC6:Q8UDF6:Q8UDR0:Q8UF28:Q8UFC6:Q8UH86:Q8UHB9:Q8UHM0:Q8UIB9:Q8UIM8:Q8UJI2:Q8UK27:Q8UK43:Q8XY32:Q6FZT7:Q6G3E1:Q814N0:Q816P0:Q818D3:Q819C3:Q819D3:Q819K1:Q81A17:Q81AY3:Q81BM9:Q81C53:Q81CV0:Q81CX3:Q81D79:Q81EC2:Q81FG6:Q81GM7:Q81HC9:Q81IV0:Q981H2:Q98NE9:Q98P42:Q9K6C4:Q9K9F5:Q9Z9S4:Q6A5Q4:Q7SID6:AAP58878:AAP84040:AAQ64126:CAE50258:AAR97637
O-GlcNAcylated                                   not opted             126      0.047   SVM        no ID found
OGA                                              not opted             189      0.089   SVM        Q8VIJ5
O-GlcNAcylated                                   not opted             192      0.047   projected  no ID found
OGA                                              not opted             212      1.035   SVM        Q8VIJ5

__________________________________________________________________________________________________________________________________________

ID: 16286455
Glycosylation substrate specificity of pseudomonas aeruginosa 1244 <n>pilin</n>. The beta-carbon of the pseudomonas aeruginosa 1244 <n>pilin</n> C-terminal Ser is a site of glycosylation. The present study was conducted to determine the <n>pilin</n> structures necessary for glycosylation. It was found that although Thr could be tolerated at the <n>pilin</n> C terminus, the blocking of the Ser carboxyl group with the addition of an Ala prevented glycosylation. <n>Pilin</n> from strain <n>PA103</n> was not glycosylated by P. <n>aeruginosa 1244</n>, even when the C-terminal residue was converted to Ser. Substituting the disulfide loop region of strain <n>PA103</n> <n>pilin</n> with that of strain 1244 allowed glycosylation to take place. Neither conversion of 1244 <n>pilin</n> disulfide loop Cys residues to Ala nor the deletion of segments of this structure prevented glycosylation. It was noted that the <n>PA103</n> <n>pilin</n> disulfide loop environment was electronegative, whereas that of strain 1244 <n>pilin</n> had an overall positive charge. Insertion of a positive charge into the <n>PA103</n> <n>pilin</n> disulfide loop of a mutant containing Ser at the C terminus allowed glycosylation to take place. Extending the "tail" region of the <n>PA103</n> mutant <n>pilin</n> containing Ser at its terminus resulted in robust glycosylation. These results suggest that the terminal Ser is the major <n>pilin</n> glycosylation recognition feature and that this residue cannot be substituted at its carboxyl group. Although no other specific recognition features are present, the <n>pilin</n> surface must be compatible with the reaction apparatus for glycosylation to occur.


The following protein names could be found by NLProt:

NAME                                             ORGANISM            TXT-POS    SCORE   METHOD     DB-ID(S)
pilin                                            not opted               7      0.980   projected  FMA0_BACNO:FMA1_BACNO:FMA2_BACNO:FMA3_BACNO:FMA6_BACNO:FMA7_BACNO:FMAA_BACNO:FMAB_BACNO:FMAD_BACNO:FMAE_BACNO:FMAF_BACNO:FMAG_BACNO:FMAH_BACNO:FMAI_BACNO:FMAJ_BACNO:FMAX_BACNO:FMFX_BORPE:FMZD_BACNO:FMZH_BACNO:ECPA_EIKCO:ECPB_EIKCO:ECPC_EIKCO:ECPD_EIKCO:PIL1_ECOLI:PIL3_ECOLI:PIL4_ECOLI:PIL5_ECOLI:PIL6_ECOLI:PIL7_ECOLI:HFA1_HAEIN:HFA2_HAEIN:HFA3_HAEIN:HFA4_HAEIN:HFA5_HAEIN:FMM_MORNO:FMM1_NEIGO:FMM1_NEIMA:FMM1_NEIMB:FMM2_NEIGO:FM12_PSEAE:FMCD_PSEAE:FMK1_PSEAE:FMK7_PSEAE:FMP1_PSEAE:FMP3_PSEAE:FMPA_PSEAE:FMPO_PSEAE:FMWC_PSEPU:PIL1_SALTI:O31145:O52094:O52095:O52096:O52097:O52098:O52099:O52100:O52101:O52600:O54550:P77911:P77912:P94814:P94815:Q6LDN8:Q79C17:Q7BYN5:Q7M0N0:Q48936:Q50978:Q50979:Q50980:Q50981:Q50982:Q51017:Q51018:Q51024:Q51025:Q51026:Q51027:Q51028:Q51029:Q51038:Q51039:Q51040:Q51045:Q51046:Q51047:Q51048:Q51049:Q51050:Q51074:Q51237:Q51321:Q52635:Q53312:Q57107:Q57441:Q57499:Q57547:Q59336:Q59507:Q59589:Q59611:Q59794:Q59795:Q8KLR8:Q8KLR9:Q8L1H1:Q8L1H2:Q9L9W0:Q9L9W1:Q9R4B4:Q9R526:Q9R5B9:Q9R5G4:Q9R5T6:Q9R5Y7:Q99272:Q99273:Q99274:Q99275:Q99276:Q99277:Q9R4X0:O67423:O67425:O67426:Q8P671:Q8P672:Q7DB42:AAA88453
pilin                                            not opted              15      0.980   projected  FMA0_BACNO:FMA1_BACNO:FMA2_BACNO:FMA3_BACNO:FMA6_BACNO:FMA7_BACNO:FMAA_BACNO:FMAB_BACNO:FMAD_BACNO:FMAE_BACNO:FMAF_BACNO:FMAG_BACNO:FMAH_BACNO:FMAI_BACNO:FMAJ_BACNO:FMAX_BACNO:FMFX_BORPE:FMZD_BACNO:FMZH_BACNO:ECPA_EIKCO:ECPB_EIKCO:ECPC_EIKCO:ECPD_EIKCO:PIL1_ECOLI:PIL3_ECOLI:PIL4_ECOLI:PIL5_ECOLI:PIL6_ECOLI:PIL7_ECOLI:HFA1_HAEIN:HFA2_HAEIN:HFA3_HAEIN:HFA4_HAEIN:HFA5_HAEIN:FMM_MORNO:FMM1_NEIGO:FMM1_NEIMA:FMM1_NEIMB:FMM2_NEIGO:FM12_PSEAE:FMCD_PSEAE:FMK1_PSEAE:FMK7_PSEAE:FMP1_PSEAE:FMP3_PSEAE:FMPA_PSEAE:FMPO_PSEAE:FMWC_PSEPU:PIL1_SALTI:O31145:O52094:O52095:O52096:O52097:O52098:O52099:O52100:O52101:O52600:O54550:P77911:P77912:P94814:P94815:Q6LDN8:Q79C17:Q7BYN5:Q7M0N0:Q48936:Q50978:Q50979:Q50980:Q50981:Q50982:Q51017:Q51018:Q51024:Q51025:Q51026:Q51027:Q51028:Q51029:Q51038:Q51039:Q51040:Q51045:Q51046:Q51047:Q51048:Q51049:Q51050:Q51074:Q51237:Q51321:Q52635:Q53312:Q57107:Q57441:Q57499:Q57547:Q59336:Q59507:Q59589:Q59611:Q59794:Q59795:Q8KLR8:Q8KLR9:Q8L1H1:Q8L1H2:Q9L9W0:Q9L9W1:Q9R4B4:Q9R526:Q9R5B9:Q9R5G4:Q9R5T6:Q9R5Y7:Q99272:Q99273:Q99274:Q99275:Q99276:Q99277:Q9R4X0:O67423:O67425:O67426:Q8P671:Q8P672:Q7DB42:AAA88453
pilin                                            not opted              32      0.822   SVM        FMA0_BACNO:FMA1_BACNO:FMA2_BACNO:FMA3_BACNO:FMA6_BACNO:FMA7_BACNO:FMAA_BACNO:FMAB_BACNO:FMAD_BACNO:FMAE_BACNO:FMAF_BACNO:FMAG_BACNO:FMAH_BACNO:FMAI_BACNO:FMAJ_BACNO:FMAX_BACNO:FMFX_BORPE:FMZD_BACNO:FMZH_BACNO:ECPA_EIKCO:ECPB_EIKCO:ECPC_EIKCO:ECPD_EIKCO:PIL1_ECOLI:PIL3_ECOLI:PIL4_ECOLI:PIL5_ECOLI:PIL6_ECOLI:PIL7_ECOLI:HFA1_HAEIN:HFA2_HAEIN:HFA3_HAEIN:HFA4_HAEIN:HFA5_HAEIN:FMM_MORNO:FMM1_NEIGO:FMM1_NEIMA:FMM1_NEIMB:FMM2_NEIGO:FM12_PSEAE:FMCD_PSEAE:FMK1_PSEAE:FMK7_PSEAE:FMP1_PSEAE:FMP3_PSEAE:FMPA_PSEAE:FMPO_PSEAE:FMWC_PSEPU:PIL1_SALTI:O31145:O52094:O52095:O52096:O52097:O52098:O52099:O52100:O52101:O52600:O54550:P77911:P77912:P94814:P94815:Q6LDN8:Q79C17:Q7BYN5:Q7M0N0:Q48936:Q50978:Q50979:Q50980:Q50981:Q50982:Q51017:Q51018:Q51024:Q51025:Q51026:Q51027:Q51028:Q51029:Q51038:Q51039:Q51040:Q51045:Q51046:Q51047:Q51048:Q51049:Q51050:Q51074:Q51237:Q51321:Q52635:Q53312:Q57107:Q57441:Q57499:Q57547:Q59336:Q59507:Q59589:Q59611:Q59794:Q59795:Q8KLR8:Q8KLR9:Q8L1H1:Q8L1H2:Q9L9W0:Q9L9W1:Q9R4B4:Q9R526:Q9R5B9:Q9R5G4:Q9R5T6:Q9R5Y7:Q99272:Q99273:Q99274:Q99275:Q99276:Q99277:Q9R4X0:O67423:O67425:O67426:Q8P671:Q8P672:Q7DB42:AAA88453
pilin                                            not opted              49      0.714   SVM        FMA0_BACNO:FMA1_BACNO:FMA2_BACNO:FMA3_BACNO:FMA6_BACNO:FMA7_BACNO:FMAA_BACNO:FMAB_BACNO:FMAD_BACNO:FMAE_BACNO:FMAF_BACNO:FMAG_BACNO:FMAH_BACNO:FMAI_BACNO:FMAJ_BACNO:FMAX_BACNO:FMFX_BORPE:FMZD_BACNO:FMZH_BACNO:ECPA_EIKCO:ECPB_EIKCO:ECPC_EIKCO:ECPD_EIKCO:PIL1_ECOLI:PIL3_ECOLI:PIL4_ECOLI:PIL5_ECOLI:PIL6_ECOLI:PIL7_ECOLI:HFA1_HAEIN:HFA2_HAEIN:HFA3_HAEIN:HFA4_HAEIN:HFA5_HAEIN:FMM_MORNO:FMM1_NEIGO:FMM1_NEIMA:FMM1_NEIMB:FMM2_NEIGO:FM12_PSEAE:FMCD_PSEAE:FMK1_PSEAE:FMK7_PSEAE:FMP1_PSEAE:FMP3_PSEAE:FMPA_PSEAE:FMPO_PSEAE:FMWC_PSEPU:PIL1_SALTI:O31145:O52094:O52095:O52096:O52097:O52098:O52099:O52100:O52101:O52600:O54550:P77911:P77912:P94814:P94815:Q6LDN8:Q79C17:Q7BYN5:Q7M0N0:Q48936:Q50978:Q50979:Q50980:Q50981:Q50982:Q51017:Q51018:Q51024:Q51025:Q51026:Q51027:Q51028:Q51029:Q51038:Q51039:Q51040:Q51045:Q51046:Q51047:Q51048:Q51049:Q51050:Q51074:Q51237:Q51321:Q52635:Q53312:Q57107:Q57441:Q57499:Q57547:Q59336:Q59507:Q59589:Q59611:Q59794:Q59795:Q8KLR8:Q8KLR9:Q8L1H1:Q8L1H2:Q9L9W0:Q9L9W1:Q9R4B4:Q9R526:Q9R5B9:Q9R5G4:Q9R5T6:Q9R5Y7:Q99272:Q99273:Q99274:Q99275:Q99276:Q99277:Q9R4X0:O67423:O67425:O67426:Q8P671:Q8P672:Q7DB42:AAA88453
Pilin                                            not opted              69      0.850   SVM        FMA0_BACNO:FMA1_BACNO:FMA2_BACNO:FMA3_BACNO:FMA6_BACNO:FMA7_BACNO:FMAA_BACNO:FMAB_BACNO:FMAD_BACNO:FMAE_BACNO:FMAF_BACNO:FMAG_BACNO:FMAH_BACNO:FMAI_BACNO:FMAJ_BACNO:FMAX_BACNO:FMFX_BORPE:FMZD_BACNO:FMZH_BACNO:ECPA_EIKCO:ECPB_EIKCO:ECPC_EIKCO:ECPD_EIKCO:PIL1_ECOLI:PIL3_ECOLI:PIL4_ECOLI:PIL5_ECOLI:PIL6_ECOLI:PIL7_ECOLI:HFA1_HAEIN:HFA2_HAEIN:HFA3_HAEIN:HFA4_HAEIN:HFA5_HAEIN:FMM_MORNO:FMM1_NEIGO:FMM1_NEIMA:FMM1_NEIMB:FMM2_NEIGO:FM12_PSEAE:FMCD_PSEAE:FMK1_PSEAE:FMK7_PSEAE:FMP1_PSEAE:FMP3_PSEAE:FMPA_PSEAE:FMPO_PSEAE:FMWC_PSEPU:PIL1_SALTI:O31145:O52094:O52095:O52096:O52097:O52098:O52099:O52100:O52101:O52600:O54550:P77911:P77912:P94814:P94815:Q6LDN8:Q79C17:Q7BYN5:Q7M0N0:Q48936:Q50978:Q50979:Q50980:Q50981:Q50982:Q51017:Q51018:Q51024:Q51025:Q51026:Q51027:Q51028:Q51029:Q51038:Q51039:Q51040:Q51045:Q51046:Q51047:Q51048:Q51049:Q51050:Q51074:Q51237:Q51321:Q52635:Q53312:Q57107:Q57441:Q57499:Q57547:Q59336:Q59507:Q59589:Q59611:Q59794:Q59795:Q8KLR8:Q8KLR9:Q8L1H1:Q8L1H2:Q9L9W0:Q9L9W1:Q9R4B4:Q9R526:Q9R5B9:Q9R5G4:Q9R5T6:Q9R5Y7:Q99272:Q99273:Q99274:Q99275:Q99276:Q99277:Q9R4X0:O67423:O67425:O67426:Q8P671:Q8P672:Q7DB42:AAA88453
PA103                                            not opted              72      0.382   SVM        no ID found
aeruginosa 1244                                  not opted              79      0.160   SVM        no ID found
PA103                                            not opted              99      1.102   projected  no ID found
pilin                                            not opted             100      0.100   SVM        FMA0_BACNO:FMA1_BACNO:FMA2_BACNO:FMA3_BACNO:FMA6_BACNO:FMA7_BACNO:FMAA_BACNO:FMAB_BACNO:FMAD_BACNO:FMAE_BACNO:FMAF_BACNO:FMAG_BACNO:FMAH_BACNO:FMAI_BACNO:FMAJ_BACNO:FMAX_BACNO:FMFX_BORPE:FMZD_BACNO:FMZH_BACNO:ECPA_EIKCO:ECPB_EIKCO:ECPC_EIKCO:ECPD_EIKCO:PIL1_ECOLI:PIL3_ECOLI:PIL4_ECOLI:PIL5_ECOLI:PIL6_ECOLI:PIL7_ECOLI:HFA1_HAEIN:HFA2_HAEIN:HFA3_HAEIN:HFA4_HAEIN:HFA5_HAEIN:FMM_MORNO:FMM1_NEIGO:FMM1_NEIMA:FMM1_NEIMB:FMM2_NEIGO:FM12_PSEAE:FMCD_PSEAE:FMK1_PSEAE:FMK7_PSEAE:FMP1_PSEAE:FMP3_PSEAE:FMPA_PSEAE:FMPO_PSEAE:FMWC_PSEPU:PIL1_SALTI:O31145:O52094:O52095:O52096:O52097:O52098:O52099:O52100:O52101:O52600:O54550:P77911:P77912:P94814:P94815:Q6LDN8:Q79C17:Q7BYN5:Q7M0N0:Q48936:Q50978:Q50979:Q50980:Q50981:Q50982:Q51017:Q51018:Q51024:Q51025:Q51026:Q51027:Q51028:Q51029:Q51038:Q51039:Q51040:Q51045:Q51046:Q51047:Q51048:Q51049:Q51050:Q51074:Q51237:Q51321:Q52635:Q53312:Q57107:Q57441:Q57499:Q57547:Q59336:Q59507:Q59589:Q59611:Q59794:Q59795:Q8KLR8:Q8KLR9:Q8L1H1:Q8L1H2:Q9L9W0:Q9L9W1:Q9R4B4:Q9R526:Q9R5B9:Q9R5G4:Q9R5T6:Q9R5Y7:Q99272:Q99273:Q99274:Q99275:Q99276:Q99277:Q9R4X0:O67423:O67425:O67426:Q8P671:Q8P672:Q7DB42:AAA88453
pilin                                            not opted             116      0.980   projected  FMA0_BACNO:FMA1_BACNO:FMA2_BACNO:FMA3_BACNO:FMA6_BACNO:FMA7_BACNO:FMAA_BACNO:FMAB_BACNO:FMAD_BACNO:FMAE_BACNO:FMAF_BACNO:FMAG_BACNO:FMAH_BACNO:FMAI_BACNO:FMAJ_BACNO:FMAX_BACNO:FMFX_BORPE:FMZD_BACNO:FMZH_BACNO:ECPA_EIKCO:ECPB_EIKCO:ECPC_EIKCO:ECPD_EIKCO:PIL1_ECOLI:PIL3_ECOLI:PIL4_ECOLI:PIL5_ECOLI:PIL6_ECOLI:PIL7_ECOLI:HFA1_HAEIN:HFA2_HAEIN:HFA3_HAEIN:HFA4_HAEIN:HFA5_HAEIN:FMM_MORNO:FMM1_NEIGO:FMM1_NEIMA:FMM1_NEIMB:FMM2_NEIGO:FM12_PSEAE:FMCD_PSEAE:FMK1_PSEAE:FMK7_PSEAE:FMP1_PSEAE:FMP3_PSEAE:FMPA_PSEAE:FMPO_PSEAE:FMWC_PSEPU:PIL1_SALTI:O31145:O52094:O52095:O52096:O52097:O52098:O52099:O52100:O52101:O52600:O54550:P77911:P77912:P94814:P94815:Q6LDN8:Q79C17:Q7BYN5:Q7M0N0:Q48936:Q50978:Q50979:Q50980:Q50981:Q50982:Q51017:Q51018:Q51024:Q51025:Q51026:Q51027:Q51028:Q51029:Q51038:Q51039:Q51040:Q51045:Q51046:Q51047:Q51048:Q51049:Q51050:Q51074:Q51237:Q51321:Q52635:Q53312:Q57107:Q57441:Q57499:Q57547:Q59336:Q59507:Q59589:Q59611:Q59794:Q59795:Q8KLR8:Q8KLR9:Q8L1H1:Q8L1H2:Q9L9W0:Q9L9W1:Q9R4B4:Q9R526:Q9R5B9:Q9R5G4:Q9R5T6:Q9R5Y7:Q99272:Q99273:Q99274:Q99275:Q99276:Q99277:Q9R4X0:O67423:O67425:O67426:Q8P671:Q8P672:Q7DB42:AAA88453
PA103                                            not opted             139      0.077   SVM        no ID found
pilin                                            not opted             140      0.980   projected  FMA0_BACNO:FMA1_BACNO:FMA2_BACNO:FMA3_BACNO:FMA6_BACNO:FMA7_BACNO:FMAA_BACNO:FMAB_BACNO:FMAD_BACNO:FMAE_BACNO:FMAF_BACNO:FMAG_BACNO:FMAH_BACNO:FMAI_BACNO:FMAJ_BACNO:FMAX_BACNO:FMFX_BORPE:FMZD_BACNO:FMZH_BACNO:ECPA_EIKCO:ECPB_EIKCO:ECPC_EIKCO:ECPD_EIKCO:PIL1_ECOLI:PIL3_ECOLI:PIL4_ECOLI:PIL5_ECOLI:PIL6_ECOLI:PIL7_ECOLI:HFA1_HAEIN:HFA2_HAEIN:HFA3_HAEIN:HFA4_HAEIN:HFA5_HAEIN:FMM_MORNO:FMM1_NEIGO:FMM1_NEIMA:FMM1_NEIMB:FMM2_NEIGO:FM12_PSEAE:FMCD_PSEAE:FMK1_PSEAE:FMK7_PSEAE:FMP1_PSEAE:FMP3_PSEAE:FMPA_PSEAE:FMPO_PSEAE:FMWC_PSEPU:PIL1_SALTI:O31145:O52094:O52095:O52096:O52097:O52098:O52099:O52100:O52101:O52600:O54550:P77911:P77912:P94814:P94815:Q6LDN8:Q79C17:Q7BYN5:Q7M0N0:Q48936:Q50978:Q50979:Q50980:Q50981:Q50982:Q51017:Q51018:Q51024:Q51025:Q51026:Q51027:Q51028:Q51029:Q51038:Q51039:Q51040:Q51045:Q51046:Q51047:Q51048:Q51049:Q51050:Q51074:Q51237:Q51321:Q52635:Q53312:Q57107:Q57441:Q57499:Q57547:Q59336:Q59507:Q59589:Q59611:Q59794:Q59795:Q8KLR8:Q8KLR9:Q8L1H1:Q8L1H2:Q9L9W0:Q9L9W1:Q9R4B4:Q9R526:Q9R5B9:Q9R5G4:Q9R5T6:Q9R5Y7:Q99272:Q99273:Q99274:Q99275:Q99276:Q99277:Q9R4X0:O67423:O67425:O67426:Q8P671:Q8P672:Q7DB42:AAA88453
pilin                                            not opted             152      0.980   projected  FMA0_BACNO:FMA1_BACNO:FMA2_BACNO:FMA3_BACNO:FMA6_BACNO:FMA7_BACNO:FMAA_BACNO:FMAB_BACNO:FMAD_BACNO:FMAE_BACNO:FMAF_BACNO:FMAG_BACNO:FMAH_BACNO:FMAI_BACNO:FMAJ_BACNO:FMAX_BACNO:FMFX_BORPE:FMZD_BACNO:FMZH_BACNO:ECPA_EIKCO:ECPB_EIKCO:ECPC_EIKCO:ECPD_EIKCO:PIL1_ECOLI:PIL3_ECOLI:PIL4_ECOLI:PIL5_ECOLI:PIL6_ECOLI:PIL7_ECOLI:HFA1_HAEIN:HFA2_HAEIN:HFA3_HAEIN:HFA4_HAEIN:HFA5_HAEIN:FMM_MORNO:FMM1_NEIGO:FMM1_NEIMA:FMM1_NEIMB:FMM2_NEIGO:FM12_PSEAE:FMCD_PSEAE:FMK1_PSEAE:FMK7_PSEAE:FMP1_PSEAE:FMP3_PSEAE:FMPA_PSEAE:FMPO_PSEAE:FMWC_PSEPU:PIL1_SALTI:O31145:O52094:O52095:O52096:O52097:O52098:O52099:O52100:O52101:O52600:O54550:P77911:P77912:P94814:P94815:Q6LDN8:Q79C17:Q7BYN5:Q7M0N0:Q48936:Q50978:Q50979:Q50980:Q50981:Q50982:Q51017:Q51018:Q51024:Q51025:Q51026:Q51027:Q51028:Q51029:Q51038:Q51039:Q51040:Q51045:Q51046:Q51047:Q51048:Q51049:Q51050:Q51074:Q51237:Q51321:Q52635:Q53312:Q57107:Q57441:Q57499:Q57547:Q59336:Q59507:Q59589:Q59611:Q59794:Q59795:Q8KLR8:Q8KLR9:Q8L1H1:Q8L1H2:Q9L9W0:Q9L9W1:Q9R4B4:Q9R526:Q9R5B9:Q9R5G4:Q9R5T6:Q9R5Y7:Q99272:Q99273:Q99274:Q99275:Q99276:Q99277:Q9R4X0:O67423:O67425:O67426:Q8P671:Q8P672:Q7DB42:AAA88453
PA103                                            not opted             166      0.041   SVM        no ID found
pilin                                            not opted             167      0.980   projected  FMA0_BACNO:FMA1_BACNO:FMA2_BACNO:FMA3_BACNO:FMA6_BACNO:FMA7_BACNO:FMAA_BACNO:FMAB_BACNO:FMAD_BACNO:FMAE_BACNO:FMAF_BACNO:FMAG_BACNO:FMAH_BACNO:FMAI_BACNO:FMAJ_BACNO:FMAX_BACNO:FMFX_BORPE:FMZD_BACNO:FMZH_BACNO:ECPA_EIKCO:ECPB_EIKCO:ECPC_EIKCO:ECPD_EIKCO:PIL1_ECOLI:PIL3_ECOLI:PIL4_ECOLI:PIL5_ECOLI:PIL6_ECOLI:PIL7_ECOLI:HFA1_HAEIN:HFA2_HAEIN:HFA3_HAEIN:HFA4_HAEIN:HFA5_HAEIN:FMM_MORNO:FMM1_NEIGO:FMM1_NEIMA:FMM1_NEIMB:FMM2_NEIGO:FM12_PSEAE:FMCD_PSEAE:FMK1_PSEAE:FMK7_PSEAE:FMP1_PSEAE:FMP3_PSEAE:FMPA_PSEAE:FMPO_PSEAE:FMWC_PSEPU:PIL1_SALTI:O31145:O52094:O52095:O52096:O52097:O52098:O52099:O52100:O52101:O52600:O54550:P77911:P77912:P94814:P94815:Q6LDN8:Q79C17:Q7BYN5:Q7M0N0:Q48936:Q50978:Q50979:Q50980:Q50981:Q50982:Q51017:Q51018:Q51024:Q51025:Q51026:Q51027:Q51028:Q51029:Q51038:Q51039:Q51040:Q51045:Q51046:Q51047:Q51048:Q51049:Q51050:Q51074:Q51237:Q51321:Q52635:Q53312:Q57107:Q57441:Q57499:Q57547:Q59336:Q59507:Q59589:Q59611:Q59794:Q59795:Q8KLR8:Q8KLR9:Q8L1H1:Q8L1H2:Q9L9W0:Q9L9W1:Q9R4B4:Q9R526:Q9R5B9:Q9R5G4:Q9R5T6:Q9R5Y7:Q99272:Q99273:Q99274:Q99275:Q99276:Q99277:Q9R4X0:O67423:O67425:O67426:Q8P671:Q8P672:Q7DB42:AAA88453
PA103                                            not opted             191      1.102   SVM        no ID found
pilin                                            not opted             193      0.709   SVM        FMA0_BACNO:FMA1_BACNO:FMA2_BACNO:FMA3_BACNO:FMA6_BACNO:FMA7_BACNO:FMAA_BACNO:FMAB_BACNO:FMAD_BACNO:FMAE_BACNO:FMAF_BACNO:FMAG_BACNO:FMAH_BACNO:FMAI_BACNO:FMAJ_BACNO:FMAX_BACNO:FMFX_BORPE:FMZD_BACNO:FMZH_BACNO:ECPA_EIKCO:ECPB_EIKCO:ECPC_EIKCO:ECPD_EIKCO:PIL1_ECOLI:PIL3_ECOLI:PIL4_ECOLI:PIL5_ECOLI:PIL6_ECOLI:PIL7_ECOLI:HFA1_HAEIN:HFA2_HAEIN:HFA3_HAEIN:HFA4_HAEIN:HFA5_HAEIN:FMM_MORNO:FMM1_NEIGO:FMM1_NEIMA:FMM1_NEIMB:FMM2_NEIGO:FM12_PSEAE:FMCD_PSEAE:FMK1_PSEAE:FMK7_PSEAE:FMP1_PSEAE:FMP3_PSEAE:FMPA_PSEAE:FMPO_PSEAE:FMWC_PSEPU:PIL1_SALTI:O31145:O52094:O52095:O52096:O52097:O52098:O52099:O52100:O52101:O52600:O54550:P77911:P77912:P94814:P94815:Q6LDN8:Q79C17:Q7BYN5:Q7M0N0:Q48936:Q50978:Q50979:Q50980:Q50981:Q50982:Q51017:Q51018:Q51024:Q51025:Q51026:Q51027:Q51028:Q51029:Q51038:Q51039:Q51040:Q51045:Q51046:Q51047:Q51048:Q51049:Q51050:Q51074:Q51237:Q51321:Q52635:Q53312:Q57107:Q57441:Q57499:Q57547:Q59336:Q59507:Q59589:Q59611:Q59794:Q59795:Q8KLR8:Q8KLR9:Q8L1H1:Q8L1H2:Q9L9W0:Q9L9W1:Q9R4B4:Q9R526:Q9R5B9:Q9R5G4:Q9R5T6:Q9R5Y7:Q99272:Q99273:Q99274:Q99275:Q99276:Q99277:Q9R4X0:O67423:O67425:O67426:Q8P671:Q8P672:Q7DB42:AAA88453
pilin                                            not opted             214      0.153   SVM        FMA0_BACNO:FMA1_BACNO:FMA2_BACNO:FMA3_BACNO:FMA6_BACNO:FMA7_BACNO:FMAA_BACNO:FMAB_BACNO:FMAD_BACNO:FMAE_BACNO:FMAF_BACNO:FMAG_BACNO:FMAH_BACNO:FMAI_BACNO:FMAJ_BACNO:FMAX_BACNO:FMFX_BORPE:FMZD_BACNO:FMZH_BACNO:ECPA_EIKCO:ECPB_EIKCO:ECPC_EIKCO:ECPD_EIKCO:PIL1_ECOLI:PIL3_ECOLI:PIL4_ECOLI:PIL5_ECOLI:PIL6_ECOLI:PIL7_ECOLI:HFA1_HAEIN:HFA2_HAEIN:HFA3_HAEIN:HFA4_HAEIN:HFA5_HAEIN:FMM_MORNO:FMM1_NEIGO:FMM1_NEIMA:FMM1_NEIMB:FMM2_NEIGO:FM12_PSEAE:FMCD_PSEAE:FMK1_PSEAE:FMK7_PSEAE:FMP1_PSEAE:FMP3_PSEAE:FMPA_PSEAE:FMPO_PSEAE:FMWC_PSEPU:PIL1_SALTI:O31145:O52094:O52095:O52096:O52097:O52098:O52099:O52100:O52101:O52600:O54550:P77911:P77912:P94814:P94815:Q6LDN8:Q79C17:Q7BYN5:Q7M0N0:Q48936:Q50978:Q50979:Q50980:Q50981:Q50982:Q51017:Q51018:Q51024:Q51025:Q51026:Q51027:Q51028:Q51029:Q51038:Q51039:Q51040:Q51045:Q51046:Q51047:Q51048:Q51049:Q51050:Q51074:Q51237:Q51321:Q52635:Q53312:Q57107:Q57441:Q57499:Q57547:Q59336:Q59507:Q59589:Q59611:Q59794:Q59795:Q8KLR8:Q8KLR9:Q8L1H1:Q8L1H2:Q9L9W0:Q9L9W1:Q9R4B4:Q9R526:Q9R5B9:Q9R5G4:Q9R5T6:Q9R5Y7:Q99272:Q99273:Q99274:Q99275:Q99276:Q99277:Q9R4X0:O67423:O67425:O67426:Q8P671:Q8P672:Q7DB42:AAA88453
pilin                                            not opted             240      0.980   SVM        FMA0_BACNO:FMA1_BACNO:FMA2_BACNO:FMA3_BACNO:FMA6_BACNO:FMA7_BACNO:FMAA_BACNO:FMAB_BACNO:FMAD_BACNO:FMAE_BACNO:FMAF_BACNO:FMAG_BACNO:FMAH_BACNO:FMAI_BACNO:FMAJ_BACNO:FMAX_BACNO:FMFX_BORPE:FMZD_BACNO:FMZH_BACNO:ECPA_EIKCO:ECPB_EIKCO:ECPC_EIKCO:ECPD_EIKCO:PIL1_ECOLI:PIL3_ECOLI:PIL4_ECOLI:PIL5_ECOLI:PIL6_ECOLI:PIL7_ECOLI:HFA1_HAEIN:HFA2_HAEIN:HFA3_HAEIN:HFA4_HAEIN:HFA5_HAEIN:FMM_MORNO:FMM1_NEIGO:FMM1_NEIMA:FMM1_NEIMB:FMM2_NEIGO:FM12_PSEAE:FMCD_PSEAE:FMK1_PSEAE:FMK7_PSEAE:FMP1_PSEAE:FMP3_PSEAE:FMPA_PSEAE:FMPO_PSEAE:FMWC_PSEPU:PIL1_SALTI:O31145:O52094:O52095:O52096:O52097:O52098:O52099:O52100:O52101:O52600:O54550:P77911:P77912:P94814:P94815:Q6LDN8:Q79C17:Q7BYN5:Q7M0N0:Q48936:Q50978:Q50979:Q50980:Q50981:Q50982:Q51017:Q51018:Q51024:Q51025:Q51026:Q51027:Q51028:Q51029:Q51038:Q51039:Q51040:Q51045:Q51046:Q51047:Q51048:Q51049:Q51050:Q51074:Q51237:Q51321:Q52635:Q53312:Q57107:Q57441:Q57499:Q57547:Q59336:Q59507:Q59589:Q59611:Q59794:Q59795:Q8KLR8:Q8KLR9:Q8L1H1:Q8L1H2:Q9L9W0:Q9L9W1:Q9R4B4:Q9R526:Q9R5B9:Q9R5G4:Q9R5T6:Q9R5Y7:Q99272:Q99273:Q99274:Q99275:Q99276:Q99277:Q9R4X0:O67423:O67425:O67426:Q8P671:Q8P672:Q7DB42:AAA88453

__________________________________________________________________________________________________________________________________________

ID: 16369482
<n>DWnt4</n> regulates the dorsoventral specificity of retinal projections in the drosophila melanogaster visual system. In drosophila melanogaster, the axons of retinal photoreceptor cells extend to the first optic ganglion, the lamina, forming a topographic representation. Here we show that <n>DWnt4</n>, a secreted protein of the <n>Wnt</n> family, is the ventral cue for the lamina. In <n>DWnt4</n> mutants, ventral retinal axons misprojected to the dorsal lamina. <n>DWnt4</n> was normally expressed in the ventral half of the developing lamina and <n>DWnt4</n> protein was detected along ventral retinal axons. <n>Dfrizzled2</n> and dishevelled, respectively, encode a receptor and a signaling molecule required for <n>Wnt</n> signaling. Mutations in both genes caused DWnt4-like defects, and both genes were autonomously required in the retina, suggesting a direct role of <n>DWnt4</n> in retinal axon guidance. In contrast, iroquois homeobox genes are the dorsal cues for the retina. Dorsal axons accumulated <n>DWnt4</n> and misprojected to the ventral lamina in iroquois mutants; the phenotype was suppressed in iroquois <n>Dfrizzled2</n> mutants, suggesting that iroquois may attenuate the competence of <n>Dfrizzled2</n> to respond to <n>DWnt4</n>.


The following protein names could be found by NLProt:

NAME                                             ORGANISM            TXT-POS    SCORE   METHOD     DB-ID(S)
DWnt4                                            not opted               1      1.319   projected  WNT4_DROME
DWnt4                                            not opted              43      1.319   SVM        WNT4_DROME
Wnt                                              not opted              50      1.064   SVM        no ID found
DWnt4                                            not opted              62      0.055   SVM        WNT4_DROME
DWnt4                                            not opted              74      1.089   SVM        WNT4_DROME
DWnt4                                            not opted              87      1.054   SVM        WNT4_DROME
Dfrizzled2                                       not opted              96      0.446   projected  no ID found
Wnt                                              not opted             111      0.740   SVM        no ID found
DWnt4                                            not opted             137      1.184   SVM        WNT4_DROME
DWnt4                                            not opted             160      0.775   SVM        WNT4_DROME
Dfrizzled2                                       not opted             177      0.446   projected  no ID found
Dfrizzled2                                       not opted             188      0.446   SVM        no ID found
DWnt4                                            not opted             192      1.150   SVM        WNT4_DROME

__________________________________________________________________________________________________________________________________________

ID: 16498408
<n>ICER</n> induced by hyperglycemia represses the expression of genes essential for <n>insulin</n> exocytosis. The GTPases <n>Rab3a</n> and <n>Rab27a</n> and their effectors Granuphilin/Slp4 and <n>Noc2</n> are essential regulators of neuroendocrine secretion. Chronic exposure of pancreatic beta-cells to supraphysiological glucose levels decreased selectively the expression of these proteins. This glucotoxic effect was mimicked by cAMP-raising agents and blocked by <n>PKA</n> inhibitors. We demonstrate that the transcriptional repressor <n>ICER</n>, which is induced in a <n>PKA-dependent</n> manner by chronic hyperglycemia and cAMP-raising agents, is responsible for the decline of the four genes. <n>ICER</n> overexpression diminished the level of Granuphilin, <n>Noc2</n>, <n>Rab3a</n> and <n>Rab27a</n> by binding to cAMP responsive elements located in the promoters of these genes and inhibited exocytosis of beta-cells in response to secretagogues. Moreover, the loss in the expression of the genes of the secretory machinery caused by glucose and cAMP-raising agents was prevented by an antisense construct that reduces <n>ICER</n> levels. We propose that induction of inappropriate <n>ICER</n> levels lead to defects in the secretory process of pancreatic beta-cells possibly contributing, in conjunction with other known deleterious effects of hyperglycemia, to defective <n>insulin</n> release in type 2 diabetes.


The following protein names could be found by NLProt:

NAME                                             ORGANISM            TXT-POS    SCORE   METHOD     DB-ID(S)
ICER                                             not opted               1      0.745   SVM        Q63925:Q7T3L4
insulin                                          not opted              12      0.715   SVM        INS_ACIGU:INS_ACOCA:INS_ALLMI:INS_AMICA:INS_ANGRO:INS_ANSAN:INS_BALBO:INS_BALPH:INS_CAMDR:INS_CAPHI:INS_CHIBR:INS_CROAT:INS_DIDMA:INS_ELEMA:INS_FELCA:INS_GADCA:INS_HYDCO:INS_HYSCR:INS_KATPE:INS_LEPSP:INS_MYOCO:INS_MYOSC:INS_ONCGO:INS_ORNAN:INS_PETMA:INS_PIAME:INS_PLAFE:INS_PROGU:INS_SQUAC:INS_TRASC:INS_ZAODH:Q8HZ80:Q8HZ81:Q7M0G1:Q7LZM9:AAP35454:AAN06935:AAN39451
Rab3a                                            not opted              17      0.766   SVM        RB3A_BOVIN:RB3A_HUMAN:RB3A_MOUSE
Rab27a                                           not opted              19      1.446   SVM        RB27_HUMAN:RB27_MOUSE:RB27_RAT:BAC87831:BAC87831
Noc2                                             not opted              25      1.283   SVM        Q768S4:BAD07030:BAD07030
PKA                                              not opted              61      0.836   SVM        KAPR_USTMA:CAE30452
ICER                                             not opted              70      0.627   SVM        Q63925:Q7T3L4
PKA                                              not opted              77      0.836   projected  KAPR_USTMA:CAE30452
ICER                                             not opted              96      0.454   SVM        Q63925:Q7T3L4
Noc2                                             not opted             104      1.217   SVM        Q768S4:BAD07030:BAD07030
Rab3a                                            not opted             106      1.316   SVM        RB3A_BOVIN:RB3A_HUMAN:RB3A_MOUSE
Rab27a                                           not opted             108      1.279   SVM        RB27_HUMAN:RB27_MOUSE:RB27_RAT:BAC87831:BAC87831
ICER                                             not opted             160      0.354   SVM        Q63925:Q7T3L4
ICER                                             not opted             169      0.484   SVM        Q63925:Q7T3L4
insulin                                          not opted             196      0.668   SVM        INS_ACIGU:INS_ACOCA:INS_ALLMI:INS_AMICA:INS_ANGRO:INS_ANSAN:INS_BALBO:INS_BALPH:INS_CAMDR:INS_CAPHI:INS_CHIBR:INS_CROAT:INS_DIDMA:INS_ELEMA:INS_FELCA:INS_GADCA:INS_HYDCO:INS_HYSCR:INS_KATPE:INS_LEPSP:INS_MYOCO:INS_MYOSC:INS_ONCGO:INS_ORNAN:INS_PETMA:INS_PIAME:INS_PLAFE:INS_PROGU:INS_SQUAC:INS_TRASC:INS_ZAODH:Q8HZ80:Q8HZ81:Q7M0G1:Q7LZM9:AAP35454:AAN06935:AAN39451

__________________________________________________________________________________________________________________________________________

ID: 16498407
Progressively impaired proteasomal capacity during terminal plasma cell differentiation. After few days of intense immunoglobulin (Ig) secretion, most plasma cells undergo apoptosis, thus ending the humoral immune response. We asked whether intrinsic factors link plasma cell lifespan to Ig secretion. Here we show that in the late phases of plasmacytic differentiation, when antibody production becomes maximal, proteasomal activity decreases. The excessive load for the reduced proteolytic capacity correlates with accumulation of <n>polyubiquitinated</n> proteins, stabilization of endogenous proteasomal substrates (including Xbp1s, <n>IkappaBalpha</n>, and <n>Bax</n>), onset of apoptosis, and sensitization to proteasome inhibitors (PI). These events can be reproduced by expressing Ig-mu chain in nonlymphoid cells. Our results suggest that a developmental program links plasma cell death to protein production, and help explaining the peculiar sensitivity of normal and malignant plasma cells to PI.


The following protein names could be found by NLProt:

NAME                                             ORGANISM            TXT-POS    SCORE   METHOD     DB-ID(S)
polyubiquitinated                                not opted              82      0.205   SVM        no ID found
IkappaBalpha                                     not opted              94      1.446   SVM        IKBA_CHICK:IKBA_HUMAN:IKBA_MOUSE:IKBA_PIG:IKBA_RAT:Q9UGJ4:Q9UGJ5:Q9UGJ6:Q9UGJ7:Q9UGJ8
Bax                                              not opted              97      1.142   SVM        BAXA_BOVIN:BAX_ECOLI:BAXA_HUMAN:BAXB_HUMAN:BAXC_HUMAN:BAXD_HUMAN:BAXA_MOUSE:BAXA_RAT:Q8HYU4:Q8HYU5:Q8MJB2:Q9F9L0:Q9I9N4:Q98U13:AAR84081

__________________________________________________________________________________________________________________________________________

ID: 16498400
Two distinct but interchangeable mechanisms for flipping of lipid-linked oligosaccharides. Translocation of lipid-linked oligosaccharide (LLO) intermediates across membranes is an essential but poorly understood process in eukaryotic and bacterial glycosylation pathways. Membrane proteins defined as <n>translocases</n> or flippases are implicated to mediate the translocation reaction. The membrane protein Wzx has been proposed to mediate the translocation across the plasma membrane of lipopolysaccharide (LPS) O antigen subunits, which are assembled on an undecaprenyl pyrophosphate lipid carrier. Similarly, <n>PglK</n> (formerly <n>WlaB</n>) is a Campylobacter jejuni-encoded ABC-type transporter proposed to mediate the translocation of the undecaprenylpyrophosphate-linked heptasaccharide intermediate involved in the recently identified bacterial N-linked protein glycosylation pathway. A combination of genetic and carbohydrate structural analyses defined and characterized <n>flippase</n> activities in the C. jejuni N-linked protein glycosylation and the escherichia coli LPS O antigen biosynthesis. <n>PglK</n> displayed relaxed substrate specificity with respect to the oligosaccharide structure of the LLO intermediate and complemented a <n>wzx</n> deficiency in E. coli O-antigen biosynthesis. Our experiments provide strong genetic evidence that LLO translocation across membranes can be catalyzed by two distinct proteins that do not share any sequence similarity.


The following protein names could be found by NLProt:

NAME                                             ORGANISM            TXT-POS    SCORE   METHOD     DB-ID(S)
translocases                                     not opted              40      0.232   SVM        no ID found
PglK                                             not opted              87      1.181   SVM        no ID found
WlaB                                             not opted              90      0.478   SVM        no ID found
flippase                                         not opted             130      0.024   SVM        Q84HE0:Q9S5F6:Q9F798:Q814K0:Q81FJ5
PglK                                             not opted             148      0.577   SVM        no ID found
wzx                                              not opted             166      0.388   SVM        RFBX_ECOLI:WZXC_ECOLI:WZXE_ECOLI:Q6JAB4:Q6QQW4:Q6TFC3:Q6U1I0:Q6YBE8:Q6YBF2:Q6YBH1:Q6YBH5:Q6YBH9:Q6YBI1:Q6YBJ4:Q6YBJ8:Q6YBK6:Q6YBK8:Q6YBM2:Q6YBM4:Q6YBM6:Q6YBM7:Q6YBM9:Q56050:Q56865:Q8KNB3:Q8KQS7:Q9S0Y3:Q9X9A6:Q9XCW5:Q9RHD4:Q9AH89:Q9AHB1:Q9AHC5:Q9F740:Q93NP6:Q697E1:P72137:AAQ91208:AAO37697:AAR24269:AAO60468:AAO60468:AAR97961:AAR97961

__________________________________________________________________________________________________________________________________________

ID: 16374507
The involvement of the <n>Mre11/Rad50/Nbs1</n> complex in the generation of G-overhangs at human telomeres. A central function of telomeres is to prevent chromosome ends from being recognized as DNA double-strand breaks (DSBs). Several proteins involved in processing DSBs associate with telomeres, but the roles of these factors at telomeres are largely unknown. To investigate whether the <n>Mre11/Rad50/Nbs1</n> (<n>MRN</n>) complex is involved in the generation of proper 3' G-overhangs at human telomere ends, we used RNA interference to decrease expression of <n>MRN</n> and <n>analysed</n> their effects. Reduction of <n>MRN</n> resulted in a transient shortening of G-overhang length in <n>telomerase-positive</n> cells. The terminal nucleotides of both C- and G-rich strands remain unaltered in Mre11-diminished cells, indicating that <n>MRN</n> is not responsible for specifying the final end-processing event. The reduction in overhang length was not seen in <n>telomerase-negative</n> cells, but was observed after the expression of exogenous <n>telomerase</n>, which suggested that the <n>MRN</n> complex might be involved in the recruitment or action of <n>telomerase</n>.


The following protein names could be found by NLProt:

NAME                                             ORGANISM            TXT-POS    SCORE   METHOD     DB-ID(S)
Mre11/Rad50/Nbs1                                 not opted               5      0.234   SVM        no ID found
Mre11/Rad50/Nbs1                                 not opted              63      0.885   SVM        no ID found
MRN                                              not opted              65      1.080   SVM        no ID found
MRN                                              not opted              90      1.160   SVM        no ID found
analysed                                         not opted              92      0.111   SVM        no ID found
MRN                                              not opted              98      0.873   SVM        no ID found
telomerase                                       not opted             108      1.418   projected  Q8I8Z6:Q8I8Z7:Q37967:Q9DH45:AAN87865
MRN                                              not opted             128      0.919   SVM        no ID found
telomerase                                       not opted             148      1.418   projected  Q8I8Z6:Q8I8Z7:Q37967:Q9DH45:AAN87865
telomerase                                       not opted             159      1.401   SVM        Q8I8Z6:Q8I8Z7:Q37967:Q9DH45:AAN87865
MRN                                              not opted             165      0.800   SVM        no ID found
telomerase                                       not opted             176      1.418   SVM        Q8I8Z6:Q8I8Z7:Q37967:Q9DH45:AAN87865

__________________________________________________________________________________________________________________________________________

ID: 16530188
<n>Skl</n>, a novel choline-binding <n>N-acetylmuramoyl-L-alanine amidase</n> of streptococcus mitis <n>SK137</n> containing a <n>CHAP</n> domain. The <n>skl</n> gene from streptococcus mitis <n>SK137</n> encodes a <n>peptidoglycan hydrolase</n> (<n>Skl</n>) that has been purified and biochemically characterized. Analysis of the degradation products obtained by digestion of pneumococcal cell walls with <n>Skl</n> revealed that this enzyme is an <n>N-acetylmuramoyl-L-alanine amidase</n> (EC 3.5.1.28), showing optimum activity at 30 degrees C and at a pH of 6.5. <n>Skl</n> is a unique member of the choline-binding family of proteins since it contains a <n>cysteine, histidine-dependent amidohydrolases/peptidases</n> (<n>CHAP</n>) domain. The <n>CHAP</n> domain of <n>Skl</n> showed homology to lysins of unknown especificity from a variety of streptococcal prophages. <n>Skl</n> represents the first characterized member of a new subfamily of <n>CHAP-containing</n> choline-binding proteins.


The following protein names could be found by NLProt:

NAME                                             ORGANISM            TXT-POS    SCORE   METHOD     DB-ID(S)
Skl                                              not opted               1      1.064   projected  MUR2_ENTHR:ACMA_LACLA:ACMA_LACLC:ALYS_MYCPH:O80064:Q38021:Q8LTH4:Q9FZW0:Q8SDN4:O33599:Q6GCJ6:Q6GK35:Q8KIW1:Q6D6H1:Q7VYG1:Q7WA90:Q7WJD0:Q8CX85:Q8CXM9:Q8NYG1:Q99WV0:Q7A7T0
N-acetylmuramoyl-L-alanine amidase               not opted               6      0.001   dictionary ALYS_BPA51:ALYS_BPHB3:ALYS_BPR1T:NAAA_BPT3:NAAA_BPT7:ALYS_BPDP1:ALYS_ENTFA:ALYS_ENTHR:ALYS_MYCPH:ALYS_STAAU:ALYS_STRPN:O56788:O64040:Q708K0:Q8LTE6:Q9T132:Q9MCC6:Q94M29:Q6E4B1:Q6SGT4:Q706F5:Q706F9:Q7AV49:Q7P4D3:Q7P5C9:Q7P5D0:Q7P5D1:Q93AQ2:Q8RIX6:Q8RJT7:Q8RJT8:Q8RJT9:Q8RJU0:Q8RJU1:Q8RJU2:Q8RJU3:Q8RJU4:Q8RJU5:Q6D064:Q6D8H4:Q6HFG5:Q6HG92:Q6HHT7:Q6HIR2:Q6HMT2:Q6HPM3:O25464:O32421:O67592:O83275:Q72IX5:Q72RL7:Q72UC0:Q736Q1:Q7MAH5:Q7N8S3:Q7NM04:Q7NN91:Q7V7M8:Q7VBP8:Q7VHY3:Q7VNP0:Q7VQP5:Q7W0A4:Q7W0M6:Q7W4N7:Q7WC30:Q7WG63:Q7WQ29:Q7ZAK4:Q81CY6:Q81EQ5:Q82SW4:Q83EE5:Q87AC8:Q87L04:Q88DD0:Q88VQ6:Q892K4:Q899C4:Q89YJ5:Q8A0J0:Q8A659:Q8A694:Q8A784:Q8A7K5:Q8A8J9:Q8CP02:Q8CPQ1:Q8CVA3:Q8DCV1:Q8DI18:Q8DM72:Q8EJ71:Q8ELX9:Q8EMD8:Q8EPR7:Q8ETN8:Q8F0Q8:Q8KGB4:Q8NL57:Q8P4A5:Q8P8E3:Q8P9T4:Q8PFW2:Q8PJX1:Q8PLL5:Q9HT36:Q9HUL7:Q9JT18:Q9K0V3:Q9KV14:Q9L871:Q9RRU1:Q9A590:Q9A750:Q8Z0J9:Q8Z188:Q8Z422:Q8ZMB9:Q932G4:Q8R7I3:Q8R820:Q8RE04:Q8UDL2:Q8UFQ7:Q8YGV1:Q8YMD5:Q7A0Q6:Q7A2R2:Q7A588:Q6FZW8:Q6G3B2:P73105:P73581:P73736:Q7MH00:Q814D1:Q814D6:Q815D0:Q815G3:Q816X3:Q81A88:Q81AA3:Q81AD8:Q81BB2:Q81CE7:Q81CE8:Q81DT2:Q81FS5:Q81HC7:Q98NB5:Q9K6R3:Q9K763:Q9KDB9:Q9KE90:Q9KEP2:Q9PFB9:P89923:P89924:CAC86276:CAE82155:CAF02035:CAF02039
SK137                                            not opted              10      0.893   SVM        no ID found
CHAP                                             not opted              13      1.057   projected  no ID found
skl                                              not opted              17      0.893   SVM        MUR2_ENTHR:ACMA_LACLA:ACMA_LACLC:ALYS_MYCPH:O80064:Q38021:Q8LTH4:Q9FZW0:Q8SDN4:O33599:Q6GCJ6:Q6GK35:Q8KIW1:Q6D6H1:Q7VYG1:Q7WA90:Q7WJD0:Q8CX85:Q8CXM9:Q8NYG1:Q99WV0:Q7A7T0
SK137                                            not opted              21      0.954   SVM        no ID found
peptidoglycan hydrolase                          not opted              24      0.082   SVM        MUR2_ENTHR:ACMA_LACLA:ACMA_LACLC:ALYS_MYCPH:O80064:Q38021:Q8LTH4:Q9FZW0:Q8SDN4:O33599:Q6GCJ6:Q6GK35:Q8KIW1:Q6D6H1:Q7VYG1:Q7WA90:Q7WJD0:Q8CX85:Q8CXM9:Q8NYG1:Q99WV0:Q7A7T0
Skl                                              not opted              27      1.064   SVM        MUR2_ENTHR:ACMA_LACLA:ACMA_LACLC:ALYS_MYCPH:O80064:Q38021:Q8LTH4:Q9FZW0:Q8SDN4:O33599:Q6GCJ6:Q6GK35:Q8KIW1:Q6D6H1:Q7VYG1:Q7WA90:Q7WJD0:Q8CX85:Q8CXM9:Q8NYG1:Q99WV0:Q7A7T0
Skl                                              not opted              50      0.810   SVM        MUR2_ENTHR:ACMA_LACLA:ACMA_LACLC:ALYS_MYCPH:O80064:Q38021:Q8LTH4:Q9FZW0:Q8SDN4:O33599:Q6GCJ6:Q6GK35:Q8KIW1:Q6D6H1:Q7VYG1:Q7WA90:Q7WJD0:Q8CX85:Q8CXM9:Q8NYG1:Q99WV0:Q7A7T0
N-acetylmuramoyl-L-alanine amidase               not opted              57      0.555   SVM        ALYS_BPA51:ALYS_BPHB3:ALYS_BPR1T:NAAA_BPT3:NAAA_BPT7:ALYS_BPDP1:ALYS_ENTFA:ALYS_ENTHR:ALYS_MYCPH:ALYS_STAAU:ALYS_STRPN:O56788:O64040:Q708K0:Q8LTE6:Q9T132:Q9MCC6:Q94M29:Q6E4B1:Q6SGT4:Q706F5:Q706F9:Q7AV49:Q7P4D3:Q7P5C9:Q7P5D0:Q7P5D1:Q93AQ2:Q8RIX6:Q8RJT7:Q8RJT8:Q8RJT9:Q8RJU0:Q8RJU1:Q8RJU2:Q8RJU3:Q8RJU4:Q8RJU5:Q6D064:Q6D8H4:Q6HFG5:Q6HG92:Q6HHT7:Q6HIR2:Q6HMT2:Q6HPM3:O25464:O32421:O67592:O83275:Q72IX5:Q72RL7:Q72UC0:Q736Q1:Q7MAH5:Q7N8S3:Q7NM04:Q7NN91:Q7V7M8:Q7VBP8:Q7VHY3:Q7VNP0:Q7VQP5:Q7W0A4:Q7W0M6:Q7W4N7:Q7WC30:Q7WG63:Q7WQ29:Q7ZAK4:Q81CY6:Q81EQ5:Q82SW4:Q83EE5:Q87AC8:Q87L04:Q88DD0:Q88VQ6:Q892K4:Q899C4:Q89YJ5:Q8A0J0:Q8A659:Q8A694:Q8A784:Q8A7K5:Q8A8J9:Q8CP02:Q8CPQ1:Q8CVA3:Q8DCV1:Q8DI18:Q8DM72:Q8EJ71:Q8ELX9:Q8EMD8:Q8EPR7:Q8ETN8:Q8F0Q8:Q8KGB4:Q8NL57:Q8P4A5:Q8P8E3:Q8P9T4:Q8PFW2:Q8PJX1:Q8PLL5:Q9HT36:Q9HUL7:Q9JT18:Q9K0V3:Q9KV14:Q9L871:Q9RRU1:Q9A590:Q9A750:Q8Z0J9:Q8Z188:Q8Z422:Q8ZMB9:Q932G4:Q8R7I3:Q8R820:Q8RE04:Q8UDL2:Q8UFQ7:Q8YGV1:Q8YMD5:Q7A0Q6:Q7A2R2:Q7A588:Q6FZW8:Q6G3B2:P73105:P73581:P73736:Q7MH00:Q814D1:Q814D6:Q815D0:Q815G3:Q816X3:Q81A88:Q81AA3:Q81AD8:Q81BB2:Q81CE7:Q81CE8:Q81DT2:Q81FS5:Q81HC7:Q98NB5:Q9K6R3:Q9K763:Q9KDB9:Q9KE90:Q9KEP2:Q9PFB9:P89923:P89924:CAC86276:CAE82155:CAF02035:CAF02039
Skl                                              not opted              78      0.996   SVM        MUR2_ENTHR:ACMA_LACLA:ACMA_LACLC:ALYS_MYCPH:O80064:Q38021:Q8LTH4:Q9FZW0:Q8SDN4:O33599:Q6GCJ6:Q6GK35:Q8KIW1:Q6D6H1:Q7VYG1:Q7WA90:Q7WJD0:Q8CX85:Q8CXM9:Q8NYG1:Q99WV0:Q7A7T0
cysteine , histidine-dependent amidohydrolases/peptidases    not opted              93      1.057   abbr.-ext. no ID found
CHAP                                             not opted              98      1.057   SVM        no ID found
CHAP                                             not opted             103      0.334   SVM        no ID found
[truncated: 1,745,358 more chars]
